# Supplementary material for: Maus’s salts: an old family of iron sulfates with possible magnetic frustration
Source: Acta Crystallogr B Struct Sci Cryst Eng Mater. 2026 May 7;82(Pt 3):268–79. doi: 10.1107/S2052520626002027 (PMC13238487; doi:10.1107/S2052520626002027)
Supplement: Supplementary file 1 [file b-82-00268-sup1.cif]

data_I

_audit_update_record
;
2026-02-26 # Formatted by IUCr publCIF

;
_publcif_datablock.id '{7a4b752b-d19a-480a-a4a7-3b3a0cc57864}'

# publcif _publ_body_element loop start
loop_
_publ_body_element
_publ_body_title
_publ_body_contents

 section 
;
Introduction
; 
;

;
 section 
;
Experimental
; 
;

;
 subsection 
;
Synthesis and crystallization
; 
;

;
 subsection 
;
Refinement
;
;
Crystal data, data collection and structure refinement details are summarized
in Table 1.
;

 section 
;
Results and discussion
; 
;

;
# publcif _publ_body_element loop end
#==============================================================================

# PROCESSING SUMMARY (IUCr Office Use Only)

_journal_date_recd_electronic      2025-12-11
_journal_date_to_coeditor         ?
_journal_date_from_coeditor       ?
_journal_date_accepted     2026-02-23
_journal_date_printers_first      ?
_journal_date_printers_final      ?
_journal_date_proofs_out          ?
_journal_date_proofs_in           ?
_journal_coeditor_name            ?
_journal_coeditor_code      TQ5033SUP1
_journal_coeditor_notes
?
_journal_paper_category      FA
_journal_techeditor_code      B260202
_iucr_compatibility_tag          ACTA95
_journal_techeditor_notes  
;
;
_journal_coden_ASTM               ?
_journal_name_full                ?
_journal_year                     ?
_journal_volume                   ?
_journal_issue                    ?
_journal_page_first               ?
_journal_page_last                ?
_journal_suppl_publ_number        ?
_journal_suppl_publ_pages         ?

#==============================================================================

 
_audit_creation_method            'SHELXL-2016/6'
_shelx_SHELXL_version_number      '2016/6'
_chemical_name_systematic         ?
_chemical_name_common             ?
_chemical_melting_point           ?
_chemical_formula_moiety          ?
_chemical_formula_sum
 'Fe3 H16 K5 O33 S6' 
_chemical_formula_weight          1099.54

loop_
 _atom_type_symbol
 _atom_type_description
 _atom_type_scat_dispersion_real
 _atom_type_scat_dispersion_imag
 _atom_type_scat_source
 'H'  'H'   0.0000   0.0000
 'International Tables Vol C Tables 4.2.6.8 and 6.1.1.4'
 'Fe'  'Fe'   0.3463   0.8444
 'International Tables Vol C Tables 4.2.6.8 and 6.1.1.4'
 'O'  'O'   0.0106   0.0060
 'International Tables Vol C Tables 4.2.6.8 and 6.1.1.4'
 'S'  'S'   0.1246   0.1234
 'International Tables Vol C Tables 4.2.6.8 and 6.1.1.4'
 'K'  'K'   0.2009   0.2494
 'International Tables Vol C Tables 4.2.6.8 and 6.1.1.4'
 
_space_group_crystal_system       hexagonal
_space_group_IT_number            176
_space_group_name_H-M_alt         'P 63/m'
_space_group_name_Hall            '-P 6c'
 
_shelx_space_group_comment
;
The symmetry employed for this shelxl refinement is uniquely defined
by the following loop, which should always be used as a source of
symmetry information in preference to the above space-group names.
They are only intended as comments.
;
 
loop_
 _space_group_symop_operation_xyz
 'x, y, z'
 '-y, x-y, z'
 '-x+y, -x, z'
 '-x, -y, z+1/2'
 'y, -x+y, z+1/2'
 'x-y, x, z+1/2'
 '-x, -y, -z'
 'y, -x+y, -z'
 'x-y, x, -z'
 'x, y, -z-1/2'
 '-y, x-y, -z-1/2'
 '-x+y, -x, -z-1/2'
 
_cell_length_a                    9.6605(3)
_cell_length_b                    9.6605(3)
_cell_length_c                    18.7613(9)
_cell_angle_alpha                 90
_cell_angle_beta                  90
_cell_angle_gamma                 120
_cell_volume                      1516.33(12)
_cell_formula_units_Z             2
_cell_measurement_temperature     100(2)
_cell_measurement_reflns_used     9984
_cell_measurement_theta_min       3.26
_cell_measurement_theta_max       24.89
 
_exptl_crystal_description        'block'
_exptl_crystal_colour             'orange'
_exptl_crystal_density_meas       .
_exptl_crystal_density_method     .
_exptl_crystal_density_diffrn     2.408          
_exptl_crystal_F_000              1098
_exptl_transmission_factor_min    .
_exptl_transmission_factor_max    .
_exptl_crystal_size_max           0.122
_exptl_crystal_size_mid           0.062
_exptl_crystal_size_min           0.041
_exptl_absorpt_coefficient_mu     2.637
_shelx_estimated_absorpt_T_min    0.739
_shelx_estimated_absorpt_T_max    0.900
_exptl_absorpt_correction_type    multi-scan
_exptl_absorpt_correction_T_min   0.9114
_exptl_absorpt_correction_T_max   1.0000
_exptl_absorpt_process_details    'SADABS 2014/5 (Krause et al., 2015)'
_exptl_absorpt_special_details    .
_diffrn_ambient_temperature       100(2)
_diffrn_radiation_wavelength      0.71073
_diffrn_radiation_type            MoK\a
_diffrn_source                    'Incoatec I\mS'
_diffrn_measurement_device_type   'Bruker D8 Quest Photon 3'
_diffrn_measurement_method        '\f and \w scans'
_diffrn_detector_area_resol_mean  ?
_diffrn_reflns_number             28963
_diffrn_reflns_av_unetI/netI      0.0444
_diffrn_reflns_av_R_equivalents   0.0766
_diffrn_reflns_limit_h_min        -11
_diffrn_reflns_limit_h_max        11
_diffrn_reflns_limit_k_min        -11
_diffrn_reflns_limit_k_max        11
_diffrn_reflns_limit_l_min        -22
_diffrn_reflns_limit_l_max        22
_diffrn_reflns_theta_min          4.068
_diffrn_reflns_theta_max          25.375
_diffrn_reflns_theta_full         25.242
_diffrn_measured_fraction_theta_max   0.994
_diffrn_measured_fraction_theta_full  0.994
_diffrn_reflns_Laue_measured_fraction_max    0.994
_diffrn_reflns_Laue_measured_fraction_full   0.994
_diffrn_reflns_point_group_measured_fraction_max   0.994
_diffrn_reflns_point_group_measured_fraction_full  0.994
_reflns_number_total              965
_reflns_number_gt                 857
_reflns_threshold_expression      'I > 2\s(I)'
_reflns_Friedel_coverage          0.000
_reflns_Friedel_fraction_max      .
_reflns_Friedel_fraction_full     .
 
_reflns_special_details
;
 Reflections were merged by SHELXL according to the crystal
 class for the calculation of statistics and refinement.
 
 _reflns_Friedel_fraction is defined as the number of unique
 Friedel pairs measured divided by the number that would be
 possible theoretically, ignoring centric projections and
 systematic absences.
;
 
_computing_data_collection       'APEX3 v2017.3 (Bruker, 2017)'
_computing_cell_refinement       'SAINT v8.37a (Bruker, 2016)'
_computing_data_reduction        'SAINT v8.37a (Bruker, 2016)'
_computing_structure_solution    'SHELXT 2014/5 (Sheldrick, 2015a)'
_computing_structure_refinement  'SHELXL-2016/6 (Sheldrick, 2015b)'
_computing_molecular_graphics    'Vesta 3 (Momma et al. 2011)'
_computing_publication_material  'PublCIF v1.9.21_c (Westrip, 2010)'
_refine_special_details           .
_refine_ls_structure_factor_coef  Fsqd
_refine_ls_matrix_type            full
_refine_ls_weighting_scheme       calc
_refine_ls_weighting_details
'w=1/[\s^2^(Fo^2^)+(0.0648P)^2^+7.4360P] where P=(Fo^2^+2Fc^2^)/3'
_atom_sites_solution_primary      dual
_atom_sites_solution_secondary    difmap
_atom_sites_solution_hydrogens    difmap
_refine_ls_hydrogen_treatment     mixed
_refine_ls_extinction_method      none
_refine_ls_extinction_coef        .
_refine_ls_number_reflns          965
_refine_ls_number_parameters      140
_refine_ls_number_restraints      32
_refine_ls_R_factor_all           0.0638
_refine_ls_R_factor_gt            0.0516
_refine_ls_wR_factor_ref          0.1421
_refine_ls_wR_factor_gt           0.1376
_refine_ls_goodness_of_fit_ref    1.169
_refine_ls_restrained_S_all       1.240
_refine_ls_shift/su_max           0.000
_refine_ls_shift/su_mean          0.000
 
loop_
 _atom_site_label
 _atom_site_type_symbol
 _atom_site_fract_x
 _atom_site_fract_y
 _atom_site_fract_z
 _atom_site_U_iso_or_equiv
 _atom_site_adp_type
 _atom_site_occupancy
 _atom_site_site_symmetry_order  
 _atom_site_calc_flag
 _atom_site_refinement_flags_posn
 _atom_site_refinement_flags_adp
 _atom_site_refinement_flags_occupancy
 _atom_site_disorder_assembly
 _atom_site_disorder_group
Fe1 Fe 1.17423(12) 0.21631(12) 0.750000 0.0237(4) Uani 1 2 d S T P . .
K1 K 0.5729(5) -0.0808(5) 0.5582(2) 0.0482(9) Uani 0.5 1 d . U P A 1
K2 K 1.000000 0.000000 0.500000 0.0364(8) Uani 1 6 d S T P . .
K3 K 0.666667 0.333333 0.750000 0.0340(8) Uani 1 6 d S T P . .
S1 S 0.937(3) 0.254(3) 0.6352(17) 0.030(4) Uani 0.5 1 d . U P B 2
O1 O 1.0733(13) 0.3083(13) 0.6868(6) 0.030(2) Uani 0.5 1 d . . P B 2
O2 O 0.9970(15) 0.2518(15) 0.5673(5) 0.044(3) Uani 0.5 1 d . . P B 2
O3 O 0.8182(9) 0.1429(10) 0.6943(5) 0.0294(18) Uani 0.5 1 d . . P B 2
O4 O 0.9393(19) 0.400(2) 0.6490(12) 0.042(4) Uani 0.5 1 d . . P B 2
S1B S 0.941(3) 0.251(2) 0.6440(16) 0.0204(18) Uani 0.5 1 d . U P B 3
O1B O 1.0986(15) 0.2747(16) 0.6629(7) 0.039(3) Uani 0.5 1 d . . P B 3
O2B O 0.8981(16) 0.1812(13) 0.5737(5) 0.045(3) Uani 0.5 1 d . . P B 3
O3B O 0.8170(11) 0.0882(10) 0.6553(5) 0.037(2) Uani 0.5 1 d . . P B 3
O4B O 0.8748(18) 0.361(2) 0.6395(12) 0.041(4) Uani 0.5 1 d . . P B 3
O5 O 1.000000 0.000000 0.750000 0.0174(17) Uani 1 6 d S T P B .
O6W O 1.3628(8) 0.4535(8) 0.750000 0.054(2) Uani 1 2 d DS T P B .
H6W H 1.431(5) 0.489(9) 0.7881(11) 0.065 Uiso 1 1 d D U . . .
O7W O 0.333333 -0.333333 0.4847(7) 0.060(5) Uani 0.5 3 d DS T P C 4
H7A H 0.333333 -0.333333 0.436000 0.072 Uiso 0.5 3 d DS U P D 4
H7B H 0.224048 -0.380265 0.496385 0.072 Uiso 0.1667 1 d D U P E 4
O8W O 1.333333 0.666667 0.8487(10) 0.084(7) Uani 0.5 3 d DS TU P F 5
H8A H 1.366501 0.733600 0.810500 0.101 Uiso 0.1667 1 d D U P G 5
H8B H 1.244493 0.682264 0.867488 0.101 Uiso 0.1667 1 d D U P H 5
O9W O 1.333333 0.666667 0.8812(10) 0.141(13) Uani 0.5 3 d DS TU P I 6
H9A H 1.333332 0.666667 0.926641 0.169 Uiso 0.5 3 d DS U P J 6
H9B H 1.244503 0.682264 0.867488 0.169 Uiso 0.1667 1 d D U P K 6
O10W O 0.5531(19) -0.0393(18) 0.5385(8) 0.052(4) Uani 0.3333 1 d D U P L 7
H10A H 0.499743 -0.109770 0.578947 0.063 Uiso 0.3333 1 d D U P M 7
H10B H 0.631958 0.056166 0.562142 0.063 Uiso 0.3333 1 d D U P N 7
 
loop_
 _atom_site_aniso_label
 _atom_site_aniso_U_11
 _atom_site_aniso_U_22
 _atom_site_aniso_U_33
 _atom_site_aniso_U_23
 _atom_site_aniso_U_13
 _atom_site_aniso_U_12
Fe1 0.0173(6) 0.0161(6) 0.0372(7) 0.000 0.000 0.0079(4)
K1 0.0466(19) 0.063(2) 0.045(2) -0.0022(17) 0.0006(15) 0.0348(17)
K2 0.0344(10) 0.0344(10) 0.0406(18) 0.000 0.000 0.0172(5)
K3 0.0322(10) 0.0322(10) 0.0374(17) 0.000 0.000 0.0161(5)
S1 0.043(4) 0.031(4) 0.019(8) 0.007(3) 0.000(3) 0.021(3)
O1 0.024(5) 0.020(5) 0.048(7) 0.003(4) -0.001(5) 0.011(4)
O2 0.065(7) 0.053(7) 0.019(4) 0.000(5) 0.013(5) 0.033(6)
O3 0.027(4) 0.028(4) 0.041(5) 0.004(4) -0.003(4) 0.019(4)
O4 0.071(12) 0.041(10) 0.036(6) -0.011(6) -0.014(9) 0.044(10)
S1B 0.042(3) 0.022(3) 0.010(5) -0.001(3) -0.002(3) 0.026(2)
O1B 0.040(6) 0.042(7) 0.051(8) 0.028(6) 0.021(5) 0.032(5)
O2B 0.074(8) 0.044(6) 0.015(4) -0.008(5) -0.003(5) 0.028(6)
O3B 0.047(5) 0.028(5) 0.036(5) -0.002(4) -0.018(4) 0.019(4)
O4B 0.048(9) 0.038(9) 0.051(10) 0.007(7) 0.004(8) 0.032(8)
O5 0.016(2) 0.016(2) 0.020(4) 0.000 0.000 0.0081(12)
O6W 0.033(4) 0.026(3) 0.086(6) 0.000 0.000 0.001(3)
O7W 0.065(7) 0.065(7) 0.050(11) 0.000 0.000 0.032(4)
O8W 0.091(10) 0.091(10) 0.070(17) 0.000 0.000 0.046(5)
O9W 0.134(14) 0.134(14) 0.15(3) 0.000 0.000 0.067(7)
O10W 0.053(7) 0.081(8) 0.053(9) 0.004(7) -0.001(6) 0.056(6)
 
_geom_special_details
;
 All esds (except the esd in the dihedral angle between two l.s. planes)
 are estimated using the full covariance matrix.  The cell esds are taken
 into account individually in the estimation of esds in distances, angles
 and torsion angles; correlations between esds in cell parameters are only
 used when they are defined by crystal symmetry.  An approximate (isotropic)
 treatment of cell esds is used for estimating esds involving l.s. planes.
;
 
loop_
 _geom_bond_atom_site_label_1
 _geom_bond_atom_site_label_2
 _geom_bond_distance
 _geom_bond_site_symmetry_2
 _geom_bond_publ_flag
Fe1 O5 1.9189(10) . ?
Fe1 O3 1.950(8) 12_767 ?
Fe1 O3 1.950(8) 3_765 ?
Fe1 O1B 1.983(12) . ?
Fe1 O1B 1.983(12) 10_557 ?
Fe1 O1 2.003(11) . ?
Fe1 O1 2.003(11) 10_557 ?
Fe1 O6W 2.097(6) . ?
Fe1 O3B 2.106(9) 12_767 ?
Fe1 O3B 2.106(9) 3_765 ?
K1 K1 3.374(8) 7_656 ?
K1 K2 3.950(4) . ?
K1 K1 4.121(7) 3_655 ?
K1 K1 4.121(7) 2_545 ?
K1 K1 4.380(5) 9_546 ?
K1 K1 4.380(5) 8_666 ?
K2 O2 2.754(10) . ?
K2 O2 2.754(10) 9_546 ?
K2 O2 2.754(10) 3_765 ?
K2 O2 2.754(10) 7_756 ?
K2 O2 2.754(11) 8_666 ?
K2 O2 2.754(11) 2_645 ?
K2 O2B 2.769(11) 9_546 ?
K2 O2B 2.769(11) 3_765 ?
K2 O2B 2.769(11) 7_756 ?
K2 O2B 2.769(11) 8_666 ?
K2 O2B 2.769(11) 2_645 ?
K2 O2B 2.769(11) . ?
K3 O4B 2.81(2) . ?
K3 O4B 2.81(2) 10_557 ?
K3 O4B 2.81(2) 3_665 ?
K3 O4B 2.81(2) 12_667 ?
K3 O4B 2.81(2) 11_657 ?
K3 O4B 2.81(2) 2_655 ?
K3 O4 3.04(2) 11_657 ?
K3 O4 3.04(2) 2_655 ?
K3 O4 3.04(2) . ?
K3 O4 3.04(2) 3_665 ?
K3 O4 3.04(2) 12_667 ?
K3 O4 3.04(2) 10_557 ?
S1 O2 1.40(3) . ?
S1 O4 1.43(3) . ?
S1 O1 1.50(3) . ?
S1 O3 1.57(3) . ?
S1B O3B 1.44(2) . ?
S1B O2B 1.45(3) . ?
S1B O1B 1.46(3) . ?
S1B O4B 1.49(3) . ?
O2B O3B 1.750(14) . ?
O6W H6W 0.92(2) 10_557 ?
O6W H6W 0.92(2) . ?
O7W H7A 0.914(14) . ?
O7W H7B 0.943(3) . ?
O8W H8A 0.910(15) . ?
O8W H8B 1.006(7) . ?
O8W H8A 0.910(15) 2_755 ?
O8W H8A 0.910(15) 3_775 ?
O9W H9A 0.852(19) . ?
O9W H9B 0.977(5) . ?
O10W H10A 0.976(15) . ?
O10W H10B 0.961(16) . ?
 
loop_
 _geom_angle_atom_site_label_1
 _geom_angle_atom_site_label_2
 _geom_angle_atom_site_label_3
 _geom_angle
 _geom_angle_site_symmetry_1
 _geom_angle_site_symmetry_3
 _geom_angle_publ_flag
O5 Fe1 O3 97.9(2) . 12_767 ?
O5 Fe1 O3 97.9(2) . 3_765 ?
O5 Fe1 O1B 93.6(4) . . ?
O5 Fe1 O1B 93.6(4) . 10_557 ?
O5 Fe1 O1 97.3(3) . . ?
O3 Fe1 O1 164.4(4) 12_767 . ?
O3 Fe1 O1 109.2(4) 3_765 . ?
O5 Fe1 O1 97.3(3) . 10_557 ?
O5 Fe1 O6W 179.4(2) . . ?
O3 Fe1 O6W 82.6(3) 12_767 . ?
O3 Fe1 O6W 82.6(3) 3_765 . ?
O1B Fe1 O6W 86.1(4) . . ?
O1B Fe1 O6W 86.1(4) 10_557 . ?
O1 Fe1 O6W 82.2(4) . . ?
O1 Fe1 O6W 82.2(4) 10_557 . ?
O5 Fe1 O3B 92.8(3) . 12_767 ?
O6W Fe1 O3B 87.5(3) . 12_767 ?
O5 Fe1 O3B 92.8(3) . 3_765 ?
O3 Fe1 O3B 90.0(5) 12_767 3_765 ?
O3 Fe1 O3B 25.2(3) 3_765 3_765 ?
O1B Fe1 O3B 66.7(4) . 3_765 ?
O1B Fe1 O3B 173.3(5) 10_557 3_765 ?
O1 Fe1 O3B 85.5(4) . 3_765 ?
O1 Fe1 O3B 156.8(4) 10_557 3_765 ?
O6W Fe1 O3B 87.5(3) . 3_765 ?
O3B Fe1 O3B 115.0(6) 12_767 3_765 ?
K1 K1 K2 111.47(17) 7_656 . ?
K1 K1 K1 115.47(14) 7_656 3_655 ?
K2 K1 K1 97.34(13) . 3_655 ?
K1 K1 K1 70.71(16) 7_656 2_545 ?
K2 K1 K1 152.73(11) . 2_545 ?
K1 K1 K1 60.000(1) 3_655 2_545 ?
K1 K1 K1 107.8(2) 7_656 9_546 ?
K2 K1 K1 56.34(2) . 9_546 ?
K1 K1 K1 46.65(12) 3_655 9_546 ?
K1 K1 K1 96.62(12) 2_545 9_546 ?
K1 K1 K1 62.63(18) 7_656 8_666 ?
K2 K1 K1 56.34(2) . 8_666 ?
K1 K1 K1 143.30(10) 3_655 8_666 ?
K1 K1 K1 133.35(12) 2_545 8_666 ?
K1 K1 K1 97.31(12) 9_546 8_666 ?
O2 K2 O2 100.6(3) . 3_765 ?
O2 K2 O2 180.0 9_546 3_765 ?
O2 K2 O2 79.4(3) . 8_666 ?
O2 K2 O2 100.6(3) 9_546 8_666 ?
O2 K2 O2 79.4(3) 3_765 8_666 ?
O2 K2 O2 100.6(3) 7_756 8_666 ?
O2 K2 O2B 95.6(3) . 9_546 ?
O2 K2 O2B 17.9(3) 9_546 9_546 ?
O2 K2 O2B 162.1(3) 3_765 9_546 ?
O2 K2 O2B 84.4(3) 7_756 9_546 ?
O2 K2 O2B 111.3(3) 8_666 9_546 ?
O2 K2 O2B 68.7(3) 2_645 9_546 ?
O2 K2 O2B 84.4(3) . 3_765 ?
O2 K2 O2B 162.1(3) 9_546 3_765 ?
O2 K2 O2B 17.9(3) 3_765 3_765 ?
O2 K2 O2B 95.6(3) 7_756 3_765 ?
O2 K2 O2B 68.7(3) 8_666 3_765 ?
O2 K2 O2B 111.3(3) 2_645 3_765 ?
O2B K2 O2B 180.0(3) 9_546 3_765 ?
O2 K2 O2B 68.7(3) . 8_666 ?
O2 K2 O2B 84.4(3) 9_546 8_666 ?
O2 K2 O2B 95.6(3) 3_765 8_666 ?
O2 K2 O2B 111.3(3) 7_756 8_666 ?
O2 K2 O2B 17.9(3) 8_666 8_666 ?
O2 K2 O2B 162.1(3) 2_645 8_666 ?
O2B K2 O2B 97.2(3) 9_546 8_666 ?
O2B K2 O2B 82.8(3) 3_765 8_666 ?
O2B K2 O2B 97.2(3) 7_756 8_666 ?
O2B K2 O2B 82.8(3) 9_546 . ?
O2B K2 O2B 97.2(3) 3_765 . ?
O2B K2 O2B 180.0 7_756 . ?
O2B K2 O2B 82.8(3) 8_666 . ?
O2B K2 O2B 97.2(3) 2_645 . ?
O4B K3 O4B 140.6(3) . 11_657 ?
O4B K3 O4B 71.4(6) 10_557 11_657 ?
O4B K3 O4B 140.6(3) 3_665 11_657 ?
O4B K3 O4B 71.4(6) 12_667 11_657 ?
O4B K3 O4B 71.4(6) . 2_655 ?
O4B K3 O4B 140.6(3) 10_557 2_655 ?
O4B K3 O4B 71.4(6) 3_665 2_655 ?
O4B K3 O4B 140.6(3) 12_667 2_655 ?
O4B K3 O4B 95.3(7) 11_657 2_655 ?
O4B K3 O4 140.7(8) . 11_657 ?
O4B K3 O4 81.6(6) 10_557 11_657 ?
O4B K3 O4 132.1(7) 3_665 11_657 ?
O4B K3 O4 75.5(6) 12_667 11_657 ?
O4B K3 O4 10.3(5) 11_657 11_657 ?
O4B K3 O4 86.4(4) 2_655 11_657 ?
O4B K3 O4 81.6(6) . 2_655 ?
O4B K3 O4 140.7(8) 10_557 2_655 ?
O4B K3 O4 75.5(6) 3_665 2_655 ?
O4B K3 O4 132.1(7) 12_667 2_655 ?
O4B K3 O4 86.4(4) 11_657 2_655 ?
O4B K3 O4 10.3(5) 2_655 2_655 ?
O4 K3 O4 77.1(6) 11_657 2_655 ?
O4 K3 O4 134.0(2) 11_657 . ?
O4 K3 O4 85.3(5) 2_655 . ?
O2 S1 O4 112(2) . . ?
O2 S1 O1 107.2(16) . . ?
O4 S1 O1 87.7(16) . . ?
O2 S1 O3 142.9(17) . . ?
O4 S1 O3 101.0(17) . . ?
O1 S1 O3 89.9(18) . . ?
O2 S1 K3 149.2(17) . . ?
O4 S1 K3 50.2(12) . . ?
O1 S1 K3 97.8(12) . . ?
O3 S1 K3 52.2(7) . . ?
O2 S1 K2 35.0(8) . . ?
O4 S1 K2 146.8(19) . . ?
O1 S1 K2 105.2(10) . . ?
O3 S1 K2 109.3(10) . . ?
K3 S1 K2 150.7(7) . . ?
S1 O1 Fe1 139.6(11) . . ?
S1 O2 K2 128.0(11) . . ?
S1 O3 Fe1 137.3(9) . 2_645 ?
S1 O3 K3 103.8(8) . . ?
Fe1 O3 K3 117.1(4) 2_645 . ?
S1 O4 K3 108.7(15) . . ?
O3B S1B O2B 74.6(12) . . ?
O3B S1B O1B 111.5(16) . . ?
O2B S1B O1B 109.1(14) . . ?
O3B S1B O4B 111.4(16) . . ?
O2B S1B O4B 99(2) . . ?
O1B S1B O4B 133.4(16) . . ?
O3B S1B K3 82.0(9) . . ?
O2B S1B K3 121.3(13) . . ?
O1B S1B K3 129.5(15) . . ?
O4B S1B K3 43.1(11) . . ?
S1B O1B Fe1 131.1(13) . . ?
S1B O2B O3B 52.6(10) . . ?
S1B O2B K2 129.9(10) . . ?
O3B O2B K2 108.8(6) . . ?
S1B O3B O2B 52.8(12) . . ?
S1B O3B Fe1 124.9(14) . 2_645 ?
O2B O3B Fe1 160.0(7) . 2_645 ?
S1B O4B K3 115.6(16) . . ?
Fe1 O5 Fe1 120.0 3_765 . ?
Fe1 O5 Fe1 120.000(1) 3_765 2_645 ?
Fe1 O5 Fe1 119.999(1) . 2_645 ?
H6W O6W Fe1 118(4) 10_557 . ?
H6W O6W H6W 103(5) 10_557 . ?
Fe1 O6W H6W 118(4) . . ?
H7A O7W H7B 103.4(8) . . ?
H8A O8W H8B 101.1(6) . . ?
H8A O8W H8A 64.4(12) . 2_755 ?
H8B O8W H8A 79.8(4) . 2_755 ?
H8A O8W H8A 64.4(12) . 3_775 ?
H8B O8W H8A 144.2(16) . 3_775 ?
H8A O8W H8A 64.4(12) 2_755 3_775 ?
H9A O9W H9B 105.3(11) . . ?
H9A O9W H8A 157.1(3) . 2_755 ?
H9B O9W H8A 57.5(8) . 2_755 ?
H9A O9W H8A 157.1(3) . 3_775 ?
H9B O9W H8A 96.1(14) . 3_775 ?
H8A O9W H8A 39.4(5) 2_755 3_775 ?
H10A O10W H10B 101.6(15) . . ?
 
loop_
 _geom_hbond_atom_site_label_D 
 _geom_hbond_atom_site_label_H 
 _geom_hbond_atom_site_label_A 
 _geom_hbond_distance_DH 
 _geom_hbond_distance_HA 
 _geom_hbond_distance_DA 
 _geom_hbond_angle_DHA 
 _geom_hbond_site_symmetry_A 
O6W H6W O1  0.92(2) 2.64(5) 3.315(12) 131(5) 11_757
O6W H6W O4  0.92(2) 1.87(3) 2.761(18) 164(6) 11_757
O6W H6W O4B  0.92(2) 2.33(4) 3.194(19) 156(6) 11_757
O8W H8A O6W  0.910(15) 2.060(6) 2.888(14) 150.7(4) 2_755
O9W H9B O6W  0.977(5) 2.571(4) 3.312(15) 132.6(10) 3_775
 
_refine_diff_density_max    0.895
_refine_diff_density_min   -0.846
_refine_diff_density_rms    0.213

_shelx_res_file
;
TITL q-1558_a.res in P6(3)/m
    q-1558_a.res
    created by SHELXL-2016/6 at 14:37:28 on 24-Nov-2025
REM Old TITL q-1558 in P6(3)/m

REM SHELXT solution in P6(3)/m
REM R1 0.241,  Rweak 0.018,  Alpha 0.041,  Orientation as input
REM Formula found by SHELXT:  Fe3 O32 S14

CELL  0.71073   9.6605   9.6605  18.7613   90.000   90.000  120.000
ZERR   2.000   0.0003   0.0003   0.0009    0.000    0.000    0.000
LATT  1
SYMM -Y, X-Y, Z
SYMM -X+Y, -X, Z
SYMM -X, -Y, 1/2+Z
SYMM Y, -X+Y, 1/2+Z
SYMM X-Y, X, 1/2+Z
SFAC H FE O S K
UNIT 32 6 66 12 10
TEMP -173.150
SIZE 0.041 0.062 0.122
L.S. 10
BOND $H
LIST 4
EQIV $15 -y+2, x-y, z
EQIV $16 -x+y+2, -x+2, z
EQIV $8  x, y, -z+3/2
EQIV $12  -y, x-y-1, z
EQIV $13  -x+y+1, -x, z
BIND o6w h6w_$8
DANG 1.45 h6w h6w_$8
FMAP 2
acta
dfix 0.93 O6W H6W
dfix 0.93 o8w h8a
dfix 0.93 o8w h8b
dang 1.45 h8a h8b
dfix 0.80 o9w h9a
dfix 0.80 o9w h9b
dang 1.25 h9a h9b
DFIX 0.93 O7W H7A
DFIX 0.93 O7W H7B
DANG 1.45 H7A H7B
DFIX 0.93 O10W H10A
DFIX 0.93 O10W H10B
DANG 1.45 H10A H10B
simu 0.01 s1 s1b
SIMU 0.03 O8W O9W
SIMU 0.01 O10W K1
EQIV $17 -y+2, x-y, -z+3/2
HTAB O6W O1_$17
HTAB O6W O4_$17
HTAB O6W O4B_$17
HTAB O8W O6W_$15
HTAB O9W O6W_$16
omit 0 0 2
omit 0 1 0
omit 0 1 1
omit 0 2 0
acta
PLAN 10
WGHT    0.064800    7.436000
FVAR       0.43453   0.53153
FE1   2    1.174227    0.216305    0.750000    10.50000    0.01732    0.01612 =
         0.03720    0.00000    0.00000    0.00791
part 1
K1    5    0.572861   -0.080829    0.558186    10.50000    0.04658    0.06291 =
         0.04481   -0.00216    0.00063    0.03475
part 0
K2    5    1.000000    0.000000    0.500000    10.16667    0.03435    0.03435 =
         0.04059    0.00000    0.00000    0.01718
K3    5    0.666667    0.333333    0.750000    10.16667    0.03222    0.03222 =
         0.03742    0.00000    0.00000    0.01611
PART 2
S1    4    0.937079    0.253814    0.635210    10.50000    0.04314    0.03137 =
         0.01864    0.00707    0.00043    0.02123
O1    3    1.073335    0.308344    0.686809    10.50000    0.02365    0.01951 =
         0.04756    0.00313   -0.00097    0.01123
O2    3    0.996956    0.251799    0.567334    10.50000    0.06452    0.05325 =
         0.01934   -0.00037    0.01318    0.03301
O3    3    0.818174    0.142919    0.694277    10.50000    0.02709    0.02786 =
         0.04081    0.00429   -0.00284    0.01944
O4    3    0.939253    0.400088    0.649042    10.50000    0.07082    0.04074 =
         0.03576   -0.01069   -0.01358    0.04405
PART 3
S1B   4    0.941321    0.251263    0.644032    10.50000    0.04245    0.02179 =
         0.01016   -0.00149   -0.00188    0.02604
O1B   3    1.098584    0.274703    0.662942    10.50000    0.04039    0.04211 =
         0.05142    0.02818    0.02086    0.03228
O2B   3    0.898119    0.181171    0.573723    10.50000    0.07379    0.04437 =
         0.01461   -0.00781   -0.00279    0.02823
O3B   3    0.816983    0.088180    0.655332    10.50000    0.04691    0.02755 =
         0.03602   -0.00179   -0.01844    0.01926
O4B   3    0.874764    0.361026    0.639458    10.50000    0.04802    0.03822 =
         0.05100    0.00687    0.00389    0.03220
Part 0
O5    3    1.000000    0.000000    0.750000    10.16667    0.01622    0.01622 =
         0.01972    0.00000    0.00000    0.00811
O6W   3    1.362842    0.453516    0.750000    10.50000    0.03279    0.02564 =
         0.08632    0.00000    0.00000    0.00062
H6W   1    1.431251    0.488743    0.788143    11.00000   -1.20000
PART 4
O7W   3    0.333333   -0.333333    0.484721    10.16667    0.06485    0.06485 =
         0.04976    0.00000    0.00000    0.03243
H7A   1   10.333333    9.666667   10.436000    10.16667   -1.20000
H7B   1   10.224048    9.619735   10.496385    10.16667   -1.20000
PART 5
O8W   3    1.333333    0.666667    0.848720    10.16667    0.09101    0.09101 =
         0.07021    0.00000    0.00000    0.04550
H8A   1   11.366500   10.733600   10.810500    10.16667   -1.20000
H8B   1   11.244493   10.682264   10.867488    10.16667   -1.20000
part 6
O9W   3    1.333333    0.666667    0.881203    10.16667    0.13390    0.13390 =
         0.15398    0.00000    0.00000    0.06695
H9A   1   11.333333   10.666667   10.926641    10.16667   -1.20000
H9B   1   11.244502   10.682264   10.867488    10.16667   -1.20000
PART 7
O10W  3    0.553134   -0.039331    0.538545    10.33333    0.05277    0.08130 =
         0.05282    0.00393   -0.00055    0.05594
H10A  1   10.499743    9.890230   10.578947    10.33333   -1.20000
H10B  1   10.631958   10.056166   10.562142    10.33333   -1.20000
PART 0

HKLF 4


REM  q-1558_a.res in P6(3)/m
REM R1 =  0.0516 for     857 Fo > 4sig(Fo)  and  0.0638 for all     965 data
REM    140 parameters refined using     32 restraints

END

WGHT      0.0648      7.4360

REM Highest difference peak  0.895,  deepest hole -0.846,  1-sigma level  0.213
Q1    1   0.9412  0.3437  0.7500  10.50000  0.05    0.89
Q2    1   0.9959  0.3029  0.7500  10.50000  0.05    0.74
Q3    1   0.9394  0.2494  0.5485  11.00000  0.05    0.69
Q4    1   1.0596  0.3260  0.5566  11.00000  0.05    0.68
Q5    1   0.9811 -0.1032  0.7500  10.50000  0.05    0.68
Q6    1   0.6679  0.0536  0.6405  11.00000  0.05    0.68
Q7    1   0.6014  0.3620  0.7500  10.50000  0.05    0.57
Q8    1   0.9692  0.3825  0.5575  11.00000  0.05    0.55
Q9    1   0.6548 -0.0771  0.6279  11.00000  0.05    0.54
Q10   1   0.7435  0.0038  0.6325  11.00000  0.05    0.51
;
_shelx_res_checksum   58460

_shelx_hkl_file
;
  -1   1   0    0.20    0.60
   1   0   0   -0.10    0.60
   1   0   0    0.50    0.70
   1   0   0    0.00    0.80
  -1   1   0   -0.20    0.60
   1  -1   0   -0.50    0.30
   0   1   0   -1.10    0.50
   0   1   0    0.00    0.70
   0   1   0    0.20    0.70
   1  -1   0    0.50    1.40
   1  -1   0   -0.10    0.60
   0   1   0    0.10    1.20
   1  -2   0 1690.63   92.29
  -2   1   0 1710.83   95.49
  -2   1   0 1774.22   96.99
  -2   1   0 1679.93   93.69
  -2   1   0 1678.53   94.79
   1   1   0 1758.22   93.39
   1  -2   0 1722.53   91.09
   1  -2   0 1705.23   93.89
   1  -2   0 1677.03   94.89
   1  -2   0 1674.53   94.89
  -1   2   0 1682.63   92.39
  -1   2   0 1697.13   94.39
   2  -1   0 1708.63   95.59
  -1  -1   0 1852.61   94.59
  -1  -1   0 1661.33   90.29
  -1  -1   0 1740.13   93.49
   2  -1   0 1671.73   93.79
  -1   2   0 1714.33   95.09
   2  -1   0 1720.73   94.39
  -1  -1   0 1678.63   96.79
  -1  -1   0 1709.13   93.89
   2  -1   0 1834.92   97.69
  -2   2   0  993.30   54.99
  -2   2   0  912.71   57.59
  -2   2   0  906.31   56.19
  -2   2   0  912.11   55.99
   0  -2   0  899.31   54.79
   2   0   0  964.00   52.59
   0  -2   0  954.40   54.79
   2   0   0  883.91   58.39
   0  -2   0 1005.80   56.69
  -2   2   0  931.51   57.59
   2   0   0 1018.90   58.89
   0  -2   0  981.60   58.09
   0  -2   0  974.80   54.79
   2   0   0 1014.90   56.29
  -2   0   0 1019.60   59.49
   2  -2   0  935.31   53.29
   2  -2   0  997.40   57.39
   2  -2   0  934.61   58.09
   0   2   0  922.11   54.49
  -2   0   0  926.11   52.29
  -2   0   0  994.70   55.49
   0   2   0  951.30   54.89
   2  -2   0  955.20   58.09
  -2   0   0  963.00   56.29
  -2   0   0  949.60   58.29
   0   2   0  966.20   54.79
  -1  -2   0 9825.62  513.65
   2   1   0  432.16   31.00
   1  -3   0  410.06   29.70
   1  -3   0  467.15   32.00
  -3   2   0  480.25   33.50
  -3   2   0  438.56   33.50
  -3   2   0  502.75   34.90
  -3   2   0  409.06   29.20
   2   1   0  407.76   30.10
   1  -3   0  449.46   31.70
   1  -3   0  449.16   25.10
   2   1   0  447.06   35.40
   1  -3   0  382.96   31.20
   1  -3   0  443.26   30.80
  -2  -1   0  435.16   25.40
  -1   3   0  442.76   30.60
   3  -2   0  437.56   32.80
  -2  -1   0  439.36   30.20
  -2  -1   0  486.95   36.10
   3  -2   0  408.76   30.10
  -2  -1   0  481.45   33.60
  -1   3   0  474.35   30.70
  -1   3   0  423.16   31.30
  -1   3   0  465.45   31.70
   3  -2   0  445.06   34.60
   3  -2   0  446.86   33.40
   3  -2   0  412.66   33.10
   3  -2   0  434.86   29.90
  -2  -1   0  465.75   31.20
  -3   3   0 2985.80  167.08
  -3   3   0 3003.60  167.38
  -3   3   0 3030.80  169.88
  -3   3   0 3081.69  169.88
   0  -3   0 3143.39  165.78
   3   0   0 3046.00  166.58
   3   0   0 3168.38  172.48
   0  -3   0 3092.09  165.18
   3   0   0 3169.88  167.38
   0  -3   0 3031.50  169.08
   0  -3   0 3059.29  165.28
  -3   3   0 3035.50  162.48
   0  -3   0 2950.50  169.68
   0  -3   0 2959.10  167.48
   3  -3   0 2998.10  170.18
  -3   0   0 2979.80  165.18
   0   3   0 3224.78  165.18
  -3   0   0 3044.20  160.88
   3  -3   0 3045.50  170.58
   3  -3   0 3032.60  169.08
   0   3   0 3108.29  165.68
   3  -3   0 2987.40  162.68
  -3   0   0 3087.89  171.78
  -3   0   0 3003.50  170.48
   3  -3   0 2971.20  167.58
  -3   0   0 3075.09  167.38
   0   3   0 3050.19  164.88
   3  -3   0 2877.81  170.68
  -4   1   0  455.15   33.80
   3  -4   0  555.14   39.10
   1   3   0  399.36   31.50
   3  -4   0  512.85   36.50
   3  -4   0  523.75   30.90
  -4   1   0  481.15   36.10
  -4   1   0  447.96   35.80
  -4   1   0  432.46   38.10
   1   3   0  426.86   29.40
  -1  -3   0  412.06   30.00
   4  -1   0  413.86   34.40
   4  -1   0  364.36   37.20
   4  -1   0  434.46   31.50
  -1  -3   0  407.96   29.60
  -1  -3   0  400.96   32.20
   4  -1   0  457.35   36.80
  -1  -3   0  398.56   37.30
  -1  -3   0  343.57   32.60
  -1  -3   0  389.96   29.50
  -1  -3   0  335.77   32.90
  -3   4   0  580.64   37.40
   4  -1   0  414.76   34.40
   4  -1   0  430.46   29.00
  -3   4   0  513.95   32.60
   2  -4   0 1355.06   81.59
   2   2   0 1507.75   84.19
   2  -4   0 1448.66   79.89
   2   2   0 1457.05   83.89
   2  -4   0 1427.16   87.49
   2   2   0 1466.85   90.69
  -4   2   0 1431.76   87.89
   2  -4   0 1349.07   85.79
   2  -4   0 1416.36   87.19
   2  -4   0 1394.66   84.49
  -4   2   0 1375.56   83.89
  -4   2   0 1401.06   86.39
  -4   2   0 1360.36   89.19
   2   2   0 1542.55   77.49
  -2   4   0 1395.86   76.89
  -2   4   0 1436.46   87.19
  -2  -2   0 1485.15   90.69
  -2   4   0 1353.36   85.09
  -2  -2   0 1441.66   87.09
   4  -2   0 1423.46   85.09
   4  -2   0 1357.86   86.99
   4  -2   0 1412.26   91.49
   4  -2   0 1386.36   85.89
   4  -2   0 1298.87   81.99
   4  -2   0 1470.45   88.29
  -2  -2   0 1496.55   84.29
  -2   4   0 1452.25   82.39
  -2  -2   0 1584.44   92.29
  -2  -2   0 1427.96   77.99
   1  -4   0 1015.50   61.89
   1  -4   0  916.71   60.99
   1  -4   0  939.91   62.89
  -4   3   0  944.81   63.59
   3   1   0  970.60   60.79
   3   1   0 1050.89   61.49
   1  -4   0  912.31   59.89
  -4   3   0 1031.70   65.79
  -4   3   0  908.01   57.59
   3   1   0  903.71   65.79
  -4   3   0  955.00   64.29
   4  -3   0  938.01   64.49
  -1   4   0  908.11   60.79
   4  -3   0 1045.40   65.59
   4  -3   0  895.51   58.09
  -3  -1   0  977.60   66.89
  -1   4   0  955.80   60.19
   4  -3   0  957.10   64.99
   4  -3   0  947.21   61.19
  -3  -1   0  983.70   65.09
  -3  -1   0 1009.80   61.19
  -3  -1   0  950.70   58.99
  -1   4   0  952.00   60.69
   4  -3   0  962.30   66.09
  -1   4   0  983.90   60.69
  -4   4   0  288.37   22.50
  -4   4   0  268.57   26.60
   0  -4   0  306.97   25.80
   0  -4   0  312.17   26.30
  -4   4   0  312.77   28.10
  -4   4   0  274.57   28.70
   4   0   0  248.88   25.90
   0  -4   0  323.37   29.50
   4   0   0  309.77   27.40
   4   0   0  311.87   36.70
   4   0   0  309.47   21.40
   4   0   0  309.17   19.70
   0  -4   0  276.17   27.00
   0  -4   0  314.47   20.20
   0  -4   0  295.47   28.70
   0  -4   0  304.07   30.40
  -4   4   0  308.37   29.90
   4   0   0  252.57   29.20
   0   4   0  316.37   26.10
  -4   0   0  340.27   28.80
  -4   0   0  265.07   24.90
   4  -4   0  319.87   31.80
  -4   0   0  300.67   30.70
   4  -4   0  316.17   31.30
   0   4   0  313.87   25.40
   4  -4   0  293.47   23.30
   4  -4   0  286.97   29.60
  -4   0   0  320.87   31.20
   4  -4   0  294.67   27.90
   4  -4   0  305.77   29.40
  -5   1   0  304.67   30.60
  -5   1   0  298.77   33.50
  -5   1   0  248.08   29.20
   1   4   0  364.46   26.40
   4  -5   0  317.47   29.80
   4  -5   0  298.97   30.20
   4  -5   0  283.67   31.70
   1   4   0  366.36   28.90
   4  -5   0  377.96   34.80
  -5   1   0  311.47   28.60
   4  -5   0  302.97   33.80
   4  -5   0  321.77   25.10
  -1  -4   0  289.57   30.20
   5  -1   0  309.57   26.10
  -4   5   0  290.77   29.60
   5  -1   0  309.37   35.00
  -4   5   0  313.57   24.10
  -4   5   0  335.57   27.80
  -1  -4   0  297.37   30.30
  -4   5   0  362.86   33.40
  -4   5   0  312.77   31.80
  -1  -4   0  328.47   28.40
  -1  -4   0  315.37   28.50
   5  -1   0  329.67   31.10
  -1  -4   0  316.27   34.10
   5  -1   0  336.27   31.30
   5  -1   0  303.57   32.00
  -1  -4   0  324.17   25.10
   5  -1   0  335.57   23.90
   3  -5   0 1092.09   78.39
   3  -5   0 1194.88   79.59
   3  -5   0 1146.49   77.89
   3  -5   0 1166.78   71.19
   2   3   0 1083.79   81.39
   2   3   0 1144.09   73.99
   3  -5   0 1271.07   73.49
  -5   2   0 1266.67   80.39
   2   3   0 1261.97   68.49
  -5   2   0 1172.68   81.99
  -5   2   0 1170.68   76.79
  -5   2   0 1248.88   77.79
   3  -5   0 1230.08   76.79
   2   3   0 1097.79   73.59
   5  -2   0 1256.57   73.19
  -2  -3   0 1137.29   70.09
  -2  -3   0 1257.07   75.49
   5  -2   0 1211.78   79.39
  -3   5   0 1249.88   71.89
  -2  -3   0 1221.58   69.29
  -3   5   0 1124.39   68.59
   5  -2   0 1237.48   79.59
  -2  -3   0 1224.28   75.09
   5  -2   0 1250.17   76.39
  -2  -3   0 1227.68   83.29
  -2  -3   0 1192.48   79.29
  -2  -3   0 1200.18   76.29
   5  -2   0 1304.17   85.89
  -3   5   0 1218.68   77.49
  -3   5   0 1182.38   79.29
   5  -2   0 1208.38   78.29
   2  -5   0   12.40    7.90
   3   2   0   21.80   10.30
  -5   3   0   22.80    9.20
   3   2   0   31.20    9.70
  -5   3   0   19.60   10.30
   2  -5   0   44.40   11.40
  -5   3   0   37.30   13.20
   2  -5   0   35.60    9.50
  -5   3   0   35.70   10.70
   2  -5   0   40.90   12.10
   2  -5   0   39.80    7.60
   2  -5   0   23.60    9.00
   3   2   0   39.00   10.60
   3   2   0   36.20    4.40
  -3  -2   0   59.79   13.70
   5  -3   0   42.00   11.50
   5  -3   0   52.89   12.90
   5  -3   0   38.60   15.10
   5  -3   0   28.60   11.50
  -3  -2   0   24.70   12.40
  -2   5   0   24.70    8.50
  -2   5   0   37.80   11.80
  -3  -2   0   51.39   13.80
  -3  -2   0   36.00    5.40
  -3  -2   0   39.30   10.50
  -2   5   0   24.10   10.00
   5  -3   0   48.50   14.80
   5  -3   0   32.00   11.80
   4   1   0 9259.97  488.95
   4   1   0 9671.63  489.65
   1  -5   0 9061.49  489.15
   1  -5   0 9398.36  493.15
   1  -5   0 8948.20  488.55
  -5   4   0 9280.47  493.55
  -5   4   0 8778.92  493.75
  -5   4   0 9203.78  493.95
  -5   4   0 9563.94  484.35
   4   1   0 9099.09  497.85
   1  -5   0 9171.08  488.45
   1  -5   0 9142.99  489.45
  -4  -1   0 9215.58  494.95
  -4  -1   0 9158.18  489.55
   5  -4   0 9464.25  497.65
  -1   5   0 9456.15  488.35
  -4  -1   0 9285.77  485.65
  -4  -1   0 9126.79  496.95
   5  -4   0 9121.59  484.75
   5  -4   0 9200.98  495.45
   5  -4   0 9029.20  495.25
  -1   5   0 9102.69  488.55
   5  -4   0 9001.30  489.95
   5  -4   0 9650.73  496.85
   0  -5   0    0.50    4.10
  -5   5   0    5.90    6.40
   5   0   0    4.10    6.60
   0  -5   0    5.40    3.30
   5   0   0   11.60    3.70
   0  -5   0   -1.10    6.70
   5   0   0   10.60    4.80
   0  -5   0    7.60    5.00
   0  -5   0   11.10    6.50
   0  -5   0    3.50    5.00
  -5   5   0    6.50    4.80
   5   0   0    7.60    6.10
   0  -5   0   12.30    7.80
   5   0   0    3.00    6.80
   5   0   0   14.10    8.00
  -5   5   0    7.40    7.70
  -5   5   0   -0.20    6.00
  -5   0   0    7.30    6.00
   5  -5   0    9.80    5.10
   0   5   0   10.90    5.60
   5  -5   0    4.00    7.20
   0   5   0   12.80    7.40
   5  -5   0    6.70    6.90
  -5   0   0    9.50    6.10
   5  -5   0   -3.90    4.20
   5  -5   0   -3.30    6.60
   5  -5   0   15.60   10.50
  -5   0   0    4.10    7.90
  -5   0   0    3.20    6.60
   5  -6   0  268.77   23.30
  -6   1   0  256.67   29.80
   1   5   0  233.58   25.60
   5  -6   0  339.47   33.00
   1   5   0  282.37   24.80
   5  -6   0  300.57   36.10
   5  -6   0  226.78   31.00
   5  -6   0  284.27   33.50
   5  -6   0  213.58   33.10
  -6   1   0  238.88   26.30
  -6   1   0  248.78   31.10
  -6   1   0  243.58   32.70
  -5   6   0  252.07   31.10
  -1  -5   0  278.67   25.80
  -1  -5   0  273.17   30.80
   6  -1   0  311.87   31.20
   6  -1   0  280.77   33.20
  -1  -5   0  280.57   25.70
   6  -1   0  250.07   21.20
  -1  -5   0  253.57   22.60
   6  -1   0  281.27   36.10
   6  -1   0  273.87   24.60
  -1  -5   0  293.87   28.50
  -5   6   0  267.57   26.80
  -5   6   0  241.78   21.70
  -5   6   0  229.98   33.50
  -1  -5   0  342.47   37.10
  -1  -5   0  271.97   30.70
  -6   2   0  226.98   28.70
   4  -6   0  282.07   24.00
   4  -6   0  228.78   29.80
   4  -6   0  278.67   32.20
   2   4   0  307.67   27.60
   4  -6   0  299.97   35.10
   4  -6   0  289.87   30.60
   4  -6   0  242.98   27.50
   4  -6   0  239.48   25.80
  -6   2   0  281.27   30.20
  -6   2   0  290.47   29.20
  -6   2   0  257.97   32.50
   2   4   0  285.27   22.30
  -2  -4   0  249.88   28.10
  -2  -4   0  299.07   34.80
  -2  -4   0  281.97   29.10
  -4   6   0  260.37   29.10
  -4   6   0  313.97   24.40
  -2  -4   0  262.87   22.70
   6  -2   0  254.77   26.60
   6  -2   0  274.47   24.10
  -2  -4   0  253.27   29.60
   6  -2   0  232.48   28.80
  -2  -4   0  245.08   25.30
   6  -2   0  290.17   31.30
   6  -2   0  291.67   36.10
  -2  -4   0  229.08   26.00
  -4   6   0  285.87   31.70
  -4   6   0  276.77   23.20
  -4   6   0  309.47   32.80
  -6   3   0  133.89   18.30
   3  -6   0  118.09   24.70
  -6   3   0  129.59   20.50
   3  -6   0  110.19   18.90
   3  -6   0  103.89   13.70
  -6   3   0   88.09   21.60
   3   3   0  117.19   16.70
   3   3   0  117.09   16.50
   3  -6   0  132.99   37.10
   3   3   0   67.79   19.20
   3  -6   0  115.09   17.50
  -6   3   0  189.28   22.70
   3   3   0  104.99   10.20
   3  -6   0  117.79   15.30
   3  -6   0  106.49   18.40
   6  -3   0  149.49   20.00
   6  -3   0  139.29   20.10
  -3  -3   0  103.49   15.50
   6  -3   0  122.29   28.50
  -3   6   0  123.59   26.30
  -3  -3   0  104.09   17.30
  -3  -3   0  142.19   20.90
   6  -3   0  112.39   23.10
   6  -3   0   89.79   14.90
  -3  -3   0  124.19   17.60
  -3   6   0  149.09   17.00
   6  -3   0  130.29   27.40
  -3  -3   0  151.78   25.20
  -3  -3   0  116.59   11.40
  -3   6   0  121.89   18.50
   2  -6   0   10.10    7.20
   4   2   0   15.10    7.50
   2  -6   0    5.40    6.20
  -6   4   0    9.40    8.40
   2  -6   0   18.40   10.60
   2  -6   0    0.20    5.00
  -6   4   0   14.30    9.20
   4   2   0   11.40    8.50
   2  -6   0    4.90    6.20
   2  -6   0    7.20    4.10
  -6   4   0   13.10    9.40
   2  -6   0   17.00    7.80
   4   2   0   17.40    9.40
  -6   4   0    9.10    5.90
  -4  -2   0   19.60   11.40
  -2   6   0   -2.10    4.60
  -2   6   0    5.30    6.20
   6  -4   0    3.60    6.60
   6  -4   0   19.80    9.70
  -4  -2   0    5.00    5.70
   6  -4   0   22.30   10.60
   6  -4   0    8.70    5.50
   6  -4   0   26.00   12.70
   6  -4   0   11.00    8.30
  -4  -2   0   -0.20    4.60
  -4  -2   0    8.90    6.50
  -6   5   0  553.24   39.80
  -6   5   0  466.85   46.70
  -6   5   0  474.95   46.00
  -6   5   0  416.16   49.70
   5   1   0  545.55   52.69
   5   1   0  521.45   44.50
   5   1   0  513.35   44.10
   1  -6   0  651.83   53.39
   1  -6   0  625.64   47.10
   1  -6   0  584.14   45.90
   1  -6   0  588.04   45.70
   1  -6   0  697.43   52.89
   1  -6   0  629.34   46.30
  -5  -1   0  560.74   51.79
  -1   6   0  612.94   48.70
  -1   6   0  673.03   46.60
   6  -5   0  546.35   40.70
  -5  -1   0  539.95   49.90
   6  -5   0  484.05   44.60
   6  -5   0  626.14   53.39
  -5  -1   0  548.65   45.80
  -5  -1   0  517.35   40.80
   6  -5   0  578.44   51.89
  -1   6   0  579.64   45.00
   6  -5   0  563.34   50.89
   0  -6   0   95.19   15.80
  -6   6   0   63.59   12.10
  -6   6   0   68.99   19.40
  -6   6   0   97.39   24.40
   6   0   0   49.40   18.50
   0  -6   0   72.39   22.30
   6   0   0   61.29    8.40
   0  -6   0   66.29   18.60
   0  -6   0   73.89    8.20
   6   0   0   64.29    7.60
   0  -6   0   93.49   19.70
   6   0   0   94.69   20.60
   6   0   0  108.39   26.20
   6   0   0   63.89   17.00
   0  -6   0   57.99   16.60
   0  -6   0   80.29   17.90
  -6   6   0   77.49   17.80
   0   6   0   73.79   16.70
   0   6   0  103.59   15.50
  -6   0   0   66.79   20.30
   6  -6   0   81.09   12.20
   6  -6   0   40.30   13.70
   6  -6   0   69.89   20.30
  -6   0   0   49.99   15.00
  -6   0   0   70.49   16.10
   6  -6   0  102.99   26.10
  -6   0   0  109.99   25.80
   6  -6   0   58.89   18.30
   6  -6   0  112.19   28.30
  -7   1   0   39.10   16.40
   6  -7   0   28.30    9.00
  -7   1   0   14.10   12.40
  -7   1   0   32.20   14.10
   6  -7   0   47.80   18.60
  -7   1   0   40.30   12.90
   1   6   0   40.60   11.90
   1   6   0   18.70    9.60
   6  -7   0   32.90   14.70
   6  -7   0   26.80   15.10
   7  -1   0   28.50   13.10
  -1  -6   0   20.10   11.80
   7  -1   0   37.90   11.10
  -1  -6   0   37.90   15.30
   7  -1   0   18.10   10.10
  -6   7   0   47.30   16.90
   7  -1   0   26.60    7.20
   7  -1   0   25.20   13.70
  -1  -6   0   28.80   14.90
  -1  -6   0   11.40    8.20
  -1  -6   0   41.60   12.30
  -6   7   0   19.30    7.80
  -1  -6   0   26.20    8.30
   7  -1   0   46.70   21.50
  -1  -6   0   44.10   13.20
  -1  -6   0   18.80   10.60
   5  -7   0  705.53   51.79
  -7   2   0  814.82   58.99
   5  -7   0  780.82   63.69
   5  -7   0  730.93   55.89
   2   5   0  742.33   48.30
   5  -7   0  715.73   64.69
   5  -7   0  703.03   57.29
  -7   2   0  706.03   58.99
   5  -7   0  713.33   59.89
  -7   2   0  612.04   60.99
   5  -7   0  746.13   62.59
  -7   2   0  764.22   60.89
  -5   7   0  660.23   59.69
   7  -2   0  808.82   61.19
  -2  -5   0  694.83   59.79
  -5   7   0  739.33   61.49
  -2  -5   0  780.72   50.29
  -2  -5   0  657.33   55.89
  -2  -5   0  706.93   50.89
   7  -2   0  727.53   60.39
  -5   7   0  706.83   49.70
   7  -2   0  662.03   52.19
  -5   7   0  724.73   48.40
  -2  -5   0  681.03   54.59
  -2  -5   0  746.63   65.09
   7  -2   0  669.33   48.40
   7  -2   0  808.62   61.79
   7  -2   0  730.33   67.59
  -2  -5   0  693.93   49.70
  -2  -5   0  706.63   51.59
   4  -7   0  118.19   15.90
   4  -7   0   75.39   21.10
   3   4   0  134.29   19.10
   4  -7   0  144.59   30.90
  -7   3   0   60.09   20.60
   4  -7   0  153.78   23.20
  -7   3   0  120.19   23.60
   4  -7   0  152.38   21.70
   4  -7   0  142.49   23.70
  -7   3   0  151.08   23.90
   4  -7   0  127.49   17.60
  -7   3   0  145.09   22.10
  -4   7   0  122.39   11.70
  -3  -4   0  100.59   20.70
  -4   7   0  151.08   22.40
  -3  -4   0  122.19   18.60
  -3  -4   0  130.39   15.40
   7  -3   0  136.89   22.80
  -3  -4   0  119.69   14.40
   7  -3   0  119.09   24.40
   7  -3   0  167.48   37.50
  -4   7   0  108.69   15.80
   7  -3   0  109.29   22.80
  -3  -4   0  111.59   18.40
   7  -3   0  115.29   17.00
  -3  -4   0  135.19   14.10
  -4   7   0  131.19   22.10
  -3  -4   0  128.39   30.50
  -3  -4   0   84.09   21.80
   7  -3   0  147.19   28.60
  -7   4   0   -3.20    6.20
  -7   4   0    0.90    7.70
   3  -7   0    3.70    6.50
   3  -7   0   -2.50    5.80
   3  -7   0    1.10    4.60
   3  -7   0   -2.10    6.30
   4   3   0    4.10    7.90
  -7   4   0    3.30    7.30
   4   3   0    5.70    8.30
   3  -7   0    7.60    5.90
   3  -7   0    8.40    9.50
   3  -7   0   -0.50    7.10
   3  -7   0    8.70    4.80
  -7   4   0   16.70    9.30
   4   3   0   15.80    8.00
  -4  -3   0   -3.20    5.60
  -4  -3   0   -6.80    3.40
   7  -4   0    6.90    6.70
  -3   7   0   -7.20    2.80
  -4  -3   0    3.10    6.00
   7  -4   0    0.90    5.00
   7  -4   0    2.70    9.80
   7  -4   0   -2.10    4.90
  -4  -3   0    6.80    7.90
   7  -4   0   17.10   16.60
   7  -4   0   10.40    7.40
  -4  -3   0    4.30    5.20
  -3   7   0    7.00    7.50
   2  -7   0  809.82   63.89
   5   2   0  786.52   59.39
  -7   5   0  828.92   66.19
   2  -7   0  829.52   64.19
   5   2   0  880.41   62.59
   2  -7   0  864.11   69.29
   2  -7   0  884.21   65.59
   2  -7   0  795.72   61.39
  -7   5   0  803.92   66.59
   5   2   0  766.62   69.09
  -7   5   0  868.01   57.79
   2  -7   0  896.91   66.39
   2  -7   0  851.51   60.79
  -7   5   0  822.52   67.29
  -5  -2   0  827.52   70.59
  -5  -2   0  810.72   56.59
   7  -5   0  820.22   58.49
  -5  -2   0  866.81   62.89
  -2   7   0  851.71   63.09
  -2   7   0  851.71   62.49
   7  -5   0  740.13   66.69
   7  -5   0  867.51   69.39
  -5  -2   0  691.53   63.79
   7  -5   0  829.92   68.89
   7  -5   0  901.01   72.89
   1  -7   0 1168.78   85.29
   1  -7   0 1050.09   78.09
   1  -7   0 1016.70   77.89
   1  -7   0 1145.89   85.69
   6   1   0 1103.99   87.49
  -7   6   0 1091.79   69.69
   1  -7   0 1171.48   78.79
   6   1   0 1158.58   79.09
   1  -7   0 1037.80   77.19
   1  -7   0 1196.38   82.09
  -7   6   0 1173.68   84.89
   6   1   0 1044.20   77.59
  -7   6   0 1114.99   82.19
   1  -7   0 1125.09   83.69
   7  -6   0 1221.48   88.49
  -6  -1   0  987.40   84.39
  -6  -1   0 1188.98   74.19
   7  -6   0 1058.09   80.09
  -1   7   0 1258.97   79.09
   7  -6   0 1144.49   87.99
   7  -6   0 1035.50   70.89
  -1   7   0 1083.49   76.39
  -6  -1   0 1202.88   87.39
   7  -6   0 1205.18   88.79
  -6  -1   0 1040.40   84.19
   7   0   0  217.38   28.50
   0  -7   0  185.28   25.10
   0  -7   0  185.68   27.60
   7   0   0  179.48   27.00
  -7   7   0  191.48   19.40
   0  -7   0  217.28   30.00
   0  -7   0  152.98   32.50
   0  -7   0  199.38   31.70
   0  -7   0  173.08   24.30
  -7   7   0  194.58   37.50
   0  -7   0  197.48   24.80
  -7   0   0  189.98   27.40
   7  -7   0  224.88   43.20
  -7   0   0  227.68   34.20
   7  -7   0  176.88   36.00
   0   7   0  175.18   24.00
   7  -7   0  142.09   32.30
   0   7   0  193.98   24.90
  -7   0   0  167.88   22.80
   1   7   0  127.59   25.70
  -8   1   0  226.18   34.20
   7  -8   0  182.58   36.00
  -8   1   0  234.98   27.70
   7  -8   0  176.98   37.70
   7  -8   0  142.19   37.00
  -1  -7   0  133.39   28.60
  -1  -7   0  165.38   17.70
  -7   8   0  152.68   34.10
  -1  -7   0  205.58   42.10
   8  -1   0  244.38   32.10
  -1  -7   0  180.08   25.70
   6  -8   0   35.30   14.50
   6  -8   0   39.50   19.80
  -8   2   0   12.10   10.00
   2   6   0   -2.40    4.70
  -8   2   0   -1.10    7.70
   6  -8   0   14.80   11.20
   8  -2   0   32.90   15.60
   8  -2   0   26.10   14.90
   8  -2   0   13.50   13.80
  -6   8   0   26.00   13.10
  -2  -6   0   24.70   10.80
  -2  -6   0   10.70   12.20
   8  -2   0   14.70    8.60
  -2  -6   0   18.80    7.50
  -2  -6   0    0.70    6.20
  -2  -6   0    7.20   11.70
   8  -2   0   -2.80    9.50
  -8   3   0    8.60    9.40
  -8   3   0   -0.20    6.90
   3   5   0   -7.00    3.20
   5  -8   0    2.30    6.00
   5  -8   0   -2.30    8.30
  -8   3   0    1.60   10.20
   5  -8   0   15.40   14.50
  -3  -5   0   10.80    7.50
  -3  -5   0    0.90    6.20
   8  -3   0    0.90    6.50
   8  -3   0    4.50    9.00
  -3  -5   0    5.60    5.60
  -3  -5   0   -4.20    4.60
  -5   8   0   12.80   11.20
   8  -3   0    2.00    5.40
   8  -3   0   -3.00    7.30
   8  -3   0   -8.30    6.20
  -5   8   0    5.30    5.60
   8  -3   0   -0.60    5.30
  -3  -5   0   -6.00    7.60
  -8   4   0   36.00   14.00
   4  -8   0   34.70   10.30
   4  -8   0   58.19   16.90
   4  -8   0   39.20   12.00
   4  -8   0   53.79   18.70
   4  -8   0   52.59   20.30
  -8   4   0   36.10   15.90
   4   4   0   44.40   13.90
  -4  -4   0   40.70    7.70
  -4  -4   0   56.49   21.10
  -4  -4   0   44.70   21.20
   8  -4   0   16.40   12.60
   8  -4   0   49.99   15.20
  -4  -4   0   31.30   14.10
  -4  -4   0   38.70   13.70
  -4   8   0   40.80   17.00
   8  -4   0   23.80   16.50
   8  -4   0   29.40   16.00
  -4  -4   0   27.40   11.50
   8  -4   0   30.90   16.30
   8  -4   0   51.69   16.80
  -8   5   0  216.28   32.70
   3  -8   0  235.58   26.50
  -8   5   0  271.37   27.60
   5   3   0  189.68   25.90
   3  -8   0  181.78   28.30
  -8   5   0  205.08   29.80
   3  -8   0  265.67   37.90
   3  -8   0  187.78   29.40
   3  -8   0  204.48   33.00
   3  -8   0  192.68   17.90
  -3   8   0  237.88   30.90
   8  -5   0  184.48   41.30
  -5  -3   0  210.18   34.80
  -3   8   0  180.78   27.70
  -5  -3   0  239.88   32.10
   8  -5   0  265.67   35.20
   8  -5   0  203.98   31.90
  -5  -3   0  217.48   23.80
   8  -5   0  226.08   27.70
   8  -5   0  257.97   30.00
   2  -8   0  768.72   71.99
  -8   6   0  810.42   65.69
   2  -8   0  838.42   71.79
   2  -8   0  798.02   62.79
   2  -8   0  823.62   64.79
   6   2   0  641.74   56.39
   2  -8   0  728.73   66.59
   2  -8   0  665.93   59.59
   2  -8   0  741.73   64.29
  -8   6   0  643.74   50.69
  -6  -2   0  818.32   62.39
   8  -6   0  778.92   68.59
  -6  -2   0  670.63   67.19
   8  -6   0  804.92   69.79
  -2   8   0  745.63   59.79
   8  -6   0  675.93   67.89
  -2   8   0  784.22   61.19
  -6  -2   0  612.24   50.79
   1  -8   0  473.25   50.69
   1  -8   0  410.56   43.30
   1  -8   0  462.05   46.60
  -8   7   0  519.25   51.89
   1  -8   0  422.06   47.50
   1  -8   0  513.55   46.70
   1  -8   0  484.25   45.90
   1  -8   0  539.75   54.39
   7   1   0  487.35   46.10
   8  -7   0  533.35   54.99
  -7  -1   0  346.37   36.40
  -7  -1   0  479.85   54.19
   8  -7   0  437.76   51.99
  -7  -1   0  438.36   45.30
   8  -7   0  431.46   52.89
   0  -8   0  372.46   46.00
   0  -8   0  374.66   42.50
   0  -8   0  349.37   46.20
  -8   8   0  382.56   46.40
   8   0   0  454.45   44.50
   8  -8   0  382.96   51.69
   8  -8   0  220.18   40.20
  -8   0   0  382.26   48.00
   8  -8   0  381.26   48.50
   0   8   0  404.36   39.80
   8  -9   0   50.49   22.10
   8  -9   0   61.29   22.90
   8  -9   0   46.60   25.50
  -9   1   0   52.09   18.60
  -9   1   0   33.50   18.80
   1   8   0   66.59   19.40
  -1  -8   0   57.59   10.50
  -1  -8   0   68.89    9.50
  -8   9   0   68.99   24.70
  -1  -8   0   84.59   24.30
   9  -1   0   35.70   17.70
  -1  -8   0   71.69   30.70
   7  -9   0  115.09   34.30
  -9   2   0   83.29   21.90
  -9   2   0   49.60   21.50
   7  -9   0  141.59   35.20
   7  -9   0   80.69   24.50
   2   7   0  126.89   25.10
   9  -2   0  169.48   33.80
  -2  -7   0  118.69   17.20
  -2  -7   0  116.69   34.30
  -7   9   0  104.39   29.10
  -9   3   0  604.64   54.99
   3   6   0  587.34   51.59
  -9   3   0  636.74   58.49
   6  -9   0  550.34   51.99
   6  -9   0  620.94   61.99
   6  -9   0  602.14   65.49
  -3  -6   0  592.54   65.89
   9  -3   0  572.04   69.29
  -6   9   0  732.43   63.59
   9  -3   0  532.95   57.39
   9  -3   0  557.74   70.69
  -3  -6   0  634.44   53.99
   9  -3   0  660.73   61.09
  -9   4   0    8.70    8.90
  -9   4   0   -0.40    7.50
   5  -9   0    5.60   11.80
   5  -9   0   -4.00    6.40
   5  -9   0  -12.50    4.90
   5  -9   0   -3.00    6.50
   4   5   0    4.10    7.70
  -9   4   0   -1.40    7.50
   9  -4   0    2.80    9.90
  -5   9   0    6.40   10.20
   9  -4   0  -10.70    5.10
  -4  -5   0    3.30    8.30
  -4  -5   0   47.90   22.40
   9  -4   0   -4.90    7.20
   4  -9   0  392.16   31.90
   4  -9   0  346.27   47.40
   4  -9   0  352.46   44.40
   4  -9   0  405.26   43.30
   5   4   0  357.96   39.00
  -9   5   0  369.96   44.00
  -9   5   0  436.56   57.39
  -4   9   0  404.66   45.60
   9  -5   0  377.96   45.70
  -5  -4   0  460.05   54.09
  -5  -4   0  372.06   40.20
   9  -5   0  480.05   57.99
   9  -5   0  446.86   50.09
   9  -5   0  450.25   47.30
  -9   6   0  169.98   35.10
   6   3   0  158.88   24.40
   3  -9   0  199.48   32.50
   3  -9   0  126.89   32.60
   3  -9   0  141.49   31.10
   9  -6   0  138.09   36.50
  -3   9   0  164.38   27.60
  -6  -3   0  212.88   42.70
   9  -6   0  135.49   33.40
  -6  -3   0  161.18   26.70
   9  -6   0  144.89   33.10
   2  -9   0   57.79   24.40
  -9   7   0   77.39   24.80
   2  -9   0   18.10   14.50
   2  -9   0   31.90   15.10
   2  -9   0   55.29   21.80
   7   2   0   22.50   12.80
   9  -7   0   31.00   21.80
   9  -7   0   73.49   24.70
  -7  -2   0   81.79   27.10
  -9   8   0  215.88   36.40
   1  -9   0  199.58   40.40
   1  -9   0  144.59   37.40
   1  -9   0  224.28   36.50
   1  -9   0  255.57   35.20
   8   1   0  225.18   32.30
   9  -8   0  201.38   44.90
   9  -8   0  211.68   44.10
  -8  -1   0  205.48   45.60
   9  -8   0  121.39   33.50
   0  -9   0   56.29   20.80
   0  -9   0    7.20   13.60
  -9   9   0    5.10   10.20
   0  -9   0   -3.30    8.00
   9   0   0    2.00   10.60
   0   9   0    2.30    9.00
   9  -9   0   19.70   18.50
   9  -9   0   23.50   17.00
  -9   0   0   13.80   17.40
   9  -9   0   17.20   14.90
   9 -10   0   32.20   20.50
   9 -10   0   98.19   37.30
 -10   1   0   55.59   26.00
   9 -10   0   96.99   30.80
   1   9   0   85.19   24.00
  10  -1   0   63.29   24.60
  -1  -9   0   64.29   31.30
  -9  10   0   92.69   32.10
   8 -10   0  539.55   66.89
 -10   2   0  547.75   59.79
   2   8   0  546.25   51.39
   8 -10   0  526.85   57.09
   8 -10   0  459.45   59.29
  -8  10   0  519.05   59.89
  -2  -8   0  522.45   39.20
  -2  -8   0  569.34   67.59
   7 -10   0  362.56   53.09
 -10   3   0  583.04   57.59
   7 -10   0  447.46   61.19
 -10   3   0  513.85   51.99
   3   7   0  485.35   47.90
   7 -10   0  507.65   51.49
  -3  -7   0  585.84   66.89
  -7  10   0  515.75   57.59
  10  -3   0  498.35   57.19
   4   6   0  483.35   47.00
   6 -10   0  469.45   45.40
 -10   4   0  482.25   50.89
   6 -10   0  497.05   62.19
   6 -10   0  585.04   61.39
 -10   4   0  512.85   52.49
  -6  10   0  450.35   54.09
  -4  -6   0  489.15   61.89
  10  -4   0  494.55   60.49
 -10   5   0  414.76   47.20
   5 -10   0  383.96   52.49
   5 -10   0  449.26  106.69
   5   5   0  409.66   41.70
  10  -5   0  437.26   48.60
  10  -5   0  333.27   54.69
  -5  -5   0  361.06   52.19
  -5  10   0  312.87   43.70
 -10   6   0   24.60   13.70
   4 -10   0   -9.70    7.80
   6   4   0   -2.10    7.20
  10  -6   0    0.90    9.30
  10  -6   0   35.10   20.40
  10  -6   0   -3.50    9.80
  -6  -4   0  -11.60    6.80
  -4  10   0   -9.20    5.30
   3 -10   0   81.69   30.90
   3 -10   0    2.20   13.20
 -10   7   0   38.50   20.90
   3 -10   0   30.80   18.60
   3 -10   0   59.99   23.60
   7   3   0   63.69   19.40
  -7  -3   0   37.60   24.40
  10  -7   0   20.30   19.20
  10  -7   0   70.09   29.10
  10  -7   0   23.10   18.90
 -10   8   0  224.98   46.80
   2 -10   0  273.37   53.49
   2 -10   0  301.77   48.80
   8   2   0  251.67   35.90
   2 -10   0  231.58   38.90
   2 -10   0  291.67   44.60
  10  -8   0  326.67   50.49
  -8  -2   0  312.87   49.60
  10  -8   0  369.16   50.19
  10  -8   0  305.47   48.20
   1 -10   0   81.59   27.40
   1 -10   0  112.79   31.60
   1 -10   0  110.59   39.10
 -10   9   0  106.39   33.10
   9   1   0  114.29   29.60
  10  -9   0   48.90   24.90
  10  -9   0  122.39   37.80
  -9  -1   0  218.28   51.29
  10  -9   0   82.39   30.20
 -10  10   0   26.60   19.80
  10   0   0   36.60   19.20
   0 -10   0   21.70   16.90
   0 -10   0   16.80   17.60
  10 -10   0   38.40   25.40
  10 -10   0   17.00   19.50
 -10   0   0   40.80   25.60
  10 -10   0   50.89   28.80
   8 -11   0    9.80   16.30
   8 -11   0   19.30   16.60
   8 -11   0   20.80   20.70
  -3  -8   0    7.40   24.00
  11  -3   0   92.49   29.80
  -8  11   0   38.80   21.30
 -11   4   0  197.58   38.60
   7 -11   0  143.49   30.10
   7 -11   0  163.18   40.00
   7 -11   0  126.09   41.70
  -7  11   0  152.28   38.30
  -4  -7   0  237.78   55.49
  11  -4   0  135.49   36.00
   6 -11   0  111.59   33.30
   6 -11   0   90.19   32.00
 -11   5   0   78.89   31.70
  11  -5   0  136.89   35.10
  -5  -6   0  119.99   41.40
  -6  11   0  124.19   32.50
   5 -11   0   84.79   32.20
 -11   6   0   30.10   19.10
   5 -11   0   46.80   25.30
  -5  11   0   56.89   24.80
  11  -6   0   61.49   25.20
  -6  -5   0   35.80   23.60
   4 -11   0    5.40   17.40
   4 -11   0   25.90   17.90
   4 -11   0    4.90   15.10
 -11   7   0   28.20   20.90
  11  -7   0    7.40   17.00
  11  -7   0   13.30   16.60
  -7  -4   0   -2.30   12.90
  -4  11   0   15.70   16.40
   3 -11   0  421.36   58.89
   3 -11   0  320.67   50.59
 -11   8   0  287.97   45.80
   3 -11   0  270.37   45.00
  -8  -3   0  318.77   54.09
  11  -8   0  357.56   57.89
  11  -8   0  196.78   48.10
  11  -8   0  369.16   53.69
   1  -1  -1    1.10    1.60
   1  -1  -1    0.00    0.70
   0   1  -1    0.10    1.10
  -1   0  -1    0.30    1.90
   0   1  -1    0.50    0.80
  -1   0  -1   -0.70    0.60
   0   1  -1   -0.70    0.40
   0   1  -1   -0.50    1.20
   1  -1  -1   -1.40    0.60
   1  -1  -1    0.30    1.50
   0   1  -1    0.80    0.90
  -1   1   1    1.60    2.00
  -1   1   1   -0.20    0.70
   1   0   1    0.80    0.80
   1   0   1    0.30    1.10
  -1   1   1   -0.40    0.90
   1   0   1   -0.10    1.00
   1   0   1   -1.40    1.10
   0  -1   1    0.20    0.90
  -1   1  -1   -0.20    0.90
   0  -1  -1    0.00    0.70
  -1   1  -1    3.40    1.80
  -1   1  -1    0.70    1.10
   1   0  -1    1.20    0.70
   1   0  -1    0.20    0.90
  -1   1  -1   -0.10    1.00
   1   0  -1   -0.60    0.80
   1   0  -1    0.90    2.10
   0   1   1    0.00    0.70
   0   1   1    0.50    1.30
   1  -1   1    0.80    1.10
   1  -1   1    0.70    1.90
   1  -1   1   -0.60    1.70
   0   1   1   -0.30    0.70
  -1   0   1   -0.40    0.60
  -1  -1  -1  376.06   26.00
  -1  -1  -1  353.86   27.90
  -1  -1  -1  393.76   23.10
  -1   2  -1  375.86   26.70
   2  -1  -1  431.96   29.00
   2  -1  -1  391.06   27.00
   2  -1  -1  349.47   24.50
  -1  -1  -1  389.86   24.20
  -1   2  -1  404.56   25.80
   1   1   1  364.66   25.70
   1  -2   1  391.36   26.50
  -2   1   1  383.66   26.70
  -2   1   1  381.26   27.30
   1  -2   1  367.96   26.60
   1  -2   1  411.66   25.80
   1  -2   1  388.96   23.80
   1  -2   1  431.16   28.70
  -2   1   1  419.46   28.50
  -2   1   1  372.66   24.40
  -2   1   1  415.26   25.40
   1  -2   1  378.56   25.90
   3  -2  -1   30.60    7.80
  -2  -1  -1   40.60   10.40
  -1   3  -1   25.30    7.70
  -2  -1  -1   69.49   12.00
   3  -2  -1   43.00   11.30
  -1   3  -1   48.40   10.10
  -2  -1  -1   38.10    6.10
  -1   3  -1   62.09    9.40
   3  -2  -1   48.10    7.40
  -2  -1  -1   62.89   14.90
   3  -2  -1   34.90    9.80
   3  -2  -1   35.50    9.60
   2   1   1   53.49    7.70
   1  -3   1   52.99   10.40
   1  -3   1   35.90    8.70
  -3   2   1   43.40    8.80
   1  -3   1   46.70   11.20
   1  -3   1   36.80    4.90
   2   1   1   43.50    9.40
  -3   2   1   39.50    7.40
   2   1   1   49.90   14.00
  -3   2   1   59.29   12.50
   1  -3   1   44.20    8.70
  -3   2   1   46.80   11.50
   1  -3   1   42.60    9.30
   1  -3   1   22.90    7.40
  -3   2   1   37.40    9.40
  -2   0  -1   56.69    7.20
  -2   0  -1   42.40    6.60
   0   2  -1   43.10    6.20
   0   2  -1   56.89   10.40
  -2   0  -1   36.00    7.70
  -2   0  -1   47.70   10.90
  -2   0  -1   35.10    9.70
   2  -2  -1   59.59   11.10
   2  -2  -1   44.10    4.60
   0   2  -1   41.90    6.50
   2  -2  -1   32.30    8.10
   2  -2  -1   44.70    8.90
   2  -2  -1   56.59    8.30
   0  -2   1   39.90    7.60
  -2   2   1   45.90    9.80
   0  -2   1   56.19   10.20
   0  -2   1   37.20    6.20
   2   0   1   38.10    9.40
   0  -2   1   30.30    7.20
   2   0   1   54.09    9.70
   2   0   1   42.90    8.10
  -2   2   1   46.50    7.80
  -2   2   1   55.69   10.50
   0  -2   1   45.50   10.00
  -2   2   1   46.00    4.40
  -2   2   1   50.19    9.40
   0  -2   1   47.30    6.40
   0  -2   1   34.30    4.20
   2   0   1   36.00    9.60
   1  -2  -1  359.06   26.40
   1  -2  -1  425.36   24.60
  -2   1  -1  370.56   28.30
  -2   1  -1  410.76   26.40
   1  -2  -1  391.16   23.50
   1   1  -1  400.06   24.10
  -2   1  -1  387.56   26.70
   1  -2  -1  326.77   25.60
  -2   1  -1  442.96   27.60
   1  -2  -1  359.16   26.90
   1  -2  -1  375.46   23.80
   2  -1   1  352.96   26.90
  -1  -1   1  397.96   24.20
   2  -1   1  385.96   26.70
   2  -1   1  399.36   29.30
  -1  -1   1  400.46   22.50
  -1  -1   1  373.36   27.60
  -1  -1   1  401.76   28.80
   2  -1   1  374.26   26.70
  -1   2   1  379.66   26.40
  -1  -1   1  398.66   21.80
  -1   2   1  391.66   26.70
  -1  -1   1  412.66   25.90
   2   0  -1   39.00    4.50
  -2   2  -1   37.00    8.70
  -2   2  -1   47.40    7.20
  -2   2  -1   48.50    9.70
   0  -2  -1   51.79    7.30
  -2   2  -1   45.10   10.10
   2   0  -1   42.00    7.50
  -2   2  -1   31.60    8.10
   2   0  -1   51.09   10.30
   0  -2  -1   36.40    8.50
   0  -2  -1   48.20    6.60
   2   0  -1   39.80    9.80
   0  -2  -1   45.20    8.10
  -2   0   1   31.00    6.80
  -2   0   1   41.10    8.70
   2  -2   1   41.10    9.20
  -2   0   1   41.60    9.30
   2  -2   1   65.89   10.00
   2  -2   1   29.60    8.70
   0   2   1   42.60    7.00
   0   2   1   34.50    7.50
  -2   0   1   60.29   11.80
   2  -2   1   42.20    6.90
   2  -2   1   36.10    8.10
   2  -2   1   50.99    7.70
   0   2   1   43.30    6.30
   3  -1  -1   18.90    9.50
  -1  -2  -1   14.30    5.20
  -1  -2  -1   13.50    8.10
   3  -1  -1   17.90    5.20
   3  -1  -1   15.40    6.50
  -1  -2  -1   19.10    4.50
   3  -1  -1   20.70    6.70
  -1  -2  -1   20.00    5.50
   3  -1  -1   29.90    9.20
  -2   3  -1   59.09   11.60
  -1  -2  -1   20.50    6.90
   3  -1  -1   29.00    8.10
  -3   1   1   19.00    8.70
   1   2   1   21.80    7.10
  -3   1   1   24.70    7.90
   2  -3   1   65.09   10.70
   2  -3   1   71.49   14.40
  -3   1   1   22.70    7.10
  -3   1   1   20.90    5.30
  -3   1   1   14.70    6.10
   1   2   1   18.20    8.50
   1   2   1    9.80    4.00
  -2   4  -1 2215.98  123.89
  -2  -2  -1 2224.88  121.89
  -2  -2  -1 2182.98  122.79
  -2  -2  -1 2221.28  116.09
  -2  -2  -1 2022.70  126.59
  -2   4  -1 2061.49  112.39
   4  -2  -1 2029.90  124.59
  -2   4  -1 2116.69  119.49
   4  -2  -1 2060.99  121.69
  -2   4  -1 2067.19  112.59
  -2   4  -1 2108.59  123.29
   4  -2  -1 2101.49  120.49
  -2   4  -1 2050.89  121.79
   4  -2  -1 2163.68  128.19
  -2  -2  -1 2238.58  117.69
   4  -2  -1 2162.48  119.19
   4  -2  -1 2038.20  123.59
   2  -4   1 2142.09  126.79
   2   2   1 2160.08  121.29
   2   2   1 2114.19  116.89
  -4   2   1 2258.07  124.69
  -4   2   1 2139.09  120.09
   2  -4   1 2121.09  119.49
  -4   2   1 2091.79  123.79
   2  -4   1 2036.00  120.39
   2  -4   1 2217.48  123.89
   2   2   1 2252.87  128.49
   2  -4   1 2037.40  123.09
  -4   2   1 2079.59  118.49
   2  -4   1 2182.08  122.99
   2   2   1 2096.89  114.89
   2  -4   1 2176.48  116.39
   5  -3  -1  456.95   40.40
   5  -3  -1  387.56   31.00
  -3  -2  -1  338.97   33.70
  -3  -2  -1  424.26   33.90
  -3  -2  -1  427.76   28.80
   5  -3  -1  337.77   34.40
   5  -3  -1  370.36   31.20
  -2   5  -1  338.37   30.70
   5  -3  -1  425.76   35.70
  -3  -2  -1  391.76   26.20
  -2   5  -1  398.16   34.50
  -3  -2  -1  418.96   39.10
  -2   5  -1  407.06   33.60
   5  -3  -1  402.26   36.70
   2  -5   1  361.86   31.20
   2  -5   1  407.76   34.10
   2  -5   1  403.66   31.90
   2  -5   1  443.26   35.80
   2  -5   1  302.07   34.20
   3   2   1  362.86   37.40
   3   2   1  390.36   29.30
   3   2   1  364.06   24.70
   2  -5   1  424.26   35.20
   2  -5   1  352.16   25.30
  -5   3   1  343.57   34.20
  -5   3   1  406.16   37.10
  -5   3   1  402.66   30.40
   3   2   1  392.06   32.60
  -5   3   1  373.26   35.10
  -3  -1  -1   29.00   11.10
  -1   4  -1   34.60    9.60
   4  -3  -1   66.49   15.30
   4  -3  -1   32.80    7.90
  -3  -1  -1   59.79   15.70
   4  -3  -1   40.50   12.20
  -3  -1  -1   41.40    7.00
   4  -3  -1   60.59   15.10
   4  -3  -1   54.59   12.20
  -1   4  -1   43.70   11.50
  -1   4  -1   48.80   11.40
  -3  -1  -1   57.29   12.90
  -3  -1  -1   47.10    8.00
   1  -4   1   44.60   10.70
  -4   3   1   40.40   10.20
   1  -4   1   59.09   12.20
   3   1   1   34.20    9.10
  -4   3   1   32.00   10.60
   1  -4   1   26.80    9.00
   3   1   1   35.10   10.10
   3   1   1   39.40    6.20
  -4   3   1   44.10   12.50
   3   1   1   51.69   15.00
   1  -4   1   52.69   11.20
  -4   3   1   50.69    7.90
   1  -4   1   54.69   13.30
   1  -4   1   39.40   11.30
  -4   3   1   35.70   11.50
  -3   0  -1  260.37   26.40
   3  -3  -1  258.57   25.50
  -3   0  -1  267.47   20.00
   0   3  -1  277.37   24.20
   3  -3  -1  260.67   18.10
  -3   0  -1  279.17   20.80
   3  -3  -1  309.97   26.80
   3  -3  -1  276.07   24.50
  -3   0  -1  304.87   27.10
   0   3  -1  246.28   20.80
   0   3  -1  247.68   20.70
   3  -3  -1  299.67   24.40
   0  -3   1  247.88   21.00
  -3   3   1  277.17   23.60
   3   0   1  268.97   20.10
   0  -3   1  314.87   24.40
   3   0   1  257.07   26.00
  -3   3   1  222.58   23.80
  -3   3   1  255.47   24.50
   0  -3   1  304.17   27.10
   3   0   1  282.67   24.10
   0  -3   1  290.27   17.00
   3   0   1  268.17   21.60
   0  -3   1  307.07   22.20
  -3   3   1  288.37   19.40
   0  -3   1  265.87   22.20
   3   0   1  291.17   27.60
  -3   3   1  250.77   23.00
   0  -3   1  240.88   24.90
   1   2  -1    5.20    4.90
  -3   1  -1   21.00    6.90
  -3   1  -1   33.40    7.70
   2  -3  -1   54.69   11.10
  -3   1  -1   16.10    6.50
  -3   1  -1   13.80    7.80
   2  -3  -1   55.59   10.80
   1   2  -1   17.70    5.70
   2  -3  -1   82.09   15.40
   2  -3  -1   40.90    9.60
   1   2  -1    7.40    4.60
  -3   1  -1   21.80    7.40
  -2   3   1   61.19   12.10
  -1  -2   1   17.20    5.50
   3  -1   1    5.20    5.40
  -1  -2   1   15.40    5.20
   3  -1   1   23.00    7.80
  -1  -2   1   30.20    8.70
  -1  -2   1   11.20    5.50
  -2   3   1   57.79    9.10
  -1  -2   1   17.50    5.00
   3  -1   1   24.60    6.90
  -1  -2   1   17.20    7.70
  -1  -2   1   21.50    8.10
   3  -1   1   17.10    8.60
  -2   3   1   54.59   13.20
   3  -1   1   16.90    7.00
   2   1  -1   54.49    9.60
   1  -3  -1   37.70    9.00
  -3   2  -1   68.19   13.30
  -3   2  -1   35.50    9.00
  -3   2  -1   49.00    9.90
   2   1  -1   40.60   10.20
   1  -3  -1   40.50    5.50
   1  -3  -1   58.69    9.70
  -3   2  -1   36.90   11.10
   1  -3  -1   34.00    8.20
   2   1  -1   64.79   14.50
   1  -3  -1   46.70    7.60
  -3   2  -1   58.89   14.20
   1  -3  -1   61.89   11.70
   3  -2   1   53.69   10.30
  -1   3   1   49.60    9.80
  -1   3   1   42.00    9.50
   3  -2   1   41.20   11.20
  -1   3   1   38.60    4.20
  -2  -1   1   60.99   11.70
   3  -2   1   37.10    9.40
   3  -2   1   37.80    9.10
  -2  -1   1   45.00   10.20
   3  -2   1   28.60    8.80
  -2  -1   1   51.19    9.30
  -1   3   1   56.09   11.10
   3  -2   1   28.30    9.40
  -2  -1   1   35.00   10.30
  -3   3  -1  229.08   20.20
  -3   3  -1  252.77   22.90
   3   0  -1  262.47   16.20
   3   0  -1  290.87   22.50
   3   0  -1  258.67   24.00
   0  -3  -1  250.77   24.20
   3   0  -1  258.07   17.10
   0  -3  -1  257.07   22.50
   0  -3  -1  239.68   20.20
   3   0  -1  243.38   25.20
  -3   3  -1  250.87   24.10
   0  -3  -1  235.68   21.00
  -3   3  -1  233.28   23.50
   3  -3   1  293.97   26.80
   0   3   1  255.47   21.90
   3  -3   1  283.97   21.60
   3  -3   1  270.67   24.30
  -3   0   1  316.17   26.70
   0   3   1  269.87   20.60
   3  -3   1  239.48   23.90
   0   3   1  269.17   24.60
  -3   0   1  288.67   23.90
   0   3   1  283.47   21.90
   3  -3   1  249.08   24.70
  -3   0   1  278.87   22.60
  -3   0   1  260.87   25.20
   3  -3   1  290.37   23.80
   4  -1  -1 3471.65  204.78
   4  -1  -1 3769.72  199.78
  -1  -3  -1 3484.15  196.38
  -3   4  -1 3641.24  194.68
   4  -1  -1 3345.27  199.68
  -1  -3  -1 3649.44  195.28
   4  -1  -1 3613.84  194.58
  -3   4  -1 3603.74  201.18
  -3   4  -1 3465.75  194.78
  -1  -3  -1 3695.43  192.98
   4  -1  -1 3620.94  192.18
  -1  -3  -1 3486.75  194.38
  -1  -3  -1 3749.43  198.48
  -1  -3  -1 3630.04  203.38
  -3   4  -1 3854.51  202.68
   4  -1  -1 3601.04  201.18
  -4   1   1 3582.34  203.78
   3  -4   1 3721.53  202.68
  -4   1   1 3535.55  199.08
   1   3   1 3433.36  202.08
   3  -4   1 3632.44  197.78
   3  -4   1 3759.32  204.88
  -4   1   1 3666.43  200.28
   1   3   1 3495.65  196.68
   3  -4   1 3747.83  195.48
   1   3   1 3725.43  194.18
   3  -4   1 3627.44  202.08
  -4   1   1 3510.35  199.08
   3  -4   1 3631.94  199.98
   5  -2  -1  471.95   42.90
  -2  -3  -1  410.66   29.80
   5  -2  -1  426.26   38.30
   5  -2  -1  428.56   34.40
   5  -2  -1  471.35   36.80
  -2  -3  -1  446.96   35.40
  -3   5  -1  451.85   37.90
  -2  -3  -1  386.96   32.30
   5  -2  -1  408.36   36.70
  -2  -3  -1  407.96   28.50
  -3   5  -1  405.46   28.40
  -2  -3  -1  438.46   34.80
  -3   5  -1  395.16   36.50
  -2  -3  -1  374.46   38.90
  -3   5  -1  410.56   32.10
   3  -5   1  427.96   36.60
   3  -5   1  405.46   34.50
   3  -5   1  419.76   40.10
   3  -5   1  496.05   39.50
  -5   2   1  463.25   40.90
  -5   2   1  482.05   38.00
   3  -5   1  368.66   36.30
  -5   2   1  477.65   36.30
  -5   2   1  461.15   37.70
   2   3   1  457.55   40.70
   2   3   1  401.06   28.90
   3  -5   1  408.96   32.00
   2   3   1  446.06   35.20
   3  -5   1  427.06   32.40
   6  -3  -1 1134.79   82.39
   6  -3  -1 1310.47   76.29
  -3  -3  -1 1205.88   69.19
  -3   6  -1 1080.19   85.29
  -3  -3  -1 1213.18   79.79
  -3  -3  -1 1243.18   86.99
  -3  -3  -1 1234.68   72.69
   6  -3  -1 1108.69   78.19
  -3  -3  -1 1190.98   68.59
   6  -3  -1 1217.38   88.29
  -3   6  -1 1326.87   76.49
   6  -3  -1 1134.09   76.39
  -3  -3  -1 1184.78   77.89
   3   3   1 1054.59   83.19
   3  -6   1 1148.19   85.29
   3  -6   1 1131.99   80.89
   3  -6   1 1189.28   71.19
   3   3   1 1146.09   71.69
   3  -6   1 1127.19   79.29
  -6   3   1 1110.39   79.69
   3  -6   1 1157.58   84.49
  -6   3   1 1160.28   75.69
  -6   3   1 1157.08   81.19
   3  -6   1 1243.78   78.29
  -6   3   1 1253.27   85.49
   3   3   1 1207.78   67.49
   3  -6   1 1075.19   73.59
   3   3   1 1157.68   76.59
  -3   7  -1    2.60    6.60
  -4  -3  -1   16.70    5.50
  -4  -3  -1   14.00   10.00
   7  -4  -1   10.70   10.20
  -3   7  -1   24.90   10.60
  -4  -3  -1   19.50    7.80
   7  -4  -1    9.40    9.00
   7  -4  -1   24.80   10.00
  -4  -3  -1   23.80   11.10
   7  -4  -1    9.30    9.10
   7  -4  -1   -3.30    3.40
  -4  -3  -1   18.50   13.70
   7  -4  -1    0.90    8.40
   3  -7   1   16.30    5.80
   3  -7   1   12.90   11.20
   4   3   1   14.70   12.50
   3  -7   1   12.90   10.10
   4   3   1   12.60    9.10
  -7   4   1    2.40    6.80
   3  -7   1    8.10    7.00
   3  -7   1   20.80   11.80
   4   3   1   17.50    7.50
   3  -7   1   -1.70    5.80
   3  -7   1    3.30    6.20
  -7   4   1   10.00   11.30
  -7   4   1    6.70    6.80
   4   3   1    7.40    3.30
  -7   4   1   10.60    8.70
   6  -4  -1  737.63   59.09
  -4  -2  -1  771.42   60.39
   6  -4  -1  822.42   62.49
  -4  -2  -1  773.12   45.60
   6  -4  -1  677.93   59.79
   6  -4  -1  816.12   56.69
  -2   6  -1  726.73   54.69
  -4  -2  -1  716.23   55.59
   6  -4  -1  782.82   53.59
  -2   6  -1  789.02   57.69
   6  -4  -1  719.03   62.69
  -4  -2  -1  828.82   50.39
  -4  -2  -1  802.12   64.29
  -6   4   1  773.22   60.39
  -6   4   1  786.02   61.49
   4   2   1  750.72   63.69
  -6   4   1  757.32   51.19
   2  -6   1  823.42   55.59
   2  -6   1  815.22   58.79
   2  -6   1  723.83   54.89
   2  -6   1  753.22   57.29
   4   2   1  778.82   56.09
  -6   4   1  723.03   58.69
   4   2   1  727.53   51.59
   2  -6   1  834.52   59.19
   2  -6   1  698.83   65.69
   4   2   1  800.22   44.30
   5  -4  -1   10.50    7.50
  -4  -1  -1   -0.90    6.50
  -4  -1  -1    6.10    6.10
   5  -4  -1   23.30   11.20
   5  -4  -1   12.20    9.90
  -1   5  -1   -3.20    5.20
   5  -4  -1    6.80    8.00
  -4  -1  -1    4.50    8.50
  -1   5  -1   12.10    7.00
  -4  -1  -1   10.30    4.80
   5  -4  -1    7.00    4.90
  -1   5  -1   15.20    7.30
  -4  -1  -1   11.60    4.20
   5  -4  -1   18.10    8.20
  -1   5  -1    7.30    6.70
   1  -5   1    1.10    6.20
   1  -5   1    4.60    4.90
   1  -5   1   15.80    9.30
   1  -5   1    5.60    6.00
   1  -5   1    6.70    5.50
  -5   4   1    6.90    7.20
   4   1   1   14.60    7.00
   1  -5   1   -0.70    3.70
   4   1   1   12.60    7.20
  -5   4   1   11.50    7.20
   4   1   1   13.00    9.30
   4   1   1   10.90    3.80
  -5   4   1    9.80    6.90
   1  -5   1    7.30    6.40
  -5   4   1    1.20    5.10
   1  -5   1    8.30    7.40
  -5   4   1    8.60    4.90
   0   4  -1  542.35   37.70
  -4   0  -1  523.85   36.50
   0   4  -1  540.75   37.50
  -4   0  -1  498.65   40.50
   4  -4  -1  532.15   42.10
   4  -4  -1  503.25   40.50
   4  -4  -1  580.34   44.90
  -4   0  -1  574.84   35.30
  -4   0  -1  550.24   45.40
   4  -4  -1  509.55   33.30
   4  -4  -1  503.45   43.20
  -4   0  -1  515.45   43.90
   0  -4   1  571.44   44.70
   4   0   1  504.05   40.60
   0  -4   1  530.55   38.70
   0  -4   1  534.75   30.90
  -4   4   1  575.04   41.30
   0  -4   1  489.75   37.10
  -4   4   1  555.44   40.90
   0  -4   1  547.65   38.20
   0  -4   1  609.94   45.60
   0  -4   1  492.65   40.10
  -4   4   1  550.74   33.10
   4   0   1  476.15   44.80
   4   0   1  511.45   43.90
   0  -4   1  560.64   41.10
  -4   4   1  476.95   41.80
  -4   4   1  516.75   42.50
   4   0   1  510.45   37.90
   4   0   1  532.45   34.90
  -4   1  -1 3658.63  196.88
  -4   1  -1 3760.82  203.18
   1   3  -1 3477.75  200.78
   3  -4  -1 3721.63  203.58
   1   3  -1 3478.65  195.88
  -4   1  -1 3531.45  197.68
  -4   1  -1 3515.45  205.88
   1   3  -1 3573.84  193.68
   3  -4  -1 3742.13  202.28
   3  -4  -1 3665.63  203.38
  -4   1  -1 3648.54  201.98
   3  -4  -1 3618.64  198.48
   3  -4  -1 3726.43  192.58
   4  -1   1 3787.52  203.68
  -1  -3   1 3567.74  196.28
   4  -1   1 3551.94  207.18
   4  -1   1 3698.33  201.98
   4  -1   1 3728.43  197.98
  -3   4   1 3551.74  202.48
  -1  -3   1 3652.23  202.48
  -3   4   1 3607.64  191.88
  -1  -3   1 3776.72  206.48
   4  -1   1 3589.64  199.18
  -3   4   1 3763.42  201.28
  -1  -3   1 3568.24  194.18
  -3   4   1 3658.93  202.68
  -1  -3   1 3608.74  203.08
  -1  -3   1 3632.84  196.38
  -1  -3   1 3640.94  196.98
  -1  -3   1 3653.33  194.68
  -3   4   1 3654.23  196.88
   2  -4  -1 2117.59  122.59
   2  -4  -1 1901.81  120.29
  -4   2  -1 2114.89  123.59
   2  -4  -1 2029.80  121.79
  -4   2  -1 2190.48  120.99
   2   2  -1 2185.28  120.19
   2  -4  -1 2152.88  117.99
   2  -4  -1 2156.88  120.59
   2   2  -1 2126.19  117.29
   2   2  -1 2196.18  121.99
   2   2  -1 2119.39  126.19
   2  -4  -1 2048.79  115.29
  -4   2  -1 2189.68  126.49
  -4   2  -1 2006.50  120.39
   2  -4  -1 2042.80  114.99
   4  -2   1 2054.59  121.59
  -2   4   1 2051.59  115.49
   4  -2   1 1941.91  120.49
  -2   4   1 2027.20  120.59
  -2   4   1 2140.69  112.99
  -2   4   1 2088.79  121.69
  -2  -2   1 2294.97  124.19
  -2  -2   1 2221.28  127.49
   4  -2   1 2085.89  121.69
   4  -2   1 2071.49  117.59
   4  -2   1 2013.00  122.79
  -2  -2   1 2113.39  111.49
  -2  -2   1 2183.68  113.49
  -2  -2   1 2131.59  117.59
  -2  -2   1 2122.69  121.49
   3   1  -1   63.99   11.70
  -4   3  -1   50.89   13.60
  -4   3  -1   25.40    9.40
   1  -4  -1   47.00   11.00
   1  -4  -1   53.59   13.40
   1  -4  -1   48.80   11.20
   1  -4  -1   42.20    5.40
  -4   3  -1   37.70    9.30
   3   1  -1   52.69   13.20
   3   1  -1   23.20   10.00
  -4   3  -1   37.80   10.90
   1  -4  -1   25.80    8.30
   1  -4  -1   70.99   14.60
  -3  -1   1   38.30   12.10
  -3  -1   1   43.00   10.20
  -3  -1   1   34.90    9.90
  -1   4   1   51.09   10.90
   4  -3   1   39.60   12.80
  -1   4   1   33.00    8.80
   4  -3   1   27.90    9.80
  -3  -1   1   43.50   13.50
   4  -3   1   38.80   12.10
  -1   4   1   53.19   12.20
   4  -3   1   31.50   11.10
   4  -3   1   35.40    9.70
   4  -3   1   44.10   11.30
   0  -4  -1  562.64   40.20
   0  -4  -1  536.65   37.80
   0  -4  -1  550.64   43.80
  -4   4  -1  579.94   43.80
   0  -4  -1  521.55   38.80
  -4   4  -1  511.25   40.40
   0  -4  -1  466.55   39.10
   4   0  -1  535.55   39.50
   4   0  -1  540.65   31.00
   4   0  -1  486.55   43.00
   4   0  -1  570.84   33.30
  -4   4  -1  524.55   36.80
  -4   4  -1  554.14   43.40
   4  -4   1  490.65   42.70
  -4   0   1  571.74   40.90
   0   4   1  522.75   37.10
  -4   0   1  532.05   43.60
  -4   0   1  551.24   44.50
   4  -4   1  585.84   44.80
   4  -4   1  559.44   43.20
   4  -4   1  519.25   37.30
   0   4   1  543.75   39.70
   4  -4   1  530.35   41.00
   4  -4   1  501.25   44.30
   0   4   1  551.64   38.60
  -4   0   1  509.55   39.60
   5  -1  -1    9.40    7.70
  -4   5  -1   18.60    9.30
   5  -1  -1   13.60    7.40
  -1  -4  -1   27.40   11.50
   5  -1  -1   14.60    5.50
  -4   5  -1   19.80    8.20
  -4   5  -1   19.50    7.40
  -1  -4  -1   30.20   10.90
   5  -1  -1   22.30   12.00
  -1  -4  -1   26.70    7.40
  -1  -4  -1   12.40    6.10
   5  -1  -1   26.30   11.30
   5  -1  -1   19.80    7.00
  -4   5  -1   20.20   10.20
  -1  -4  -1   18.80    8.40
  -1  -4  -1   14.00    8.40
  -1  -4  -1   21.60    7.30
   4  -5   1    7.40    6.50
   1   4   1   32.50   10.00
   4  -5   1   17.60   10.60
   4  -5   1   14.80    8.70
  -5   1   1   16.80    8.00
  -5   1   1   13.40    7.80
   4  -5   1   20.00    7.60
  -5   1   1   16.30    9.40
   4  -5   1   11.70    8.00
  -5   1   1   23.20   10.70
   1   4   1   15.50    6.90
   4  -5   1   28.00   12.10
   6  -2  -1  877.31   70.99
   6  -2  -1  895.21   66.29
  -4   6  -1  960.80   58.19
  -2  -4  -1  914.01   54.79
   6  -2  -1  786.72   55.09
   6  -2  -1  858.11   59.19
  -2  -4  -1  895.51   62.19
  -2  -4  -1  861.51   59.79
  -4   6  -1  863.81   54.79
  -4   6  -1  961.60   67.19
   6  -2  -1  873.61   64.19
  -4   6  -1  888.51   65.59
  -2  -4  -1  856.61   64.79
  -2  -4  -1  904.91   60.29
   6  -2  -1  832.42   63.49
  -2  -4  -1  898.71   56.89
  -2  -4  -1  857.41   68.89
   2   4   1  807.62   59.29
   2   4   1  800.32   53.89
  -6   2   1  881.31   64.59
  -6   2   1  833.12   62.59
  -6   2   1  869.71   63.09
  -6   2   1  818.82   67.59
   4  -6   1  913.61   64.59
   4  -6   1  825.62   65.39
   4  -6   1  860.01   62.09
   4  -6   1  933.71   60.99
   4  -6   1  884.61   69.39
   4  -6   1  858.41   57.39
   4  -6   1  869.71   66.29
   2   4   1  855.41   68.59
   7  -3  -1  640.64   56.39
   7  -3  -1  664.03   52.69
  -4   7  -1  648.14   46.80
  -3  -4  -1  694.13   56.29
  -4   7  -1  628.24   36.90
  -3  -4  -1  657.13   42.80
  -3  -4  -1  560.64   56.59
  -3  -4  -1  621.84   50.29
  -3  -4  -1  624.44   49.90
  -3  -4  -1  577.74   45.10
   7  -3  -1  601.24   46.00
   7  -3  -1  653.83   51.09
   7  -3  -1  651.73   54.79
  -3  -4  -1  687.13   42.30
  -4   7  -1  604.24   53.89
  -4   7  -1  596.54   37.10
   7  -3  -1  644.44   60.59
   4  -7   1  567.94   56.79
   4  -7   1  581.84   53.89
   3   4   1  503.65   55.09
   3   4   1  585.24   40.10
   4  -7   1  645.14   46.70
   4  -7   1  612.34   53.19
  -7   3   1  586.04   51.69
  -7   3   1  607.44   56.89
   4  -7   1  620.54   50.49
  -7   3   1  610.14   53.79
   4  -7   1  636.24   46.60
   3   4   1  682.73   50.59
   4  -7   1  635.64   55.19
  -7   3   1  639.94   50.29
   8  -4  -1  353.06   40.10
  -4   8  -1  387.76   35.80
  -4  -4  -1  384.76   46.80
   8  -4  -1  384.46   44.90
   8  -4  -1  361.36   35.40
  -4  -4  -1  405.46   40.60
  -4  -4  -1  358.96   31.80
  -4  -4  -1  418.76   40.40
  -4   8  -1  391.26   42.70
   8  -4  -1  397.56   49.50
   8  -4  -1  403.66   44.20
   8  -4  -1  358.76   38.40
   4  -8   1  395.36   46.80
   4  -8   1  420.26   33.30
  -8   4   1  448.86   39.30
  -8   4   1  456.35   44.40
   4   4   1  352.86   37.50
   4  -8   1  389.26   43.40
   4   4   1  407.26   30.30
   4  -8   1  354.66   34.60
  -5  -4  -1  853.71   79.29
   9  -5  -1  848.72   71.69
   9  -5  -1  879.31   75.59
  -4   9  -1  690.83   66.79
   9  -5  -1  878.81   82.59
  -9   5   1  829.42   62.79
   5   4   1  897.71   67.29
   4  -9   1  829.12   67.49
   4  -9   1  821.52   71.99
   4  -9   1  803.52   77.29
  -9   5   1  861.51   72.69
   8  -5  -1  625.74   51.79
   8  -5  -1  596.54   62.19
  -5  -3  -1  614.34   43.20
   8  -5  -1  562.64   50.19
   8  -5  -1  562.74   55.99
  -5  -3  -1  685.83   54.59
  -5  -3  -1  681.43   63.69
  -3   8  -1  598.54   54.39
   8  -5  -1  706.63   61.29
   3  -8   1  628.34   50.49
   3  -8   1  535.95   58.09
   3  -8   1  591.44   55.29
   3  -8   1  558.74   50.79
   3  -8   1  655.53   57.19
  -8   5   1  610.54   57.09
   5   3   1  688.43   53.49
   3  -8   1  610.74   54.39
  -8   5   1  523.85   55.39
  -8   5   1  630.34   47.60
   7  -5  -1   43.70   16.10
  -5  -2  -1   53.19   18.60
   7  -5  -1   38.60   15.40
  -5  -2  -1   59.49   12.40
  -2   7  -1   53.39   15.40
   7  -5  -1   90.39   23.60
  -5  -2  -1   27.90   13.60
   7  -5  -1  100.79   25.20
  -5  -2  -1   52.29   15.90
   7  -5  -1   27.40   15.00
   7  -5  -1   89.99   17.30
   5   2   1   50.49   13.20
   2  -7   1   34.90   15.00
   2  -7   1   64.39   27.40
   5   2   1   42.10   18.50
   2  -7   1   50.49   20.00
  -7   5   1   58.69   13.70
  -7   5   1   73.29   21.00
   2  -7   1   61.19   21.10
  -7   5   1   37.80   14.70
   2  -7   1   28.30   13.10
   2  -7   1   46.50   17.70
   2  -7   1   55.59   15.60
   5   2   1   33.60   12.70
  -7   5   1   52.69   16.60
  -5  -1  -1   58.09    7.70
   6  -5  -1   64.59   12.40
   6  -5  -1   70.69   19.80
  -5  -1  -1   64.89   19.00
   6  -5  -1  111.19   22.70
  -5  -1  -1   72.49   20.60
   6  -5  -1   34.20   20.40
  -5  -1  -1   67.79   13.40
  -5  -1  -1   92.79   20.40
   6  -5  -1   52.29   16.90
   6  -5  -1   63.99   19.70
   5   1   1   81.69   17.80
   1  -6   1   75.89   17.20
   1  -6   1   57.39   17.30
   1  -6   1   88.39   21.90
  -6   5   1   88.69   11.20
   1  -6   1   81.99   22.10
  -6   5   1   94.89   21.40
   1  -6   1   82.39   17.10
   5   1   1   70.39    8.40
   1  -6   1   91.09   19.20
   1  -6   1   76.89   17.20
   5   1   1   71.99   15.80
  -6   5   1   66.19   18.80
  -6   5   1   32.80   15.80
   1  -6   1   45.60   13.20
   0   5  -1  285.07   26.00
   5  -5  -1  278.27   21.60
  -5   0  -1  332.77   35.60
   5  -5  -1  273.47   31.90
   5  -5  -1  294.77   38.00
   5  -5  -1  241.88   30.60
  -5   0  -1  315.67   33.80
   0   5  -1  237.58   24.50
  -5   0  -1  302.97   25.50
   5  -5  -1  301.07   30.40
   5  -5  -1  389.56   39.70
  -5   0  -1  324.27   30.90
  -5   0  -1  273.67   22.00
   0  -5   1  285.47   18.40
   0  -5   1  347.17   34.80
   0  -5   1  358.16   31.70
   0  -5   1  338.17   31.10
   0  -5   1  305.07   26.90
  -5   5   1  275.87   30.70
  -5   5   1  221.58   30.00
   0  -5   1  251.67   26.10
  -5   5   1  304.57   29.30
   5   0   1  241.18   31.20
  -5   5   1  231.38   20.10
   5   0   1  223.08   31.10
   5   0   1  265.87   28.30
  -5   5   1  290.17   31.50
   5   0   1  270.67   22.00
   0  -5   1  316.57   32.90
   0  -5   1  268.87   26.00
   1   4  -1   24.50    7.90
   4  -5  -1    9.80    6.90
   4  -5  -1    4.70    3.90
  -5   1  -1   33.60   12.50
   4  -5  -1    9.70    7.90
  -5   1  -1   15.80    7.80
   4  -5  -1   16.10    8.80
   4  -5  -1   28.80   11.40
  -5   1  -1   33.60   12.10
   1   4  -1   13.30    6.10
  -5   1  -1   20.30   11.10
  -4   5   1   17.50    9.30
   5  -1   1   37.20   14.40
  -1  -4   1   13.90    8.20
  -1  -4   1   21.00   10.10
  -4   5   1   23.60   11.20
   5  -1   1   14.60    7.00
   5  -1   1    8.50    6.60
  -1  -4   1    9.60    5.70
  -4   5   1   26.60    6.60
   5  -1   1    2.70    3.40
  -4   5   1   18.10    8.60
  -4   5   1   26.60    9.00
  -1  -4   1   19.00    7.90
  -1  -4   1   16.80    6.50
  -1  -4   1   24.00    7.00
   5  -1   1   15.20   10.30
   5  -1   1   22.20   10.00
  -1  -4   1   12.70    6.50
  -1  -4   1   22.60   11.30
   3  -5  -1  364.86   31.00
  -5   2  -1  532.35   40.80
   3  -5  -1  430.26   30.20
   3  -5  -1  425.46   36.60
   2   3  -1  349.27   34.10
   3  -5  -1  456.65   36.00
  -5   2  -1  410.56   39.60
  -5   2  -1  387.76   35.10
   3  -5  -1  421.16   37.90
   3  -5  -1  430.26   38.10
  -5   2  -1  452.65   35.80
   2   3  -1  444.36   32.90
  -3   5   1  421.76   37.20
  -3   5   1  433.76   30.10
  -2  -3   1  382.96   32.20
   5  -2   1  443.96   37.10
  -2  -3   1  427.46   37.10
  -3   5   1  380.76   29.00
  -2  -3   1  438.06   38.00
  -2  -3   1  400.76   40.30
  -2  -3   1  412.26   28.00
   5  -2   1  501.65   39.80
  -2  -3   1  425.56   33.50
   5  -2   1  433.06   35.70
   5  -2   1  471.35   43.50
  -3   5   1  516.55   38.40
  -2  -3   1  440.36   29.60
   5  -2   1  487.15   38.50
   5  -2   1  473.05   32.80
   2  -5  -1  361.66   33.60
   2  -5  -1  348.07   31.10
   3   2  -1  450.45   32.00
   2  -5  -1  383.66   26.40
   2  -5  -1  419.96   30.60
   3   2  -1  397.16   34.10
  -5   3  -1  402.36   35.00
  -5   3  -1  323.37   35.20
  -5   3  -1  399.76   36.40
  -5   3  -1  397.66   32.20
   3   2  -1  335.77   33.10
   2  -5  -1  428.56   35.20
   3   2  -1  361.16   37.50
   2  -5  -1  392.26   34.70
   2  -5  -1  409.36   33.60
  -3  -2   1  358.06   37.00
  -3  -2   1  384.66   32.70
   5  -3   1  384.56   38.50
   5  -3   1  408.46   36.00
  -2   5   1  343.27   32.40
  -2   5   1  375.76   33.60
  -3  -2   1  370.56   34.90
   5  -3   1  410.36   33.30
  -3  -2   1  388.86   31.20
   5  -3   1  356.26   31.20
   5  -3   1  441.26   37.00
  -3  -2   1  407.36   34.60
   5  -3   1  455.95   38.20
   1  -5  -1    7.00    5.90
  -5   4  -1    5.70    6.50
  -5   4  -1    5.10    6.10
   1  -5  -1   23.00   10.50
   4   1  -1   17.10    7.00
  -5   4  -1    5.50    7.60
   1  -5  -1   15.80    8.20
   1  -5  -1   14.90    8.00
   1  -5  -1   -0.70    4.40
   4   1  -1   27.40   12.90
   1  -5  -1    6.90    3.10
   4   1  -1   12.10    8.50
  -5   4  -1   11.00    5.80
  -1   5   1    1.00    5.20
   5  -4   1    2.60    8.90
   5  -4   1    5.20    6.70
  -1   5   1   14.20    7.10
   5  -4   1   20.00   10.10
  -4  -1   1   23.60   11.80
   5  -4   1    7.50   10.10
  -4  -1   1    0.70    4.70
  -4  -1   1    5.90    9.30
   5  -4   1    8.20    7.30
  -4  -1   1   13.30    7.00
  -1   5   1    6.90    5.50
   5  -4   1    7.90    6.00
   0  -5  -1  296.17   26.70
  -5   5  -1  267.47   24.60
  -5   5  -1  310.97   30.10
   0  -5  -1  286.27   27.60
   5   0  -1  303.17   34.60
   5   0  -1  219.78   27.70
   0  -5  -1  324.27   33.60
   0  -5  -1  318.77   31.10
   5   0  -1  293.07   19.00
   5   0  -1  283.57   32.90
   0  -5  -1  306.87   20.60
  -5   5  -1  321.87   32.90
   0  -5  -1  338.67   31.00
  -5   5  -1  297.77   32.20
   0  -5  -1  327.87   29.90
   5   0  -1  245.78   27.10
  -5   0   1  309.47   28.70
   0   5   1  338.87   29.40
   5  -5   1  276.07   31.70
  -5   0   1  298.97   29.30
  -5   0   1  325.47   34.00
   5  -5   1  311.37   31.10
   5  -5   1  277.47   25.50
   0   5   1  335.27   28.30
   5  -5   1  307.97   33.50
  -5   0   1  278.47   32.40
  -5   6  -1 1737.63  112.79
   6  -1  -1 1592.74  115.79
  -1  -5  -1 1683.33  101.29
  -1  -5  -1 1676.53  106.59
   6  -1  -1 1753.62   96.59
  -1  -5  -1 1722.63  107.99
   6  -1  -1 1857.01  109.49
  -1  -5  -1 1718.53   99.89
  -1  -5  -1 1862.91  104.49
  -1  -5  -1 1631.04  108.89
   6  -1  -1 1794.82   99.99
   6  -1  -1 1780.82  113.79
  -5   6  -1 1703.03  100.19
   6  -1  -1 1596.04  109.29
  -1  -5  -1 1840.32  116.29
  -5   6  -1 1718.53  104.29
   5  -6   1 1692.13  105.49
   5  -6   1 1742.43  116.99
   1   5   1 1809.42  102.39
   5  -6   1 1551.34  107.59
   5  -6   1 1564.14  109.19
   5  -6   1 1560.54  111.99
  -6   1   1 1733.33  109.39
  -6   1   1 1719.73  107.09
  -6   1   1 1725.83  112.09
  -6   1   1 1654.93  114.49
   1   5   1 1758.62  105.89
   5  -6   1 1809.12  115.09
  -2  -5  -1  360.56   36.50
  -2  -5  -1  348.37   30.30
  -5   7  -1  392.66   31.90
   7  -2  -1  413.26   47.30
   7  -2  -1  365.96   34.10
  -5   7  -1  440.66   33.30
   7  -2  -1  402.86   40.10
  -2  -5  -1  382.86   40.10
  -2  -5  -1  487.05   48.70
   7  -2  -1  433.26   43.20
  -5   7  -1  312.77   38.10
   7  -2  -1  372.76   30.60
  -2  -5  -1  398.56   36.90
  -2  -5  -1  398.06   33.10
  -5   7  -1  398.46   41.60
   7  -2  -1  445.36   42.80
  -2  -5  -1  384.66   34.00
   5  -7   1  438.56   44.20
  -7   2   1  347.07   42.20
   2   5   1  428.16   37.40
   2   5   1  340.27   30.20
   5  -7   1  418.96   33.70
  -7   2   1  374.76   38.30
   5  -7   1  409.76   46.20
   5  -7   1  381.56   42.10
   5  -7   1  388.56   38.20
   5  -7   1  385.16   40.30
  -7   2   1  374.06   44.60
   5  -7   1  399.66   37.60
   8  -3  -1  127.29   27.90
  -5   8  -1  196.78   29.10
   8  -3  -1  142.69   22.30
  -5   8  -1  147.99   19.60
  -3  -5  -1  112.49   31.80
   8  -3  -1  107.49   25.90
  -3  -5  -1  128.19   21.50
  -3  -5  -1  116.59   20.10
  -3  -5  -1  124.49   19.60
   8  -3  -1  195.88   41.40
   8  -3  -1  121.39   17.70
  -5   8  -1  114.79   13.00
   8  -3  -1  177.78   27.70
  -8   3   1   98.39   28.40
   5  -8   1  122.99   27.90
   3   5   1  145.59   22.30
  -8   3   1  175.08   36.40
   3   5   1  128.69   15.20
  -8   3   1  185.08   26.80
   5  -8   1  130.49   18.30
  -8   3   1  132.99   26.90
   5  -8   1  142.79   32.60
   5  -8   1  154.28   22.60
  -4  -5  -1    5.10   11.40
   9  -4  -1   17.00   13.00
  -5   9  -1   12.50   10.50
   9  -4  -1    4.90   10.80
   9  -4  -1   -1.90    8.20
  -5   9  -1   21.60   13.50
  -9   4   1   40.20   17.50
  -9   4   1   17.50   12.70
   4   5   1    6.20    9.70
   5  -9   1   14.40   10.10
   5  -9   1   23.90   13.10
   5  -9   1   17.20   13.80
  -9   4   1   28.30   18.00
   5  -9   1   -7.60    7.50
  10  -5  -1   54.19   26.10
  -5  10  -1   27.60   17.40
  10  -5  -1   14.10   18.60
  -5  -5  -1   66.29   27.10
  10  -5  -1   30.60   17.10
   5 -10   1   49.00   22.90
   5   5   1   35.80   15.40
   5 -10   1   55.89   25.90
 -10   5   1   22.50   15.20
  -5  11  -1   26.70   18.70
  -6  -5  -1   73.39   34.80
  11  -6  -1   46.90   24.40
   5 -11   1   33.80   25.30
 -11   6   1   25.80   16.50
   6   5   1   46.20   18.50
   5 -11   1   42.20   22.10
   5 -11   1   40.20   23.90
  -6  -4  -1   17.90   16.80
  10  -6  -1    8.70   14.60
  10  -6  -1   10.40   13.70
  10  -6  -1   -0.30   10.60
  -4  10  -1   28.10   16.40
   4 -10   1   15.40   13.60
   4 -10   1   20.90   14.20
   4 -10   1   -7.20   10.80
 -10   6   1    2.60    8.50
  -3   9  -1  121.99   27.60
   9  -6  -1  150.08   34.70
  -6  -3  -1   82.79   30.40
   9  -6  -1   88.49   27.30
   9  -6  -1  110.19   32.00
   3  -9   1   55.69   22.40
  -9   6   1   53.79   20.50
   3  -9   1  191.18   30.70
   6   3   1   74.19   21.20
   3  -9   1   75.49   22.70
   3  -9   1   82.39   27.20
   8  -6  -1  178.38   30.10
   8  -6  -1  166.58   35.20
  -6  -2  -1  174.38   20.00
   8  -6  -1  154.88   35.70
  -6  -2  -1  176.08   40.10
   8  -6  -1  168.18   38.30
  -6  -2  -1  158.28   26.00
   2  -8   1  242.08   35.00
   2  -8   1  235.28   31.30
  -8   6   1  174.18   19.90
   2  -8   1  262.97   37.20
   2  -8   1  248.18   28.90
   2  -8   1  228.08   30.30
   2  -8   1  257.17   34.30
   2  -8   1  161.28   25.00
   6   2   1  178.88   26.60
  -8   6   1  189.88   37.10
   2  -8   1  162.58   26.10
   7  -6  -1  175.68   19.00
  -6  -1  -1  168.28   19.30
   7  -6  -1  190.28   30.80
  -6  -1  -1  213.58   27.50
  -6  -1  -1  180.98   36.40
  -6  -1  -1  170.88   28.60
   7  -6  -1  182.58   29.50
   7  -6  -1  199.48   30.90
   7  -6  -1  138.29   23.40
   1  -7   1  188.08   25.70
   6   1   1  181.88   24.80
  -7   6   1  197.68   29.00
   1  -7   1  206.28   31.70
  -7   6   1  177.98   26.30
   6   1   1  185.38   37.80
   1  -7   1  174.98   28.80
   1  -7   1  182.28   24.50
   6   1   1  162.78   22.90
  -7   6   1  159.58   16.80
   1  -7   1  183.18   28.40
   1  -7   1  178.58   27.60
   1  -7   1  136.99   22.50
   6  -6  -1   23.50   13.40
   6  -6  -1   15.50   11.40
   6  -6  -1   11.10    8.90
  -6   0  -1    3.20    8.10
   6  -6  -1   26.40   13.60
  -6   0  -1    8.40    7.30
  -6   0  -1   13.30    7.30
  -6   0  -1   11.40    9.80
   6  -6  -1   17.90   11.00
   6  -6  -1   11.80    5.40
   0   6  -1   33.80   11.30
   6   0   1   29.20    6.80
   0  -6   1   43.40   15.20
   0  -6   1   21.70    9.00
   6   0   1   44.70   19.20
  -6   6   1   13.60    9.90
   0  -6   1   37.10   14.50
   0  -6   1   25.80   10.20
   6   0   1   18.60   10.00
   0  -6   1   30.70   10.80
   6   0   1   43.00   13.00
  -6   6   1   14.90    9.30
   6   0   1   55.09   19.80
  -6   6   1    3.60    8.30
  -6   6   1   23.70   10.70
  -6   6   1   27.60    7.50
   0  -6   1   39.90   16.20
   0  -6   1   13.20    8.90
   6   0   1   23.20    6.80
  -6   1  -1 1752.62  110.49
   5  -6  -1 1781.42  116.69
   5  -6  -1 1625.64  113.19
  -6   1  -1 1742.73  121.19
   5  -6  -1 1494.95  113.79
   1   5  -1 1779.22  103.39
   5  -6  -1 1646.74   95.89
   5  -6  -1 1701.33  112.99
   5  -6  -1 1832.22  109.79
  -6   1  -1 1678.73  103.29
   6  -1   1 1662.03  106.49
  -1  -5   1 1820.02  113.39
  -1  -5   1 1698.03  109.79
   6  -1   1 1729.43  118.09
  -5   6   1 1737.03  108.59
  -1  -5   1 1751.42  116.09
  -5   6   1 1726.33   95.19
  -5   6   1 1802.02  112.59
  -1  -5   1 1615.14  101.89
   6  -1   1 1745.73  113.29
  -1  -5   1 1768.42  104.79
  -5   6   1 1684.43  111.09
  -5   6   1 1620.24  103.49
   6  -1   1 1788.32  109.69
   6  -1   1 1686.23   97.09
  -1  -5   1 1666.23  103.69
   6  -1   1 1679.83  100.59
  -1  -5   1 1659.63   96.69
  -1  -5   1 1643.24  100.89
   4  -6  -1  836.42   52.99
   4  -6  -1  876.01   65.49
   4  -6  -1  854.71   61.69
  -6   2  -1  748.83   58.49
  -6   2  -1  917.61   65.69
   4  -6  -1  937.51   59.49
  -6   2  -1  846.02   62.49
  -6   2  -1  732.63   65.39
   2   4  -1  827.72   56.99
   4  -6  -1  772.12   63.59
   4  -6  -1  834.02   62.79
  -2  -4   1  885.91   65.39
  -2  -4   1  821.62   52.49
  -4   6   1  913.01   53.19
   6  -2   1  833.12   64.29
  -2  -4   1  856.01   63.19
   6  -2   1  818.32   69.69
  -4   6   1  860.41   62.49
   6  -2   1  823.52   59.29
  -2  -4   1  856.61   58.69
   6  -2   1  854.71   55.69
   6  -2   1  813.72   61.99
  -2  -4   1  944.81   70.79
  -4   6   1  938.11   65.99
  -2  -4   1  871.91   54.99
  -2  -4   1  790.52   55.89
   6  -2   1  868.61   64.49
  -2  -4   1  877.31   56.19
  -4   6   1  868.01   54.49
   3  -6  -1 1274.37   83.09
   3  -6  -1 1142.69   81.19
  -6   3  -1 1109.19   81.29
  -6   3  -1 1236.38   80.29
   3   3  -1 1110.29   74.09
   3  -6  -1 1155.68   79.59
  -6   3  -1 1208.68   78.59
   3  -6  -1 1273.77   81.79
   3   3  -1 1077.49   76.69
   3  -6  -1 1145.59   74.49
  -6   3  -1 1105.19   83.69
   3  -6  -1 1206.98   71.39
   3  -6  -1 1163.78   78.39
  -3   6   1 1327.17   82.89
   6  -3   1 1122.59   81.59
   6  -3   1 1350.76   91.19
   6  -3   1 1156.48   79.09
  -3   6   1 1170.88   64.79
  -3  -3   1 1088.39   80.89
  -3  -3   1 1230.88   78.29
   6  -3   1 1179.18   80.19
  -3  -3   1 1210.68   66.29
   6  -3   1 1207.78   81.89
  -3   6   1 1201.58   79.29
  -3  -3   1 1169.68   65.49
  -3  -3   1 1222.48   86.79
   6  -3   1 1155.58   74.99
  -3  -3   1 1178.58   75.99
  -3  -3   1 1210.48   78.39
   4   2  -1  761.32   53.49
   2  -6  -1  774.02   52.89
  -6   4  -1  724.83   53.09
  -6   4  -1  662.73   58.39
  -6   4  -1  781.22   60.89
   2  -6  -1  725.03   55.99
   4   2  -1  886.71   58.59
   2  -6  -1  820.82   46.20
   2  -6  -1  764.72   57.79
   2  -6  -1  699.33   54.99
   2  -6  -1  755.62   57.29
   2  -6  -1  684.53   57.09
   4   2  -1  756.22   59.09
   4   2  -1  628.84   60.09
  -2   6   1  743.73   56.39
  -4  -2   1  772.92   54.69
  -4  -2   1  856.11   65.89
   6  -4   1  766.32   60.49
  -4  -2   1  805.62   59.19
   6  -4   1  784.02   61.49
  -4  -2   1  795.12   54.89
   6  -4   1  669.53   53.49
   6  -4   1  808.22   56.29
  -4  -2   1  835.42   60.89
   6  -4   1  741.03   63.19
   6  -4   1  793.42   61.39
  -6   5  -1   67.99   13.90
   1  -6  -1   81.79   19.00
   1  -6  -1   50.39   14.20
   1  -6  -1   81.09   17.90
  -6   5  -1   87.99   20.80
  -6   5  -1   74.29   19.10
   1  -6  -1   92.89   21.60
   5   1  -1   97.19   23.80
   5   1  -1   57.69   14.90
  -6   5  -1   81.99   20.20
   1  -6  -1   70.09   16.60
   5   1  -1   51.29   15.90
   6  -5   1   74.89   21.40
   6  -5   1   51.49   18.20
   6  -5   1   86.69   23.00
  -5  -1   1   72.29   20.50
  -5  -1   1  106.89   25.10
   6  -5   1   62.69   18.20
   6  -5   1  105.29   21.60
  -5  -1   1   69.29   16.20
  -1   6   1   92.29   18.50
  -5  -1   1   50.09   13.90
   6  -5   1   73.79   15.40
  -1   6   1  101.59   16.00
  -1   6   1   48.40   13.60
  -6   6  -1   20.50   11.10
   0  -6  -1   19.20    8.60
   0  -6  -1   23.40   10.50
   0  -6  -1   14.70    4.80
   0  -6  -1   28.90   11.30
   0  -6  -1   15.20    5.50
  -6   6  -1    5.10    6.80
  -6   6  -1   24.70   10.80
   0  -6  -1   28.70   13.30
  -6   6  -1   18.30    7.90
   6   0  -1   47.80   15.90
   0  -6  -1   17.20    9.60
   0  -6  -1   24.00   13.10
   6   0  -1    0.90    6.30
   6  -6   1   18.50   12.70
   6  -6   1   14.50   11.80
   6  -6   1   16.90    7.50
   0   6   1   11.00    8.50
   6  -6   1   24.80   11.60
   6  -6   1   28.50   13.10
   0   6   1   17.40    9.30
  -6   0   1   48.30   15.10
  -6   0   1   12.90   10.20
  -6   0   1   17.60   12.40
  -6   0   1   13.80    9.60
   6  -6   1   21.00   12.30
   7  -1  -1  198.38   34.40
   7  -1  -1  237.18   21.80
  -1  -6  -1  264.17   29.50
   7  -1  -1  201.18   30.70
  -1  -6  -1  268.87   27.40
   7  -1  -1  252.27   20.20
  -1  -6  -1  225.88   29.70
   7  -1  -1  229.98   31.30
  -6   7  -1  199.08   21.90
  -1  -6  -1  290.97   37.40
  -1  -6  -1  183.68   27.70
  -1  -6  -1  246.98   25.20
  -6   7  -1  213.88   31.10
  -1  -6  -1  247.88   23.00
   7  -1  -1  262.77   30.30
  -7   1   1  221.08   31.60
   6  -7   1  183.68   28.60
   1   6   1  234.08   24.80
   6  -7   1  163.78   34.90
  -7   1   1  274.67   32.10
  -7   1   1  270.17   29.60
   1   6   1  267.17   28.80
  -7   1   1  270.37   36.00
   6  -7   1  180.38   35.20
   6  -7   1  233.38   24.00
  -2  -6  -1   47.80   20.70
  -2  -6  -1   19.60   11.70
   8  -2  -1   32.60   14.40
   8  -2  -1    0.10    9.00
  -2  -6  -1   33.50   14.00
   8  -2  -1   12.20   11.80
  -2  -6  -1   20.70    9.60
  -6   8  -1   45.90   17.80
   8  -2  -1   32.30   11.50
  -6   8  -1   22.00    8.60
   8  -2  -1   15.00   11.60
  -8   2   1   24.20   13.80
   6  -8   1   -3.70    8.50
  -8   2   1   24.30   12.40
   6  -8   1   19.90   13.10
   2   6   1   11.70    9.10
   2   6   1   24.80    9.20
  -8   2   1   39.40   16.60
   6  -8   1    4.00    9.40
  -3  -6  -1  327.57   46.50
   9  -3  -1  337.97   55.59
  -6   9  -1  350.46   43.30
   9  -3  -1  282.97   38.90
   3   6   1  259.27   33.10
  -9   3   1  316.57   38.50
   6  -9   1  251.57   39.50
   6  -9   1  296.77   45.50
  -9   3   1  352.46   39.00
   6  -9   1  307.37   35.90
  10  -4  -1   10.00   13.20
  -4  -6  -1   12.50   16.60
  -6  10  -1   46.00   22.20
   4   6   1   40.70   15.00
   6 -10   1    3.30   14.00
 -10   4   1   28.10   14.50
 -10   4   1   15.80   13.40
   6 -10   1   -5.00    9.80
  -5  -6  -1  135.49   40.80
  11  -5  -1   91.99   29.60
  -6  11  -1  122.99   33.70
   6 -11   1   85.99   32.50
   5   6   1  111.39   25.60
 -11   5   1   71.49   25.70
   6 -11   1   85.19   30.10
  11  -7  -1   17.50   15.70
  11  -7  -1   40.60   23.00
  -7  -4  -1   41.10   24.70
   4 -11   1   26.70   21.80
 -11   7   1   30.10   19.70
   4 -11   1   64.09   26.90
   4 -11   1   27.70   20.00
   7   4   1   36.00   16.50
  10  -7  -1    4.90   13.30
  10  -7  -1   -1.60    9.40
  -7  -3  -1    1.80   10.80
  10  -7  -1   -9.00    8.50
   7   3   1   19.20   11.10
   3 -10   1   39.90   20.20
 -10   7   1   17.40   15.10
   3 -10   1  -11.80    8.50
   3 -10   1   -9.20    7.50
   3 -10   1   -6.00    8.30
   9  -7  -1    4.00   16.10
   9  -7  -1   19.60   16.00
   9  -7  -1   18.10   16.80
  -7  -2  -1   -4.00   11.00
   7   2   1    1.40    8.60
   2  -9   1   24.70   15.30
   2  -9   1   11.70   11.70
  -9   7   1   24.80   16.30
   2  -9   1    0.60   10.80
   2  -9   1   15.90   15.10
  -7  -1  -1   58.19   22.90
   8  -7  -1   32.90   18.00
  -7  -1  -1   34.10   11.40
   8  -7  -1   28.00   16.70
   8  -7  -1   24.30   17.10
   1  -8   1   54.29   22.50
   1  -8   1   46.00   15.50
   7   1   1   42.70   17.60
   1  -8   1   27.60   14.90
  -8   7   1   50.69   20.70
   1  -8   1   21.10   13.20
   1  -8   1   52.69   17.90
   1  -8   1   67.89   20.20
   1  -8   1   56.19   22.70
   0   7  -1  578.24   47.60
   7  -7  -1  498.65   53.89
   7  -7  -1  567.24   58.49
   7  -7  -1  545.25   56.39
  -7   0  -1  573.74   57.39
  -7   0  -1  548.95   44.70
  -7   0  -1  643.64   54.69
   0  -7   1  586.04   49.00
   0  -7   1  606.34   53.39
  -7   7   1  605.14   46.10
   0  -7   1  620.84   53.69
   7   0   1  532.55   50.49
  -7   7   1  624.44   57.09
   0  -7   1  603.04   58.69
   0  -7   1  519.45   47.30
   0  -7   1  630.14   50.59
   0  -7   1  580.04   56.99
  -7   1  -1  199.28   31.00
   6  -7  -1  290.57   33.30
   6  -7  -1  216.38   32.70
   6  -7  -1  226.48   20.30
   1   6  -1  216.78   25.20
  -7   1  -1  311.37   29.20
   6  -7  -1  228.48   35.00
  -7   1  -1  225.28   30.60
  -7   1  -1  319.17   39.20
   7  -1   1  215.28   29.10
  -1  -6   1  227.78   32.10
  -1  -6   1  235.48   27.90
  -1  -6   1  219.48   25.60
   7  -1   1  237.08   36.50
  -1  -6   1  281.47   26.60
  -6   7   1  216.28   19.00
  -6   7   1  249.78   33.10
   7  -1   1  260.77   34.90
  -1  -6   1  195.98   19.30
  -1  -6   1  257.97   27.90
   7  -1   1  250.27   30.00
  -1  -6   1  277.37   32.80
  -1  -6   1  206.98   33.90
   7  -1   1  207.18   22.60
  -6   7   1  263.67   31.60
   5  -7  -1  404.66   36.90
  -7   2  -1  355.66   42.60
   5  -7  -1  376.66   37.60
   5  -7  -1  388.66   29.10
  -7   2  -1  398.26   36.30
  -7   2  -1  379.76   38.80
  -7   2  -1  391.96   40.30
   5  -7  -1  306.97   40.50
   5  -7  -1  399.96   39.80
   2   5  -1  344.17   32.80
   5  -7  -1  383.46   41.50
   5  -7  -1  370.76   41.00
  -5   7   1  373.36   40.40
   7  -2   1  344.87   38.00
   7  -2   1  336.17   44.00
  -5   7   1  381.86   28.00
  -2  -5   1  318.07   30.50
   7  -2   1  401.96   39.20
   7  -2   1  372.46   40.40
   7  -2   1  395.36   31.30
  -5   7   1  375.46   38.20
  -2  -5   1  360.06   34.50
  -2  -5   1  324.17   29.00
  -2  -5   1  318.07   37.00
  -2  -5   1  331.67   31.30
  -2  -5   1  335.17   38.30
   7  -2   1  353.56   34.10
  -5   7   1  373.36   31.10
  -2  -5   1  373.86   43.70
  -2  -5   1  393.56   32.00
   3   4  -1  631.24   47.20
   4  -7  -1  640.84   55.29
   4  -7  -1  607.04   54.49
   4  -7  -1  571.84   42.40
  -7   3  -1  608.74   50.59
  -7   3  -1  648.94   58.19
   3   4  -1  700.73   51.29
   4  -7  -1  611.44   50.79
  -7   3  -1  574.44   49.99
  -7   3  -1  566.84   52.89
   4  -7  -1  603.74   52.89
   4  -7  -1  658.13   46.40
   4  -7  -1  598.24   45.70
   7  -3   1  624.34   53.29
   7  -3   1  520.55   57.39
  -3  -4   1  654.13   48.70
  -4   7   1  639.74   52.39
  -3  -4   1  616.44   54.49
  -3  -4   1  649.64   44.90
  -3  -4   1  628.14   40.60
  -3  -4   1  676.53   49.80
   7  -3   1  596.54   51.09
   7  -3   1  630.44   54.09
  -4   7   1  668.83   55.19
  -4   7   1  616.84   38.70
   7  -3   1  591.74   53.79
  -3  -4   1  493.35   54.49
  -3  -4   1  609.14   39.00
   7  -3   1  605.74   46.40
  -3  -4   1  583.44   49.60
   4   3  -1   12.30    8.10
  -7   4  -1    3.50    8.30
   3  -7  -1    8.30    5.80
   3  -7  -1   16.10    9.50
  -7   4  -1    9.50    8.90
   3  -7  -1   -3.10    4.70
   3  -7  -1    7.60    5.20
   3  -7  -1   36.80   15.30
   3  -7  -1   18.10   10.00
  -7   4  -1   22.90   11.50
  -7   4  -1    4.10    6.90
   3  -7  -1    9.00   12.30
   4   3  -1    9.40    8.10
  -4  -3   1   -0.80    6.20
  -4  -3   1    8.70   10.80
   7  -4   1    5.90    9.70
  -4  -3   1   11.20    8.60
   7  -4   1   23.60   15.40
   7  -4   1   20.90   14.30
   7  -4   1    1.60    9.50
   7  -4   1   13.10    8.90
  -4  -3   1    6.80    8.10
  -3   7   1    7.00    7.30
   7  -4   1   12.10    9.60
  -4  -3   1   13.30    8.40
  -3   7   1   -2.60    5.90
   2  -7  -1   61.09   18.20
   2  -7  -1   62.19   18.40
   5   2  -1   48.30   17.80
   5   2  -1   57.79   15.40
   2  -7  -1   59.39    7.80
   2  -7  -1   77.39   18.30
   2  -7  -1   59.59   16.10
   5   2  -1   88.79   20.10
  -7   5  -1   77.39   20.20
  -7   5  -1   52.79   16.90
   2  -7  -1   77.19   20.70
  -7   5  -1   62.69   14.80
   2  -7  -1   85.09   21.50
  -7   5  -1   75.29   19.70
   5   2  -1   94.49   24.00
   7  -5   1   47.10   16.70
  -2   7   1   95.59   20.40
  -5  -2   1   54.69   14.40
  -5  -2   1   72.09   17.90
   7  -5   1  105.49   25.70
   7  -5   1   94.79   25.00
   7  -5   1   51.09   17.10
  -5  -2   1   45.60   15.70
   7  -5   1   57.29   15.60
  -5  -2   1   76.49   20.20
  -5  -2   1  115.99   28.30
   7  -5   1   88.79   25.10
  -2   7   1   41.80   15.20
  -7   6  -1  153.68   26.40
   6   1  -1  145.99   24.20
  -7   6  -1  170.98   26.20
   1  -7  -1  176.88   24.20
  -7   6  -1  159.38   19.40
   1  -7  -1  152.08   32.70
   6   1  -1  106.29   27.10
   6   1  -1  235.28   26.50
   1  -7  -1  230.08   27.00
   1  -7  -1  185.08   24.40
   1  -7  -1  132.09   29.20
  -6  -1   1  167.58   35.00
   7  -6   1  188.68   30.80
   7  -6   1  158.68   20.60
   7  -6   1  187.78   37.00
  -1   7   1  138.09   21.60
  -6  -1   1  188.68   29.40
  -6  -1   1  197.48   25.40
   7  -6   1  152.88   31.30
  -6  -1   1  159.18   21.70
  -1   7   1  132.99   21.70
   7  -6   1  149.49   32.70
   7  -6   1  220.48   27.90
   0  -7  -1  571.74   37.60
   7   0  -1  633.44   53.09
   0  -7  -1  511.85   47.10
   0  -7  -1  642.04   59.09
   0  -7  -1  595.54   36.20
  -7   7  -1  662.83   45.10
   7   0  -1  630.44   55.59
   0  -7  -1  636.64   56.69
  -7   7  -1  582.84   56.19
   0  -7  -1  635.54   54.09
   0  -7  -1  566.64   50.49
   0  -7  -1  525.85   48.20
   7  -7   1  519.35   55.29
  -7   0   1  628.14   54.19
   7  -7   1  607.74   62.29
   7  -7   1  647.64   60.79
   0   7   1  630.34   49.10
  -7   0   1  621.74   59.29
   0   7   1  590.44   49.99
  -7   0   1  623.64   50.09
  -1  -7  -1  925.31   79.49
  -1  -7  -1  873.31   53.79
  -1  -7  -1  843.22   70.49
   8  -1  -1  809.72   68.29
  -7   8  -1  903.71   75.59
  -1  -7  -1  862.41   55.99
  -1  -7  -1  819.92   67.29
   1   7   1  933.91   67.59
   1   7   1  805.82   60.99
   7  -8   1  919.91   77.99
   7  -8   1  852.81   80.19
   7  -8   1  972.80   76.19
  -8   1   1  816.12   65.99
  -8   1   1  767.22   71.79
  -2  -7  -1  132.89   36.10
  -7   9  -1   94.69   28.30
  -2  -7  -1   89.19   17.80
   9  -2  -1   84.59   25.20
   7  -9   1   87.79   31.00
   7  -9   1   94.69   26.30
  -9   2   1  109.29   25.70
   2   7   1   95.89   23.20
  -9   2   1  154.78   36.30
   7  -9   1  116.59   31.90
  -7  10  -1  233.98   44.50
  10  -3  -1   73.99   24.30
  -3  -7  -1   58.39   28.30
 -10   3   1   90.99   26.70
   7 -10   1  170.78   28.30
   3   7   1  113.19   27.00
 -10   3   1  133.19   30.20
   7 -10   1  141.99   36.80
   7 -10   1  115.89   32.70
  11  -4  -1  114.09   33.30
  -4  -7  -1   72.69   31.00
  -7  11  -1   80.09   28.90
   7 -11   1   49.10   28.70
 -11   4   1   54.29   22.00
   7 -11   1   50.19   25.00
   4   7   1   87.39   23.90
  11  -8  -1   -0.10   14.10
  11  -8  -1   -4.50   16.10
  11  -8  -1   21.80   19.20
  -8  -3  -1   15.20   19.10
   3 -11   1   25.20   23.50
 -11   8   1   -8.60    9.60
   3 -11   1   -3.30   15.90
   8   3   1   22.50   18.70
   3 -11   1   34.00   23.00
  10  -8  -1    9.70   15.10
  10  -8  -1   -8.20    9.00
  10  -8  -1   -0.20   14.10
  -8  -2  -1   -5.50   11.60
   8   2   1   18.60   12.40
   2 -10   1   19.80   17.20
   2 -10   1   -3.90   10.30
   2 -10   1    1.90   11.90
   2 -10   1   21.80   18.30
 -10   8   1  -10.90    9.20
  -8  -1  -1   19.40   20.90
   9  -8  -1   16.00   13.20
   9  -8  -1    1.40   10.60
   9  -8  -1   16.60   15.90
   8   1   1   14.00   14.00
  -9   8   1   12.50   15.10
   1  -9   1   -3.30    9.00
   1  -9   1   25.90   16.90
   1  -9   1   11.70   12.50
   1  -9   1   17.30   17.30
   8  -8  -1  241.48   38.10
  -8   0  -1  227.08   37.80
  -8   0  -1  210.28   27.30
   0   8  -1  189.38   27.20
   8  -8  -1  221.38   47.20
   8  -8  -1  213.98   42.00
   0  -8   1  232.48   32.30
  -8   8   1  257.57   37.80
   0  -8   1  221.18   33.10
   0  -8   1  241.18   38.30
   8   0   1  225.28   31.90
   0  -8   1  219.08   36.90
  -8   1  -1  855.81   74.29
   1   7  -1  792.82   62.29
   7  -8  -1  820.22   76.89
   7  -8  -1  870.81   76.09
   7  -8  -1  882.51   72.29
   8  -1   1  952.20   72.49
  -1  -7   1  805.62   75.59
  -7   8   1 1014.10   77.69
  -1  -7   1  801.02   51.89
  -1  -7   1  776.02   70.89
  -1  -7   1  813.52   64.19
   2   6  -1   10.80    9.10
   6  -8  -1   33.20   15.30
   6  -8  -1   25.90   14.30
  -8   2  -1    5.00    9.30
   6  -8  -1   29.90   17.90
  -8   2  -1   22.50   12.40
   8  -2   1   38.70   16.00
   8  -2   1   29.90   13.10
  -2  -6   1   30.60   10.00
   8  -2   1   12.60   13.70
  -2  -6   1   25.40   18.00
  -2  -6   1   21.10   11.40
   8  -2   1   38.90   13.50
  -2  -6   1    8.20    7.50
  -6   8   1   11.40   11.10
   8  -2   1   15.90   13.00
  -2  -6   1   31.80   12.30
  -8   3  -1  136.79   26.50
  -8   3  -1   89.69   25.40
   5  -8  -1  155.68   36.40
   5  -8  -1  158.28   32.80
   3   5  -1  155.78   21.20
   5  -8  -1  133.49   18.90
  -8   3  -1  162.68   25.50
   5  -8  -1  180.58   23.60
   8  -3   1   73.09   22.80
  -5   8   1  158.98   32.90
  -3  -5   1  137.89   27.40
  -3  -5   1  155.98   37.30
  -3  -5   1  121.19   23.90
   8  -3   1  140.49   30.80
   8  -3   1  182.08   25.60
  -3  -5   1  115.19   15.90
   8  -3   1  134.89   33.00
  -3  -5   1  142.89   18.80
  -5   8   1  123.39   27.50
   8  -3   1  185.18   21.50
   8  -3   1  153.18   35.90
  -3  -5   1  152.38   21.10
  -8   4  -1  464.75   43.50
   4  -8  -1  382.16   33.20
   4  -8  -1  388.76   47.20
   4  -8  -1  403.86   44.40
   4  -8  -1  419.86   38.10
   4  -8  -1  365.26   46.80
   4   4  -1  363.16   35.90
   4  -8  -1  378.96   32.80
  -4   8   1  403.66   42.30
   8  -4   1  377.06   43.50
   8  -4   1  380.06   41.70
  -4  -4   1  372.26   47.50
   8  -4   1  382.96   40.80
  -4  -4   1  432.16   39.20
   8  -4   1  330.87   35.30
  -4   8   1  441.46   42.90
   8  -4   1  351.26   42.70
   8  -4   1  468.35   53.59
  -4  -4   1  443.86   39.50
  -4  -4   1  437.06   40.90
   5   3  -1  734.83   52.89
   3  -8  -1  650.33   62.09
  -8   5  -1  593.54   55.19
   3  -8  -1  655.03   54.59
   3  -8  -1  631.54   56.99
   3  -8  -1  686.83   42.00
  -8   5  -1  528.85   48.40
  -8   5  -1  589.44   58.69
   3  -8  -1  566.44   48.10
   3  -8  -1  665.63   58.39
  -5  -3   1  714.73   52.09
  -3   8   1  615.04   53.99
   8  -5   1  572.64   51.09
  -5  -3   1  637.14   52.49
  -5  -3   1  643.24   63.39
   8  -5   1  542.25   56.59
   8  -5   1  699.63   67.29
   8  -5   1  610.84   52.29
   8  -5   1  623.04   59.69
   8  -5   1  683.43   74.29
  -3   8   1  677.43   57.09
   6   2  -1  161.08   23.60
   2  -8  -1  195.28   27.60
   2  -8  -1  198.08   25.50
  -8   6  -1  147.09   21.00
   2  -8  -1  251.37   32.50
   2  -8  -1  199.18   32.20
   2  -8  -1  135.89   32.40
   2  -8  -1  190.98   29.80
  -8   6  -1  131.79   28.80
  -6  -2   1  173.58   22.90
   8  -6   1  102.99   31.20
   8  -6   1  197.18   33.00
   8  -6   1  190.08   31.40
  -6  -2   1  141.49   33.20
  -2   8   1  203.98   27.00
  -2   8   1  151.98   24.20
  -6  -2   1  129.39   26.10
   1  -8  -1   36.00   17.20
   7   1  -1   35.50   14.90
  -8   7  -1   39.30   17.90
   1  -8  -1   53.49   17.20
   1  -8  -1   17.30   14.70
   1  -8  -1   60.09   20.80
   1  -8  -1    7.30    9.80
   1  -8  -1   63.59   21.80
   1  -8  -1   26.80   13.10
  -7  -1   1   47.70   21.00
  -7  -1   1   53.09   15.90
   8  -7   1   44.70   20.50
  -1   8   1   43.70   16.00
   8  -7   1   19.20   16.90
  -7  -1   1   20.30   11.50
   8  -7   1   26.20   15.30
  -1   8   1   62.09   18.60
  -8   8  -1  209.38   34.60
   8   0  -1  230.48   30.40
   0  -8  -1  194.68   31.20
   0  -8  -1  221.08   36.50
   0  -8  -1  182.78   37.70
   0   8   1  183.88   27.40
   8  -8   1  155.18   40.10
   8  -8   1  181.48   37.80
   0   8   1  185.48   26.20
  -8   0   1  165.68   25.30
  -8   0   1  202.68   40.30
   8  -8   1  162.78   38.20
  -1  -8  -1   35.30    8.60
  -8   9  -1   44.60   20.30
  -1  -8  -1   70.39   27.20
  -1  -8  -1   44.80   10.20
   9  -1  -1   28.50   16.00
  -1  -8  -1   72.99   21.50
   1   8   1   42.00   16.60
  -9   1   1   72.59   24.70
   8  -9   1   29.10   20.60
   8  -9   1   37.50   18.50
  -9   1   1   45.20   17.30
   8  -9   1   35.80   19.80
  -8  10  -1   39.80   20.90
  10  -2  -1   16.30   14.70
  -2  -8  -1   89.69   34.90
  -2  -8  -1   32.50    9.80
   8 -10   1   50.49   25.60
 -10   2   1   37.50   18.20
   2   8   1   36.80   16.70
   8 -10   1   45.50   21.00
 -10   2   1   49.40   22.10
   8 -10   1   26.90   17.20
  11  -3  -1  122.99   32.20
  -8  11  -1  100.09   31.90
  -3  -8  -1   67.89   16.80
  -3  -8  -1   50.19   28.60
   8 -11   1   63.99   26.90
   8 -11   1   84.69   32.30
  10  -9  -1    4.00   13.10
  10  -9  -1    5.00   14.40
  10  -9  -1    1.90   15.00
  -9  -1  -1   24.30   22.20
 -10   9   1    6.10   13.10
   1 -10   1   -3.50    8.80
   1 -10   1   -4.10   17.40
   1 -10   1   16.80   17.10
   1 -10   1    4.30   10.50
  -9   0  -1   27.00   18.50
   9  -9  -1    1.70   10.50
   9  -9  -1   29.20   18.70
   9  -9  -1   32.70   21.00
   0  -9   1    5.80    9.00
   0  -9   1   33.30   19.60
   0  -9   1    9.50    9.00
   0  -9   1   -4.80    8.50
   9   0   1   13.60   14.40
  -9   9   1    1.00    9.10
   8  -9  -1   77.89   26.80
   1   8  -1   38.90   16.30
   8  -9  -1   39.60   23.40
   8  -9  -1   50.59   20.60
  -9   1  -1   61.59   24.30
  -1  -8   1   58.99   21.80
  -1  -8   1   57.89   26.50
  -8   9   1   35.70   20.40
   9  -1   1   69.59   23.10
  -1  -8   1   51.09    7.90
   7  -9  -1   87.39   24.50
   7  -9  -1   28.50   18.30
   2   7  -1   93.99   21.10
  -9   2  -1   81.69   22.00
   7  -9  -1   75.09   25.60
  -9   2  -1   71.99   24.50
  -2  -7   1   58.19   25.40
  -2  -7   1  102.59   28.60
  -7   9   1  106.29   29.10
  -2  -7   1   80.49   16.00
   9  -2   1   42.80   18.50
  -9   3  -1  262.07   34.60
   6  -9  -1  360.16   37.50
   3   6  -1  313.67   33.60
  -9   3  -1  339.87   40.70
   6  -9  -1  395.26   49.99
   6  -9  -1  322.67   43.50
  -6   9   1  319.27   41.40
   9  -3   1  255.07   54.39
   9  -3   1  341.77   42.60
  -3  -6   1  304.17   37.00
   9  -3   1  228.08   35.20
  -3  -6   1  298.07   46.50
   5  -9  -1   14.80   10.30
   4   5  -1   19.50   11.60
  -9   4  -1   11.60   11.80
   5  -9  -1   19.70   17.00
  -9   4  -1   17.50   11.80
   5  -9  -1   26.60   16.30
  -9   4  -1   20.40   12.60
   9  -4   1    8.90   12.50
  -5   9   1   14.20   11.80
   9  -4   1   11.60   13.00
  -4  -5   1    2.70    7.20
   9  -4   1   25.40   16.50
  -4  -5   1   59.39   24.60
   4  -9  -1  844.12   67.09
   4  -9  -1  931.41   82.39
   4  -9  -1  950.40   77.29
  -9   5  -1  821.42   70.69
   4  -9  -1  816.42   57.09
   5   4  -1  927.21   67.09
  -9   5  -1  950.90   68.89
  -4   9   1  907.41   73.89
   9  -5   1  980.50   87.79
   9  -5   1  772.22   73.99
   9  -5   1  884.91   75.39
  -5  -4   1  847.92   80.69
   9  -5   1  764.12   65.59
  -4   9   1  963.60   73.99
  -5  -4   1  823.32   80.39
   6   3  -1   97.79   22.20
   3  -9  -1  130.99   27.90
  -9   6  -1   60.19   21.30
   3  -9  -1  154.78   31.30
  -9   6  -1   48.00   16.70
   3  -9  -1  132.99   33.70
   9  -6   1   73.39   24.80
  -3   9   1  123.99   28.40
  -6  -3   1   47.80   22.00
  -3   9   1   82.49   21.00
   9  -6   1   53.69   21.00
   9  -6   1  128.19   36.90
   2  -9  -1   14.00   12.70
  -9   7  -1    9.10   12.10
   7   2  -1    4.00    6.70
   2  -9  -1   13.70   16.50
   2  -9  -1   36.90   17.00
   2  -9  -1   38.40   20.10
  -7  -2   1    4.00   15.40
  -2   9   1   -3.60    6.40
   9  -7   1   -0.50    9.40
   9  -7   1    6.70   13.10
   9  -7   1   22.60   19.50
   8   1  -1   14.60   12.70
  -9   8  -1    9.70   11.90
   1  -9  -1   21.40   15.10
   1  -9  -1   10.30   13.60
   1  -9  -1    1.50    9.90
   1  -9  -1   19.50   13.90
  -8  -1   1    0.50   12.00
   9  -8   1   -1.80   11.60
   9  -8   1    9.40   14.90
   9  -8   1    5.20   12.70
   0  -9  -1   -1.20    9.30
   0  -9  -1   17.80   16.30
  -9   9  -1    5.80   12.10
   9   0  -1    0.50    8.40
   0  -9  -1    4.30   10.10
   0   9   1   -0.10    9.30
   9  -9   1   18.70   17.20
   9  -9   1   -0.30   12.00
   9  -9   1   13.40   14.90
  -1  -9  -1   47.30   25.90
  -9  10  -1   15.40   14.50
   9 -10   1   23.50   20.90
   9 -10   1    4.60   13.60
   9 -10   1   19.50   16.90
 -10   1   1   -3.50   12.50
   1   9   1   26.20   16.80
  10 -10  -1   56.79   28.10
 -10   0  -1   68.89   32.20
  10 -10  -1   30.20   23.70
  10 -10  -1   86.99   32.40
  10   0   1   13.00   13.90
   0 -10   1   30.60   17.70
 -10  10   1   83.49   32.50
   0 -10   1   68.29   32.40
   9 -10  -1   24.40   18.20
   9 -10  -1    6.80   14.00
 -10   1  -1   56.99   25.20
   9 -10  -1   43.70   23.30
   1   9  -1   51.29   22.50
  10  -1   1   22.70   14.90
  -1  -9   1   40.70   18.80
  -1  -9   1   61.39   30.70
  -9  10   1   27.90   19.50
   8 -10  -1    5.90   15.00
   8 -10  -1   46.50   21.50
   8 -10  -1   59.29   25.20
 -10   2  -1   57.09   24.30
   2   8  -1   34.60   15.10
  -2  -8   1   68.29   30.80
  -8  10   1   37.80   19.80
  10  -2   1   67.49   25.20
   7 -10  -1  151.48   36.20
   7 -10  -1  150.78   31.60
   7 -10  -1  200.48   44.50
   3   7  -1  101.79   23.30
 -10   3  -1  108.49   26.60
 -10   3  -1  103.49   29.90
  -7  10   1  138.39   34.70
  -3  -7   1  141.79   40.60
  10  -3   1  117.39   47.20
   6 -10  -1   50.19   25.50
   6 -10  -1    4.50    9.70
   6 -10  -1   46.70   21.60
 -10   4  -1   22.80   14.40
 -10   4  -1   29.40   16.50
   4   6  -1   22.20   12.10
  -4  -6   1   27.50   22.50
  -6  10   1   21.40   18.30
   5 -10  -1   37.30   21.40
   5 -10  -1   41.60   21.70
 -10   5  -1   27.30   21.40
   5 -10  -1   45.90   14.10
   5   5  -1   25.20   12.80
 -10   5  -1   34.40   16.80
  -5  10   1   29.90   16.70
  -5  -5   1   47.50   23.80
  10  -5   1   63.99   22.20
  10  -5   1   64.39   24.00
  10  -5   1   42.50   23.60
   6   4  -1   -2.70    6.90
 -10   6  -1   19.80   14.50
  10  -6   1   12.70   13.00
  10  -6   1   -6.90   10.20
  -6  -4   1   -3.70    9.60
  -4  10   1    6.10   10.40
  10  -6   1   -8.00    8.70
   3 -10  -1   -1.90    9.80
   3 -10  -1   14.30   14.90
   3 -10  -1    8.90   11.70
 -10   7  -1   -0.40   10.40
   7   3  -1   -3.50    7.00
  -7  -3   1   13.50   14.30
  10  -7   1    2.10   12.30
  10  -7   1    2.60    9.20
  10  -7   1  -14.70    8.30
  -3  10   1  -10.20    5.20
   2 -10  -1    2.70   11.50
 -10   8  -1   -3.70    9.90
   2 -10  -1    0.10   11.90
   2 -10  -1   -9.20   10.10
   2 -10  -1   -6.20    8.90
   8   2  -1   -2.00    6.20
  -8  -2   1   -6.20   13.20
  10  -8   1    0.60   10.20
  10  -8   1   -0.70    9.10
  10  -8   1   -5.30    9.50
 -10   9  -1    4.70   12.30
   1 -10  -1   15.30   18.00
   1 -10  -1    4.30   11.80
   9   1  -1    3.40    9.70
   1 -10  -1    2.60   10.50
  10  -9   1  -12.30    9.80
  10  -9   1    2.80   12.90
  10  -9   1   -3.70   12.00
  -9  -1   1   16.90   18.80
   0 -10  -1   28.80   19.30
 -10  10  -1    3.00   14.90
   0 -10  -1   66.09   25.30
  10   0  -1   34.80   19.40
  10 -10   1   86.69   34.40
  10 -10   1   42.40   25.30
  10 -10   1   53.39   28.90
 -10   0   1   68.09   28.50
   8 -11  -1   82.79   25.90
   8 -11  -1   60.29   28.60
 -11   3  -1   85.09   29.60
   8 -11  -1   64.89   28.00
  -8  11   1  123.89   36.90
  -3  -8   1  101.29   37.80
  11  -3   1   41.00   21.50
   7 -11  -1   87.69   33.70
   7 -11  -1  145.59   39.80
 -11   4  -1   51.59   19.40
   7 -11  -1   63.09   20.30
  -4  -7   1   89.99   33.90
  11  -4   1   79.19   27.20
  -7  11   1   62.79   26.60
   6 -11  -1   57.89   17.00
   6 -11  -1  121.89   36.00
   6 -11  -1   91.79   35.60
 -11   5  -1  123.99   55.59
  -6  11   1   32.60   20.50
  11  -5   1  113.29   33.30
  -5  -6   1   51.99   24.50
 -11   6  -1   47.10   21.80
   5 -11  -1   37.60   20.80
   5 -11  -1    3.30   13.50
  11  -6   1   33.10   22.00
  -6  -5   1   12.90   17.10
  -5  11   1   20.20   15.30
   4 -11  -1   43.70   25.20
 -11   7  -1   17.50   16.50
   4 -11  -1   49.40   25.10
   4 -11  -1   59.59   29.00
  -7  -4   1   81.39   33.90
  11  -7   1    8.40   27.70
  -4  11   1   26.50   17.40
  11  -7   1   24.30   19.40
  11  -7   1    3.40   16.70
   3 -11  -1   13.20   15.70
   3 -11  -1   25.90   17.60
 -11   8  -1   17.80   17.80
   3 -11  -1    1.40   11.50
  11  -8   1  -13.10    9.90
  11  -8   1  -10.00   11.50
  11  -8   1   14.50   19.80
  -8  -3   1   13.40   19.00
   0   0  -2   -0.30    0.50
   0   0  -2   -0.90    0.40
   0   0  -2    1.00    0.80
   0   0   2   -2.90    1.10
   0   0   2    0.40    0.70
  -1  -1  -2   64.19    8.20
   2  -1  -2   58.99    9.50
  -1   2  -2   67.89    7.40
  -1   2  -2   74.99    9.50
  -1   2  -2   65.29    9.30
   2  -1  -2   29.80    8.90
  -1  -1  -2   64.09   12.20
  -1  -1  -2   67.29    8.90
   2  -1  -2   67.19    9.30
   1   1   2   67.79    9.00
   1   1   2   57.49    7.90
  -2   1   2   66.79    8.00
  -2   1   2   62.99   10.30
  -2   1   2   64.79    8.80
   1  -2   2   61.79    8.80
   1  -2   2   68.19    9.20
  -2   1   2   69.09   10.20
  -2   1   2   83.69    9.50
   1  -2   2   58.49    8.60
   1  -2   2   69.49   10.70
  -2  -1  -2 1492.75   83.59
  -1   3  -2 1493.55   86.89
  -1   3  -2 1518.85   87.29
   3  -2  -2 1470.35   85.39
  -2  -1  -2 1485.15   87.29
   3  -2  -2 1460.25   88.19
   3  -2  -2 1481.65   81.99
  -2  -1  -2 1553.94   90.99
  -2  -1  -2 1463.45   89.19
   2   1   2 1570.24   87.69
   1  -3   2 1474.65   83.89
   1  -3   2 1506.85   86.69
   2   1   2 1477.75   83.09
  -3   2   2 1488.75   87.49
  -3   2   2 1366.46   88.19
  -3   2   2 1551.94   85.49
   2   1   2 1463.95   95.59
  -3   2   2 1453.25   88.59
   1  -3   2 1398.26   85.29
   1  -3   2 1594.14   87.99
   1  -3   2 1416.16   88.79
   1  -3   2 1575.44   86.39
  -3   2   2 1458.55   81.59
   1  -3   2 1524.45   92.69
   0   2  -2 1593.14   88.09
   2  -2  -2 1661.53   94.59
  -2   0  -2 1623.24   91.19
   0   2  -2 1744.63   95.99
   0   2  -2 1662.43   93.29
   2  -2  -2 1556.44   92.89
   2  -2  -2 1649.44   92.39
  -2   0  -2 1652.23   89.09
   2  -2  -2 1645.24   92.69
   0   2  -2 1658.33   91.79
   0   2  -2 1618.24   86.89
  -2   0  -2 1586.34   92.59
  -2   0  -2 1602.34   94.49
  -2   0  -2 1646.34   95.89
   2   0   2 1689.03   91.39
  -2   2   2 1570.14   92.59
  -2   2   2 1708.03   92.69
   0  -2   2 1611.34   92.59
   0  -2   2 1643.94   88.29
   0  -2   2 1606.24   87.29
  -2   2   2 1689.63   92.39
   0  -2   2 1707.73   92.29
  -2   2   2 1667.23   94.19
   2   0   2 1520.25   94.29
   0  -2   2 1636.04   96.39
   2   0   2 1607.94   87.79
   2   0   2 1570.84   92.49
   1  -2  -2   60.99    7.90
   1   1  -2   64.29    6.10
   1  -2  -2   82.99    9.90
  -2   1  -2   82.19   10.20
   1   1  -2   86.59   10.30
   1  -2  -2   58.29    7.00
  -2   1  -2   65.79    9.80
   1  -2  -2   81.79    9.90
  -2   1  -2   88.19    9.20
  -2   1  -2   60.79    9.40
  -2   1  -2   74.29   11.60
   1  -2  -2   65.79    8.60
  -1   2   2   67.79    7.70
  -1  -1   2   59.59    6.10
  -1  -1   2   45.20    9.40
  -1  -1   2   74.29    7.20
   2  -1   2   70.99   10.40
  -1   2   2   56.99    8.90
  -1   2   2   81.29    9.50
  -1  -1   2   77.49    9.10
   2  -1   2   56.89    9.20
   2  -1   2   54.89    9.30
  -1   2   2   77.39    9.90
  -1  -1   2   83.29   12.40
   0  -2  -2 1702.63   89.59
   2   0  -2 1666.33   95.79
   2   0  -2 1665.23   87.59
  -2   2  -2 1598.94   93.29
   0  -2  -2 1694.73   92.79
  -2   2  -2 1660.83   93.89
  -2   2  -2 1618.94   95.49
   0  -2  -2 1692.63   93.49
   2   0  -2 1621.34   90.09
   2   0  -2 1606.94   94.59
   0  -2  -2 1684.53   92.59
  -2   2  -2 1587.14   93.69
  -2   2  -2 1572.84   92.29
   0  -2  -2 1650.43   89.79
  -2   0   2 1550.24   93.69
  -2   0   2 1626.84   92.39
   0   2   2 1666.73   93.39
   2  -2   2 1637.14   95.79
   2  -2   2 1631.84   93.99
   0   2   2 1643.04   89.59
   2  -2   2 1691.23   93.19
   0   2   2 1685.93   92.59
  -2   0   2 1644.94   95.09
  -2   0   2 1790.72   95.29
   2  -2   2 1578.44   93.29
  -2   0   2 1625.54   90.19
   0   2   2 1678.93   92.39
  -2   0   2 1650.63   87.29
   2  -2   2 1602.44   94.19
  -1  -2  -2  789.42   49.00
  -1  -2  -2  709.13   46.10
   3  -1  -2  748.73   48.30
  -2   3  -2  746.73   49.20
   3  -1  -2  719.03   47.70
  -2   3  -2  737.23   48.40
  -2   3  -2  756.02   56.29
   3  -1  -2  779.92   52.49
  -1  -2  -2  713.93   42.10
  -2   3  -2  785.02   48.10
  -1  -2  -2  756.72   43.80
  -1  -2  -2  761.22   51.39
  -2   3  -2  724.03   49.70
   3  -1  -2  683.53   50.59
   3  -1  -2  771.82   45.10
  -3   1   2  800.02   45.00
  -3   1   2  732.03   48.00
   2  -3   2  835.92   48.60
   2  -3   2  823.82   50.69
   1   2   2  727.23   51.09
   2  -3   2  737.53   47.30
   2  -3   2  712.93   53.39
   2  -3   2  739.53   52.29
  -3   1   2  731.23   51.29
   1   2   2  757.72   46.00
  -3   1   2  763.42   50.89
  -3   1   2  716.23   47.80
   2  -3   2  727.63   51.99
   1   2   2  866.61   49.50
   4  -2  -2   23.20   10.20
   4  -2  -2   32.30    8.60
   4  -2  -2   15.90    8.70
  -2   4  -2   12.00    6.30
  -2   4  -2   21.20    8.40
  -2   4  -2   11.00    6.30
   4  -2  -2   30.40    7.70
  -2   4  -2   23.40    5.00
  -2   4  -2   29.00    4.70
   4  -2  -2   23.40    8.30
   2  -4   2   28.30    8.50
  -4   2   2   39.10   11.30
   2  -4   2   10.60    6.30
   2  -4   2   22.00    8.60
  -4   2   2   23.20    7.20
   2  -4   2   28.40   11.40
  -4   2   2   27.80    8.60
  -4   2   2   29.90   11.10
  -4   2   2   35.00    9.90
   2  -4   2   20.20    7.60
  -2   5  -2   11.20    7.00
   5  -3  -2   15.20    7.40
   5  -3  -2    3.30    6.50
  -2   5  -2   20.30    9.60
  -3  -2  -2   20.50   10.20
  -3  -2  -2   15.50    4.90
  -3  -2  -2   12.00    5.30
   5  -3  -2   10.40    8.60
  -3  -2  -2   12.10    8.90
  -3  -2  -2    7.00    7.00
   5  -3  -2   20.80    9.20
   5  -3  -2   11.00    5.90
  -5   3   2    4.60    7.30
   2  -5   2   33.30   12.60
  -5   3   2   13.80    6.10
  -5   3   2   24.00   10.50
   2  -5   2   16.40    8.70
   2  -5   2   26.90   10.60
   2  -5   2    4.60    5.10
   3   2   2   15.40    5.30
   3   2   2   30.00    9.60
   2  -5   2   23.10    8.40
   2  -5   2   13.40    7.50
  -5   3   2   11.10    6.50
   3   2   2   19.60    5.70
  -5   3   2    5.90    8.30
   3   2   2   25.30   12.80
   4  -3  -2   34.30   11.40
   4  -3  -2   11.20    8.40
  -3  -1  -2   50.49    6.60
   4  -3  -2   39.50   13.30
  -3  -1  -2   66.49   15.70
   4  -3  -2   36.10    7.40
  -1   4  -2   53.89   13.40
  -3  -1  -2   52.29   10.50
  -3  -1  -2   40.70   11.00
  -1   4  -2   39.60   10.90
   4  -3  -2   36.90   10.30
  -3  -1  -2   51.39   14.20
  -4   3   2   39.50   11.10
   1  -4   2   26.80    8.90
   3   1   2   49.40   15.30
   3   1   2   51.59    8.80
   1  -4   2   58.69    9.60
   3   1   2   53.49   12.70
   1  -4   2   55.89   12.40
   1  -4   2   54.59   13.80
  -4   3   2   32.70   10.70
   1  -4   2   31.10    9.50
   3   1   2   44.40    8.50
  -4   3   2   40.50    6.70
  -4   3   2   40.70   11.70
   1  -4   2   31.00   11.80
   1  -4   2   42.50   10.70
  -4   3   2   54.99   11.90
  -3   0  -2  575.94   35.30
  -3   0  -2  501.25   39.40
   3  -3  -2  485.25   38.40
  -3   0  -2  532.65   41.10
   0   3  -2  562.94   38.90
  -3   0  -2  499.75   37.40
   0   3  -2  514.05   32.90
   3  -3  -2  488.25   39.20
   3  -3  -2  454.05   36.10
   3  -3  -2  562.24   38.70
  -3   0  -2  519.15   31.90
  -3   3   2  523.95   39.20
   0  -3   2  535.35   37.90
   0  -3   2  519.45   30.00
   0  -3   2  495.85   33.00
   3   0   2  526.85   40.40
  -3   3   2  573.74   38.00
   0  -3   2  471.45   35.10
  -3   3   2  431.06   35.40
   3   0   2  483.65   32.60
   0  -3   2  497.15   40.50
   3   0   2  514.45   34.40
  -3   3   2  461.95   37.10
   3   0   2  460.65   36.60
   0  -3   2  524.85   34.30
   0  -3   2  468.45   35.90
  -3   1  -2  752.82   48.60
   2  -3  -2  764.12   50.19
   2  -3  -2  699.03   50.79
  -3   1  -2  705.53   49.70
   1   2  -2  715.23   50.99
  -3   1  -2  735.53   53.89
   1   2  -2  741.53   45.40
   2  -3  -2  772.62   47.00
   2  -3  -2  784.02   41.80
   1   2  -2  757.92   44.20
   1   2  -2  728.43   49.80
  -3   1  -2  719.03   46.30
   2  -3  -2  668.83   51.79
   2  -3  -2  744.63   42.50
   2  -3  -2  713.33   49.90
  -3   1  -2  770.22   53.09
  -1  -2   2  797.22   54.29
  -1  -2   2  729.93   43.20
  -1  -2   2  753.92   45.10
   3  -1   2  763.82   49.30
  -1  -2   2  721.13   51.59
  -1  -2   2  791.42   53.19
   3  -1   2  765.62   47.30
  -1  -2   2  783.42   44.60
  -2   3   2  779.42   49.60
  -1  -2   2  767.92   45.90
   3  -1   2  805.42   54.29
   3  -1   2  706.33   49.50
  -2   3   2  790.22   49.30
   3  -1   2  793.22   51.19
  -2   3   2  769.22   49.99
  -3   2  -2 1384.46   91.79
   1  -3  -2 1466.75   81.19
  -3   2  -2 1449.35   88.19
   2   1  -2 1521.35   81.99
   1  -3  -2 1576.94   87.29
  -3   2  -2 1537.45   90.09
   1  -3  -2 1469.75   82.49
   1  -3  -2 1522.35   85.89
   1  -3  -2 1477.85   83.99
  -3   2  -2 1536.65   86.39
   2   1  -2 1407.76   88.99
  -3   2  -2 1538.75   86.69
  -1   3   2 1522.15   85.89
  -2  -1   2 1378.86   81.69
  -1   3   2 1530.25   86.29
  -2  -1   2 1475.85   86.49
   3  -2   2 1518.65   90.89
  -1   3   2 1445.66   83.89
   3  -2   2 1498.25   86.79
   3  -2   2 1455.45   87.89
  -2  -1   2 1429.16   89.39
  -1   3   2 1438.46   84.99
   3  -2   2 1337.57   85.49
  -2  -1   2 1536.25   88.79
   3  -2   2 1425.46   88.39
   0  -3  -2  549.15   37.30
   0  -3  -2  553.24   32.40
   0  -3  -2  526.35   38.60
   0  -3  -2  536.15   34.30
  -3   3  -2  521.95   40.40
   3   0  -2  541.25   40.80
   0  -3  -2  502.45   36.00
  -3   3  -2  528.95   36.10
  -3   3  -2  500.15   38.30
  -3   3  -2  491.85   38.70
  -3   3  -2  490.45   37.40
   3   0  -2  601.34   36.20
   3   0  -2  566.44   40.50
   3   0  -2  489.25   29.60
   0   3   2  512.65   35.80
  -3   0   2  528.05   39.10
   0   3   2  497.35   36.20
  -3   0   2  472.85   34.80
  -3   0   2  549.74   39.90
   3  -3   2  517.15   37.30
   3  -3   2  524.85   39.60
  -3   0   2  529.45   39.80
  -3   0   2  499.05   29.20
   3  -3   2  550.04   41.90
   0   3   2  496.75   33.40
   3  -3   2  428.46   37.70
   3  -3   2  543.05   36.70
   3  -3   2  468.35   37.70
   0   3   2  527.95   38.50
  -1  -3  -2    5.80    4.40
   4  -1  -2   20.70    7.50
   4  -1  -2   10.00    6.30
  -1  -3  -2   15.50    6.70
  -1  -3  -2    8.60    5.70
   4  -1  -2   28.00   10.80
  -1  -3  -2   14.80    9.10
   4  -1  -2   30.20   11.00
  -1  -3  -2   11.40    4.00
   1   3   2   12.80    6.60
  -4   1   2   21.70    8.80
   1   3   2   22.20    9.30
  -4   1   2   17.70    6.80
  -3   5  -2  322.47   23.30
  -3   5  -2  333.97   31.90
  -2  -3  -2  272.87   27.90
   5  -2  -2  394.66   32.60
  -2  -3  -2  295.27   21.50
   5  -2  -2  330.17   29.70
   5  -2  -2  340.27   33.30
  -2  -3  -2  363.06   26.60
  -2  -3  -2  309.97   24.60
  -2  -3  -2  334.17   34.30
  -2  -3  -2  266.87   27.90
   5  -2  -2  361.86   36.30
  -3   5  -2  317.97   27.40
  -3   5  -2  303.27   29.90
   5  -2  -2  319.37   28.00
   3  -5   2  309.47   31.20
   3  -5   2  358.16   32.50
   3  -5   2  278.37   28.90
  -5   2   2  297.67   32.30
  -5   2   2  316.07   31.00
   2   3   2  349.67   29.70
   2   3   2  321.27   34.00
   2   3   2  297.37   24.20
   3  -5   2  321.57   34.40
   3  -5   2  300.57   27.00
  -5   2   2  308.77   28.50
  -5   2   2  333.97   31.00
   3  -5   2  291.17   26.40
   6  -3  -2    2.90    6.10
  -3  -3  -2    7.00    6.80
  -3  -3  -2    8.00    7.80
   6  -3  -2   -1.30    7.10
   6  -3  -2    4.60    7.40
  -3  -3  -2    9.60    5.40
  -3  -3  -2    8.60    3.90
   6  -3  -2   15.30    9.40
  -3  -3  -2   -4.90    5.80
  -3   6  -2    3.10    5.40
  -3  -3  -2    8.30    4.70
   6  -3  -2    8.10    8.10
  -3   6  -2   20.80    9.30
   6  -3  -2   -0.20    3.80
   3   3   2    5.30    7.30
   3   3   2    6.70    8.10
   3  -6   2    2.50    5.70
   3  -6   2    1.30    4.60
  -6   3   2   21.30   11.40
   3  -6   2   -1.10    6.60
  -6   3   2    7.00    6.30
   3   3   2    3.60    4.20
   3  -6   2   20.30   10.10
  -6   3   2   19.30   11.90
  -6   3   2   12.80    8.50
   3  -6   2   20.00    8.50
   3  -6   2    0.80    4.40
  -4  -3  -2   81.89   10.60
   7  -4  -2  101.29   22.60
   7  -4  -2   46.60   18.30
  -4  -3  -2   94.29   10.10
   7  -4  -2   87.09   17.80
   7  -4  -2  138.29   30.30
   7  -4  -2   90.49   25.00
  -3   7  -2  117.89   24.10
  -3   7  -2   87.59   20.10
  -4  -3  -2  105.09   25.90
  -4  -3  -2   94.69   12.40
  -4  -3  -2  127.39   20.30
   7  -4  -2  105.59   17.40
   3  -7   2   86.09   20.90
  -7   4   2   90.69   15.40
   4   3   2   49.70   19.80
   4   3   2   85.49   10.50
  -7   4   2  110.99   24.70
   3  -7   2   89.89   21.80
   3  -7   2   99.49   23.70
   3  -7   2   89.99   19.30
   3  -7   2  106.69   22.40
   4   3   2   91.49   19.60
  -7   4   2   80.29   21.90
   3  -7   2  108.59   27.70
  -7   4   2   85.69   21.10
   6  -4  -2  163.08   26.30
   6  -4  -2  175.28   26.50
  -4  -2  -2  185.88   25.50
   6  -4  -2  173.38   25.30
   6  -4  -2  171.38   18.80
  -4  -2  -2  149.79   21.40
  -2   6  -2  189.28   23.00
  -4  -2  -2  159.88   26.00
   6  -4  -2  185.38   25.50
  -4  -2  -2  166.28   16.20
   6  -4  -2  167.38   21.10
  -4  -2  -2  162.38   15.10
  -6   4   2  181.78   24.50
   2  -6   2  192.58   23.20
  -6   4   2  163.68   24.40
   4   2   2  193.18   27.80
   2  -6   2  159.28   33.70
   2  -6   2  170.48   21.20
   4   2   2  157.78   16.50
  -6   4   2  228.48   23.50
  -6   4   2  177.28   17.90
   2  -6   2  220.28   25.70
   4   2   2  169.88   22.20
   2  -6   2  161.28   20.30
  -6   4   2  140.09   23.10
   2  -6   2  152.68   21.90
   4   2   2  198.78   15.70
   5  -4  -2  680.83   54.89
  -4  -1  -2  694.23   56.39
   5  -4  -2  698.63   55.79
  -4  -1  -2  630.34   51.09
  -4  -1  -2  731.13   45.50
   5  -4  -2  691.53   43.90
  -4  -1  -2  645.64   56.19
   5  -4  -2  642.74   50.29
  -1   5  -2  686.63   51.69
  -4  -1  -2  766.32   44.10
   5  -4  -2  687.73   56.19
   4   1   2  745.13   46.60
  -5   4   2  702.23   53.59
   4   1   2  634.34   50.69
   1  -5   2  748.13   51.29
   1  -5   2  833.22   53.59
   1  -5   2  732.13   57.79
  -5   4   2  738.63   55.79
   1  -5   2  687.23   51.79
   4   1   2  714.43   44.10
  -5   4   2  645.04   49.80
   4   1   2  821.32   60.19
   1  -5   2  705.23   54.19
   1  -5   2  680.03   48.40
  -5   4   2  677.63   53.69
  -5   4   2  720.53   43.30
   1  -5   2  738.13   50.79
   4  -4  -2    6.00    5.60
   4  -4  -2    6.80    3.10
  -4   0  -2   16.00    5.90
  -4   0  -2    2.70    6.90
  -4   0  -2   19.50    8.70
   4  -4  -2   17.70    9.10
   4  -4  -2    9.80    8.60
  -4   0  -2   12.60    5.60
   0   4  -2    7.40    4.50
   0   4  -2    4.70    6.80
   4  -4  -2   25.70   10.20
  -4   0  -2   17.30    9.50
   0  -4   2   13.10    6.60
   4   0   2    5.00    4.50
  -4   4   2   14.10    7.90
  -4   4   2    5.90    6.20
   0  -4   2    8.70    5.10
   4   0   2   17.40    6.90
   0  -4   2   11.60    6.50
   0  -4   2   13.20    7.20
   0  -4   2    6.50    4.40
  -4   4   2   17.50    9.30
   4   0   2   13.40    9.90
  -4   4   2   13.80    3.70
  -4   4   2   19.20    8.10
   4   0   2   -0.10    5.40
   0  -4   2    9.30    3.40
   0  -4   2   13.00    8.90
  -4   1  -2   11.80    5.90
   1   3  -2   10.50    4.80
   1   3  -2   17.50    6.40
  -4   1  -2   13.40    5.00
  -4   1  -2   15.20    8.00
  -4   1  -2    9.20    6.10
  -1  -3   2   11.80    8.80
  -1  -3   2   20.70    5.90
  -1  -3   2    7.50    4.30
  -1  -3   2   12.10    5.40
   4  -1   2   16.30    7.90
  -1  -3   2    9.10    6.30
   4  -1   2   19.10   10.70
  -1  -3   2   16.30    8.30
   4  -1   2   18.60    7.30
  -1  -3   2   16.70    5.90
   2  -4  -2   29.60    9.00
  -4   2  -2   33.50   10.60
  -4   2  -2   37.90    9.80
  -4   2  -2   21.40    9.00
   2  -4  -2   21.90    8.80
  -4   2  -2   10.30   11.20
   2  -4  -2   49.20    8.30
   2  -4  -2   50.09    7.40
  -4   2  -2   26.70    9.60
   2  -4  -2   13.50    6.80
   2  -4  -2   25.20    9.10
   4  -2   2   32.40   10.90
  -2   4   2   27.90    6.20
   4  -2   2   12.70    7.30
   4  -2   2   35.90   12.20
   4  -2   2   26.40    9.40
  -2   4   2   22.70    8.30
   4  -2   2   13.40    7.00
  -2   4   2   27.80    9.10
  -4   3  -2   45.90   12.20
   1  -4  -2   52.39    7.40
  -4   3  -2   70.69   15.90
  -4   3  -2   48.60   11.50
   1  -4  -2   43.40   11.70
   1  -4  -2   39.00    9.80
   3   1  -2   36.90    8.70
  -4   3  -2   56.89   14.30
  -4   3  -2   41.90   13.80
   3   1  -2   48.90   13.50
   1  -4  -2   37.80   10.90
   1  -4  -2   39.80   10.60
   3   1  -2   50.49   13.30
  -3  -1   2   60.69   13.40
   4  -3   2   52.39   13.80
  -1   4   2   43.00   10.60
   4  -3   2   55.19   13.80
   4  -3   2   42.60   13.70
  -3  -1   2   51.29   11.10
   4  -3   2   57.29   14.30
  -3  -1   2   42.50   11.90
  -1   4   2   59.99   12.20
   4  -3   2   40.10   10.60
  -3  -1   2   47.20   12.60
  -3  -1   2   54.79   14.90
   4  -3   2   57.19   12.50
  -1   4   2   26.50    8.60
   0  -4  -2   15.10    6.50
   4   0  -2   12.80    3.70
   0  -4  -2   12.70    6.90
   4   0  -2    5.70    2.90
   0  -4  -2    8.00    4.00
   4   0  -2   16.10    7.10
  -4   4  -2   19.30    8.90
   4   0  -2    5.90    7.30
  -4   4  -2   12.50    6.80
   0  -4  -2    8.30    5.80
  -4   4  -2   19.60    8.60
   0  -4  -2   12.90    7.10
  -4   4  -2   10.40    8.10
   0  -4  -2    6.70    7.30
   4   0  -2   -0.70    5.20
  -4   0   2   10.40    7.00
  -4   0   2    5.30    4.80
   0   4   2    5.60    6.00
   4  -4   2   12.70    8.60
   0   4   2   11.70    5.60
   4  -4   2    5.00    5.10
   4  -4   2   12.30    8.70
   4  -4   2    5.80    6.10
  -4   0   2    5.50    7.60
  -4   0   2   25.40   10.60
   0   4   2    8.20    5.60
   0   4   2    0.70    5.50
   4  -4   2    0.30    4.30
   4  -4   2    9.40    7.20
  -1  -4  -2   19.30    6.70
  -4   5  -2   20.80   10.40
  -1  -4  -2    1.80    4.50
  -4   5  -2   12.70    7.00
   5  -1  -2   10.30    6.80
  -1  -4  -2   18.60   10.90
   5  -1  -2    7.70    9.30
  -1  -4  -2   11.50    6.50
   5  -1  -2   26.10   10.90
  -1  -4  -2   18.60    8.00
   5  -1  -2   11.40    5.50
  -4   5  -2    8.90    6.20
  -4   5  -2   19.70    9.40
   5  -1  -2    9.20    4.60
   5  -1  -2   24.90   12.80
   4  -5   2    6.60    5.60
   1   4   2   22.20    7.80
  -5   1   2    9.90    7.80
   1   4   2   17.50    7.50
   1   4   2    6.70    8.40
  -5   1   2   13.20    9.40
   4  -5   2    3.90    5.30
   4  -5   2   -0.80    4.90
   4  -5   2    7.70    8.90
  -5   1   2    4.10    5.80
   4  -5   2   18.50   10.10
   4  -5   2   -0.20    7.10
  -5   1   2   19.30   11.30
  -4   6  -2  498.15   45.80
   6  -2  -2  580.84   53.29
   6  -2  -2  490.25   37.60
  -2  -4  -2  482.55   41.20
  -4   6  -2  632.84   48.50
   6  -2  -2  478.85   43.70
  -2  -4  -2  470.45   38.00
   6  -2  -2  533.55   45.00
  -2  -4  -2  490.85   35.00
  -2  -4  -2  429.36   46.30
  -2  -4  -2  503.95   39.10
  -4   6  -2  586.94   38.00
   6  -2  -2  518.95   40.90
  -2  -4  -2  444.16   42.30
   6  -2  -2  516.65   47.70
  -4   6  -2  658.53   42.70
   2   4   2  441.66   46.30
  -6   2   2  528.35   49.20
  -6   2   2  531.95   45.20
  -6   2   2  453.45   42.30
   4  -6   2  634.94   50.49
   2   4   2  456.25   41.50
   4  -6   2  647.14   48.80
   2   4   2  574.44   38.70
   4  -6   2  657.23   50.59
   4  -6   2  623.04   42.90
   4  -6   2  696.53   55.99
  -6   2   2  520.05   45.30
   4  -6   2  652.33   45.20
  -3  -4  -2  201.98   30.90
   7  -3  -2  212.28   28.50
  -4   7  -2  175.98   22.50
  -3  -4  -2  230.58   20.50
  -3  -4  -2  229.88   26.90
  -4   7  -2  201.08   15.00
   7  -3  -2  205.48   22.60
  -4   7  -2  196.48   27.70
  -3  -4  -2  198.78   26.00
   7  -3  -2  241.48   27.80
  -3  -4  -2  180.98   16.90
   7  -3  -2  177.18   24.60
   7  -3  -2  196.08   32.10
   4  -7   2  177.68   25.70
   3   4   2  235.98   26.90
  -7   3   2  198.38   25.00
   4  -7   2  201.28   31.70
   4  -7   2  177.68   27.20
  -7   3   2  212.18   28.20
  -7   3   2  177.38   28.60
   4  -7   2  170.28   23.60
  -7   3   2  255.07   34.50
   3   4   2  207.18   30.90
   3   4   2  188.98   18.50
   4  -7   2  171.08   26.90
   4  -7   2  201.88   23.30
   8  -4  -2  263.87   40.60
  -4  -4  -2  293.17   23.20
   8  -4  -2  209.18   35.70
  -4   8  -2  248.18   29.00
  -4   8  -2  251.47   33.70
   8  -4  -2  282.97   36.60
   8  -4  -2  251.07   28.60
   8  -4  -2  309.57   39.80
   8  -4  -2  284.77   31.50
  -4  -4  -2  251.67   37.70
  -4  -4  -2  168.68   28.60
  -4  -4  -2  295.97   33.40
   4  -8   2  314.47   33.60
   4   4   2  279.97   22.00
   4  -8   2  236.68   27.80
   4  -8   2  291.17   36.40
  -8   4   2  293.17   35.80
  -8   4   2  299.27   30.60
   4   4   2  283.77   32.40
   4  -8   2  192.48   41.70
  -5  -4  -2  253.47   40.70
   9  -5  -2  154.58   40.50
   9  -5  -2  302.77   39.90
   9  -5  -2  252.87   35.60
  -4   9  -2  223.08   33.70
  -4   9  -2  233.58   30.00
  -9   5   2  231.88   34.90
   4  -9   2  251.67   36.00
   4  -9   2  255.87   41.60
   5   4   2  234.28   31.10
   4  -9   2  218.28   33.70
  -5  -3  -2  361.86   26.30
  -5  -3  -2  387.06   39.40
   8  -5  -2  347.77   42.20
   8  -5  -2  389.56   48.10
   8  -5  -2  327.47   35.70
  -3   8  -2  347.47   36.60
   8  -5  -2  400.96   43.10
  -5  -3  -2  335.67   44.30
  -3   8  -2  309.37   37.40
   3  -8   2  360.76   41.20
   5   3   2  322.97   36.30
  -8   5   2  316.97   39.70
  -8   5   2  340.37   42.10
   3  -8   2  344.67   36.20
   3  -8   2  402.46   46.80
   3  -8   2  346.47   40.10
   3  -8   2  392.46   49.30
   3  -8   2  326.67   35.10
  -8   5   2  390.56   32.60
  -5  -2  -2  408.06   44.30
   7  -5  -2  413.06   46.60
  -5  -2  -2  421.86   30.10
   7  -5  -2  528.15   47.30
  -2   7  -2  423.36   40.30
   7  -5  -2  485.35   49.00
  -5  -2  -2  393.66   46.40
   7  -5  -2  482.15   35.30
  -5  -2  -2  461.15   30.90
  -2   7  -2  363.96   39.20
   7  -5  -2  452.85   46.10
   7  -5  -2  398.06   43.50
  -5  -2  -2  428.36   47.10
   2  -7   2  366.66   45.50
   2  -7   2  453.05   42.70
  -7   5   2  418.46   32.80
   5   2   2  413.86   33.10
   5   2   2  452.65   28.60
   2  -7   2  498.15   43.80
   2  -7   2  417.76   39.60
   5   2   2  472.95   49.80
   2  -7   2  516.35   47.40
   2  -7   2  407.36   44.90
  -7   5   2  422.26   43.40
  -7   5   2  455.45   45.20
   2  -7   2  380.36   40.20
  -7   5   2  476.85   45.60
   5   2   2  451.35   41.50
   2  -7   2  415.26   38.30
   6  -5  -2  426.96   37.50
   6  -5  -2  395.06   41.40
  -5  -1  -2  402.26   37.70
  -1   6  -2  442.16   39.20
  -5  -1  -2  354.96   39.70
   6  -5  -2  386.46   40.40
  -5  -1  -2  385.26   28.30
  -5  -1  -2  347.97   27.20
  -5  -1  -2  353.26   40.10
   6  -5  -2  359.06   27.40
   6  -5  -2  328.87   38.70
   6  -5  -2  413.06   41.40
  -6   5   2  370.16   26.40
   5   1   2  430.46   38.00
   1  -6   2  433.46   47.20
  -6   5   2  397.16   36.00
   1  -6   2  377.46   38.50
  -6   5   2  357.16   42.30
   5   1   2  355.96   26.20
   1  -6   2  399.26   35.60
  -6   5   2  392.26   39.80
   1  -6   2  357.56   32.70
   1  -6   2  400.16   36.50
   1  -6   2  378.16   42.70
   1  -6   2  384.96   36.10
  -6   5   2  322.57   35.60
   5   1   2  394.26   48.40
   5   1   2  347.77   30.50
   1  -6   2  387.46   35.10
  -5   0  -2   33.30   14.50
  -5   0  -2   30.30   12.20
   5  -5  -2   25.10    5.70
   5  -5  -2   19.80   11.00
   0   5  -2   43.70   10.60
  -5   0  -2   24.10    7.80
  -5   0  -2   17.30    7.00
   5  -5  -2   50.69   14.00
   5  -5  -2   26.20   11.70
  -5   0  -2   35.70   15.20
   5   0   2   30.80   11.50
   0  -5   2   33.90   12.00
  -5   5   2    7.30    6.80
   5   0   2   11.40    9.60
   0  -5   2   31.50    9.60
   0  -5   2    9.90    9.50
   5   0   2   25.90    8.30
   0  -5   2   18.00    8.00
   0  -5   2   30.40    4.80
   0  -5   2   31.40   12.10
  -5   5   2   26.10   10.60
   0  -5   2   13.60    6.70
   5   0   2   27.70    9.40
  -5   5   2   16.50   10.00
   0  -5   2   20.10   11.20
  -5   1  -2   12.30    6.20
   4  -5  -2   29.50   10.00
  -5   1  -2   14.00    6.50
   4  -5  -2   15.30    9.80
   4  -5  -2    4.00    5.80
   4  -5  -2   12.60    7.60
  -5   1  -2   13.20   10.10
  -5   1  -2   29.70   10.70
  -5   1  -2   19.00   11.90
   1   4  -2    8.70    5.00
   4  -5  -2   18.60    9.70
   4  -5  -2    8.60    3.60
   5  -1   2   11.00    8.80
  -1  -4   2   12.60    6.50
   5  -1   2    7.60    5.80
  -1  -4   2   16.80    6.70
  -1  -4   2   10.00    4.90
  -1  -4   2    7.60    8.00
  -4   5   2   18.70    9.80
  -1  -4   2   21.50   12.50
   5  -1   2   -0.80    5.60
   5  -1   2   15.10    8.50
  -1  -4   2    8.20    5.40
  -4   5   2   10.00    4.60
  -4   5   2   10.80    8.10
  -4   5   2    5.70    5.00
  -1  -4   2   21.20   10.50
   5  -1   2   19.10    8.50
  -1  -4   2   12.80    5.80
  -4   5   2   23.20   11.30
   3  -5  -2  270.67   29.60
   3  -5  -2  307.17   30.20
  -5   2  -2  339.87   32.40
  -5   2  -2  322.27   29.10
   2   3  -2  283.77   24.50
  -5   2  -2  348.47   35.40
  -5   2  -2  320.77   30.60
   3  -5  -2  364.56   27.50
   3  -5  -2  314.17   24.00
   2   3  -2  267.87   29.00
  -5   2  -2  316.77   28.10
   2   3  -2  327.57   26.70
   3  -5  -2  304.27   22.40
   3  -5  -2  272.37   27.80
   3  -5  -2  275.77   30.00
  -2  -3   2  280.57   25.80
  -3   5   2  282.57   28.70
  -2  -3   2  292.67   21.30
  -2  -3   2  293.57   30.40
  -2  -3   2  317.77   28.70
   5  -2   2  385.76   33.70
  -3   5   2  315.57   24.10
  -2  -3   2  291.97   22.80
  -2  -3   2  289.47   30.80
   5  -2   2  323.17   35.70
  -2  -3   2  326.47   35.00
  -3   5   2  303.47   30.00
   5  -2   2  379.46   31.60
   5  -2   2  317.17   29.40
   5  -2   2  286.57   30.10
   3   2  -2   13.20    6.40
   2  -5  -2   14.40    6.30
   2  -5  -2    9.20    6.20
  -5   3  -2    8.10    6.60
   2  -5  -2    9.00    6.40
   2  -5  -2   12.30    9.00
  -5   3  -2   15.10    8.00
   2  -5  -2   14.50    6.00
   2  -5  -2   18.00    8.10
   3   2  -2   27.00   11.30
  -5   3  -2   16.90    8.50
   2  -5  -2   22.20    9.10
   3   2  -2   17.40    9.00
  -5   3  -2   24.20   11.60
  -3  -2   2   12.70    7.20
  -2   5   2   23.10    9.30
  -3  -2   2   15.50    8.60
   5  -3   2   25.10   11.20
   5  -3   2   28.80   13.10
   5  -3   2   15.70    8.80
  -2   5   2   11.20    3.70
  -2   5   2   13.20    7.70
  -3  -2   2   14.60    8.30
   5  -3   2   11.00    7.80
   5  -3   2    6.30    6.90
   5  -3   2   10.70    6.10
  -3  -2   2   21.90   12.00
  -2   5   2   14.60    7.50
  -3  -2   2   22.40    7.50
   1  -5  -2  722.93   51.69
   1  -5  -2  729.13   41.50
   1  -5  -2  732.13   49.80
   4   1  -2  667.53   68.19
   1  -5  -2  682.43   48.40
  -5   4  -2  711.43   54.59
   4   1  -2  737.13   47.80
  -5   4  -2  672.83   52.19
  -5   4  -2  737.13   54.39
   4   1  -2  597.64   53.79
  -5   4  -2  633.34   47.40
   1  -5  -2  612.54   49.30
   1  -5  -2  626.64   49.00
  -1   5   2  739.33   50.49
   5  -4   2  782.12   58.59
   5  -4   2  652.33   52.69
  -4  -1   2  664.03   50.59
  -1   5   2  663.33   49.30
  -4  -1   2  630.44   46.90
  -4  -1   2  743.53   53.49
   5  -4   2  653.63   54.59
   5  -4   2  683.43   49.10
   5  -4   2  709.53   54.89
  -4  -1   2  674.93   53.19
  -4  -1   2  579.04   53.09
   5  -4   2  700.43   50.39
  -1   5   2  662.43   48.10
  -5   5  -2   19.00    7.70
   0  -5  -2   35.50   11.70
  -5   5  -2   22.90    9.50
   5   0  -2   15.80   11.40
   0  -5  -2   28.50   12.20
   5   0  -2   21.90    9.00
   5   0  -2   26.00   12.60
  -5   5  -2   16.80    8.50
   5   0  -2   41.00   13.60
   0  -5  -2   23.70    9.90
   0  -5  -2   35.30   11.10
  -5   5  -2   28.90   11.00
   0  -5  -2   43.60   11.70
  -5   0   2   30.70   11.30
   5  -5   2   28.60   15.70
   0   5   2   40.50   12.00
   0   5   2   35.70   11.00
  -5   0   2   28.70   12.60
  -5   0   2   44.50   14.70
   5  -5   2   29.20    9.50
   5  -5   2   48.40   16.20
   5  -5   2   52.89   15.10
  -5   0   2   22.50    9.20
   0   5   2   24.10    9.00
   5  -5   2   19.70   11.60
   6  -1  -2   64.39   20.60
  -1  -5  -2   84.39   17.80
  -1  -5  -2   88.19   15.00
  -1  -5  -2   65.69   17.20
  -1  -5  -2   80.99   22.40
   6  -1  -2   78.19   10.50
  -5   6  -2   78.49   18.90
   6  -1  -2   72.59   20.60
  -1  -5  -2  106.69   14.90
  -5   6  -2   85.99   16.60
  -1  -5  -2   92.99   13.20
  -5   6  -2  100.89   15.40
   6  -1  -2   98.29   12.90
  -1  -5  -2  124.19   20.10
   6  -1  -2  107.99   17.80
   6  -1  -2  113.59   24.30
  -6   1   2  109.59   24.50
   1   5   2   66.49   16.10
  -6   1   2   70.39   18.00
  -6   1   2  100.79   21.10
   5  -6   2  106.29   22.80
   1   5   2   80.39   13.40
   5  -6   2  103.29   23.50
   5  -6   2  110.39   27.30
   5  -6   2  112.09   26.00
   5  -6   2   90.49   17.70
   5  -6   2   60.39   17.80
  -6   1   2   89.69   21.20
  -2  -5  -2   76.19   23.50
  -2  -5  -2  105.39   17.30
  -5   7  -2  192.98   26.70
   7  -2  -2   92.09   13.90
   7  -2  -2  109.79   24.00
   7  -2  -2   99.09   16.50
  -2  -5  -2  113.69   16.60
  -5   7  -2   93.89   21.70
  -2  -5  -2  100.59   13.80
  -2  -5  -2   95.69   24.50
   7  -2  -2   60.09   22.00
  -2  -5  -2  115.29   17.70
   7  -2  -2  133.89   27.40
   7  -2  -2   94.69   22.00
   5  -7   2  182.08   20.60
   2   5   2   95.49   20.10
   5  -7   2  191.98   31.30
   5  -7   2  167.88   25.60
   2   5   2   83.79   14.30
  -7   2   2  135.79   21.90
   5  -7   2  157.78   23.90
  -7   2   2   70.89   19.30
  -7   2   2   66.49   20.90
   5  -7   2  164.18   26.40
  -7   2   2   73.49   22.40
   2   5   2  118.89   28.60
   5  -7   2  198.28   24.60
  -5   8  -2   14.40    8.70
  -3  -5  -2    9.10    7.00
   8  -3  -2    7.00    7.30
  -3  -5  -2   29.50   13.90
   8  -3  -2   20.60   13.50
   8  -3  -2    8.80   10.10
   8  -3  -2   31.30   14.20
  -5   8  -2    2.60    9.80
   8  -3  -2    6.10   11.50
  -3  -5  -2   24.20   15.80
  -3  -5  -2    0.00    8.30
  -5   8  -2   15.50    5.60
   8  -3  -2   30.70   15.30
  -8   3   2    2.00    8.80
  -8   3   2   24.20   12.00
   3   5   2   14.40    7.40
   3   5   2   19.80   11.80
  -8   3   2   10.20    8.60
   5  -8   2   16.30   11.70
   5  -8   2    6.30    7.00
   5  -8   2    4.70   12.20
  -8   3   2   15.30   13.50
  -4  -5  -2   15.80   12.90
  -5   9  -2    6.80    8.10
   9  -4  -2   -0.70   10.70
  -5   9  -2    5.80   11.80
   9  -4  -2   27.00   14.00
   9  -4  -2   24.40   14.50
   5  -9   2   24.80   16.30
  -9   4   2   -1.80    7.70
   4   5   2    6.90    9.50
  -9   4   2   11.70   10.80
   5  -9   2   27.40   18.00
  10  -5  -2   48.80   21.70
  10  -5  -2   45.20   25.70
  -5  -5  -2    7.80   17.80
  10  -5  -2   52.09   21.90
   5 -10   2   36.90   23.40
 -10   5   2   57.09   22.20
   5   5   2   71.09   21.60
   5 -10   2   43.20   21.50
  -6  -5  -2   21.30   24.40
  11  -6  -2   32.30   20.60
  -5  11  -2   50.79   23.70
   6   5   2   98.59   27.20
   5 -11   2   87.89   30.50
   5 -11   2   77.29   34.70
 -11   6   2   82.29   28.20
   5 -11   2   32.20   22.00
  -4  10  -2  125.79   30.80
  10  -6  -2  122.19   39.50
  -6  -4  -2  146.29   42.20
  10  -6  -2  106.49   32.10
  10  -6  -2  140.09   42.00
   4 -10   2  210.78   33.30
   4 -10   2  219.48   35.40
   6   4   2  121.49   27.80
   4 -10   2  160.18   45.50
  -6  -3  -2  105.59   32.50
   9  -6  -2  104.19   28.60
   9  -6  -2  139.39   35.00
   9  -6  -2   47.90   22.40
   3  -9   2  148.29   31.70
   3  -9   2  123.29   32.90
   3  -9   2  150.58   38.30
   6   3   2  190.98   27.60
   3  -9   2  194.78   31.10
  -9   6   2  119.19   30.40
   8  -6  -2   68.69   22.20
   8  -6  -2   41.70   18.80
  -6  -2  -2   25.30   12.20
  -6  -2  -2   25.50   17.00
  -6  -2  -2   34.40   10.40
   8  -6  -2   37.30   18.40
   8  -6  -2   20.00   18.70
   2  -8   2   61.19   21.30
   2  -8   2   53.79   17.00
   2  -8   2   53.09   23.10
   2  -8   2   32.70   17.60
   2  -8   2   32.70   14.30
   2  -8   2   28.10   13.00
  -8   6   2   56.29   20.60
   2  -8   2   34.80   13.10
   6   2   2   63.19   18.90
   2  -8   2   31.80   16.10
  -6  -1  -2  182.68   16.10
   7  -6  -2  197.98   17.80
  -6  -1  -2  166.18   18.10
  -6  -1  -2  197.68   27.30
   7  -6  -2  188.58   26.60
  -6  -1  -2  172.88   29.60
  -6  -1  -2  122.09   28.70
   7  -6  -2  179.08   34.70
   7  -6  -2  201.28   31.20
   7  -6  -2  138.89   33.10
  -7   6   2  148.49   24.90
  -7   6   2  166.58   15.50
   6   1   2  185.88   15.60
   6   1   2  195.88   26.80
   1  -7   2  220.48   31.10
   1  -7   2  200.38   24.00
   1  -7   2  221.18   27.00
   1  -7   2  120.09   28.00
  -7   6   2  166.38   27.90
   1  -7   2  186.98   30.90
   6   1   2  210.48   42.30
   1  -7   2  128.49   22.20
   1  -7   2  197.78   25.20
  -6   0  -2  198.58   36.60
   6  -6  -2  179.18   27.60
   6  -6  -2  174.68   24.60
  -6   0  -2  175.88   17.80
   6  -6  -2  160.38   25.60
   6  -6  -2  178.18   28.50
  -6   0  -2  156.28   18.00
  -6   0  -2  134.59   31.70
  -6   0  -2  154.38   26.80
   6  -6  -2  156.38   13.80
   6  -6  -2  124.79   27.30
   0   6  -2  191.08   21.40
  -6   6   2  149.69   24.10
   0  -6   2  165.38   22.00
   0  -6   2  133.99   29.10
  -6   6   2  147.99   24.60
   6   0   2  144.29   20.10
   0  -6   2  200.48   30.00
   0  -6   2  195.58   25.60
   0  -6   2  192.88   22.00
  -6   6   2  157.68   12.60
   0  -6   2  148.29   31.40
   6   0   2  130.99   26.10
   6   0   2  161.08   27.10
   6   0   2  154.28   16.90
   0  -6   2  190.58   21.90
  -6   6   2  140.29   21.90
  -6   6   2  175.38   24.00
  -6   1  -2   75.99   18.40
   5  -6  -2   84.09    9.20
   1   5  -2  103.79   14.50
   5  -6  -2   83.49   18.80
  -6   1  -2   77.29   20.90
   5  -6  -2  109.39   25.30
   5  -6  -2  119.59   23.50
  -6   1  -2   88.39   14.50
   5  -6  -2   56.99   18.00
  -6   1  -2   87.79   14.10
   5  -6  -2   77.69   17.90
   6  -1   2  111.19   27.40
  -1  -5   2  105.79   24.70
  -1  -5   2   87.89   21.40
   6  -1   2   79.39   16.60
  -1  -5   2   93.69   14.00
  -1  -5   2   86.29   11.40
  -5   6   2   65.69   17.80
  -1  -5   2   75.59   16.00
   6  -1   2   74.19   19.10
  -5   6   2   87.39   19.60
   6  -1   2   79.49   11.70
  -1  -5   2   81.09   17.30
  -5   6   2   77.79   20.40
  -5   6   2   84.79   14.70
  -5   6   2   82.99    8.60
   6  -1   2   71.69   20.80
   6  -1   2   81.09   13.90
  -1  -5   2   95.99   24.50
  -1  -5   2   96.09   14.80
   4  -6  -2  578.54   36.10
  -6   2  -2  516.15   49.70
   4  -6  -2  648.74   50.59
  -6   2  -2  515.65   45.20
   2   4  -2  432.86   42.40
  -6   2  -2  544.65   47.10
   4  -6  -2  539.25   45.80
   4  -6  -2  611.74   35.20
   2   4  -2  473.65   37.80
  -6   2  -2  479.75   40.80
   4  -6  -2  564.74   44.50
   4  -6  -2  590.54   42.30
  -2  -4   2  430.56   43.50
  -4   6   2  654.53   39.90
  -2  -4   2  446.66   37.50
  -2  -4   2  497.35   46.00
  -4   6   2  636.04   48.90
   6  -2   2  480.95   42.40
   6  -2   2  497.75   45.20
   6  -2   2  543.85   38.70
   6  -2   2  542.35   52.79
  -2  -4   2  449.56   34.20
  -2  -4   2  453.35   38.40
  -4   6   2  618.64   46.90
   6  -2   2  455.45   41.50
   6  -2   2  490.45   45.50
  -2  -4   2  455.65   36.10
  -2  -4   2  503.05   49.60
  -2  -4   2  474.05   38.60
   3  -6  -2    7.70    5.10
   3  -6  -2   21.30   11.00
   3   3  -2   11.30    8.00
   3  -6  -2    5.60    4.90
   3   3  -2    4.70    6.10
  -6   3  -2    7.10    7.50
   3  -6  -2   -2.40    3.30
  -6   3  -2    8.50    7.20
   3   3  -2    4.50    7.20
  -6   3  -2    1.30    6.50
   3  -6  -2   21.00    9.40
   3  -6  -2   17.40    9.00
   3  -6  -2   25.00    9.40
  -6   3  -2    8.00    8.30
  -3   6   2   13.50    4.40
   6  -3   2   -0.10    8.40
   6  -3   2   11.10    9.50
   6  -3   2   19.60   10.30
   6  -3   2   21.50   11.10
   6  -3   2    5.10    7.20
  -3  -3   2   10.80    6.00
  -3  -3   2    6.80    9.00
  -3  -3   2   11.90    8.50
   6  -3   2   19.80    8.50
  -3   6   2    1.70    5.50
  -3   6   2    6.70    7.10
  -3  -3   2    7.80    7.60
  -3  -3   2   15.30    8.60
   2  -6  -2  190.78   20.20
  -6   4  -2  150.08   24.20
   2  -6  -2  159.18   21.60
   4   2  -2  136.69   22.00
   2  -6  -2  187.28   22.70
   2  -6  -2  171.78   23.70
   4   2  -2  181.18   24.70
   2  -6  -2  154.18   22.20
   4   2  -2  130.19   17.70
  -6   4  -2  147.99   20.10
   2  -6  -2  169.58   23.80
   2  -6  -2  167.78   15.30
  -6   4  -2  167.28   24.60
  -2   6   2  157.98   21.40
   6  -4   2  168.98   22.00
   6  -4   2  186.38   22.40
  -4  -2   2  179.38   23.00
   6  -4   2  167.98   24.20
   6  -4   2  157.68   24.20
  -2   6   2  179.78   22.40
  -4  -2   2  212.28   26.10
  -2   6   2  157.18   22.20
  -4  -2   2  170.58   26.70
   6  -4   2  238.98   28.80
  -4  -2   2  155.88   19.80
  -4  -2   2  205.48   25.10
   6  -4   2  245.58   31.50
  -6   5  -2  329.87   36.40
   1  -6  -2  381.86   35.80
   1  -6  -2  363.76   33.80
   1  -6  -2  426.36   35.80
   5   1  -2  351.06   32.50
   1  -6  -2  363.16   35.00
   1  -6  -2  417.56   25.90
   5   1  -2  338.67   37.20
  -6   5  -2  356.86   38.70
   1  -6  -2  378.86   37.10
  -6   5  -2  365.56   32.50
  -6   5  -2  423.76   39.80
   5   1  -2  348.27   40.00
  -5  -1   2  381.76   41.50
  -5  -1   2  317.97   35.70
  -1   6   2  380.36   34.90
  -5  -1   2  407.56   35.10
   6  -5   2  366.16   41.20
  -5  -1   2  383.26   35.60
   6  -5   2  420.36   37.60
  -5  -1   2  335.97   37.80
  -1   6   2  384.86   35.40
   6  -5   2  360.56   33.20
   6  -5   2  343.97   38.60
  -1   6   2  417.16   34.70
   6  -5   2  432.36   43.30
   6  -5   2  355.06   42.40
  -6   6  -2  166.88   25.80
   6   0  -2  172.18   27.90
   0  -6  -2  112.09   25.30
   0  -6  -2  216.78   25.50
  -6   6  -2  140.69   18.50
   0  -6  -2  189.38   23.00
   6   0  -2  172.98   22.40
   0  -6  -2  185.98   21.20
   6   0  -2  145.39   24.70
   0  -6  -2  180.48   24.30
   0  -6  -2  159.28   14.60
  -6   6  -2  162.88   23.10
  -6   6  -2  201.38   27.60
   6  -6   2  126.39   28.80
  -6   0   2  190.88   24.00
   0   6   2  188.98   22.30
   6  -6   2  150.18   32.60
   6  -6   2  183.28   25.10
   0   6   2  118.29   19.90
  -6   0   2  182.68   23.60
   6  -6   2  153.68   20.20
   6  -6   2  155.58   26.10
  -6   0   2  108.49   26.00
   6  -6   2  155.38   26.00
  -6   0   2  169.38   26.50
   7  -1  -2  508.35   35.60
  -1  -6  -2  513.25   50.69
  -6   7  -2  430.96   45.80
  -1  -6  -2  461.85   40.10
  -6   7  -2  428.96   36.80
   7  -1  -2  499.95   34.30
   7  -1  -2  459.25   47.00
  -1  -6  -2  438.56   33.30
   7  -1  -2  485.95   43.80
   7  -1  -2  427.06   49.99
  -1  -6  -2  466.85   43.20
  -1  -6  -2  480.25   37.90
  -1  -6  -2  481.35   36.80
   7  -1  -2  493.85   48.10
  -1  -6  -2  455.45   42.60
  -1  -6  -2  500.75   46.20
  -7   1   2  435.56   48.10
   6  -7   2  431.56   45.10
   6  -7   2  412.76   49.70
   1   6   2  488.45   39.40
  -7   1   2  440.76   42.60
  -7   1   2  463.95   47.50
  -7   1   2  472.85   49.20
   6  -7   2  351.66   44.20
   6  -7   2  455.15   38.70
   1   6   2  425.86   41.00
   8  -2  -2   50.79   21.10
  -6   8  -2   36.30   12.50
  -2  -6  -2   19.50   17.70
   8  -2  -2   48.40   18.80
  -2  -6  -2   54.59   15.30
  -6   8  -2  101.89   27.50
   8  -2  -2   63.99   20.20
  -2  -6  -2   55.99   15.70
  -2  -6  -2   37.60   15.20
   8  -2  -2   22.60   17.60
   8  -2  -2   45.30   13.20
   6  -8   2   44.90   18.20
  -8   2   2   68.49   21.30
   6  -8   2   63.89   23.80
   2   6   2   56.59   17.30
  -8   2   2   51.79   17.70
   2   6   2   63.19   15.10
  -8   2   2   35.00   15.10
   6  -8   2   28.20   14.00
  -6   9  -2  423.16   49.50
  -3  -6  -2  454.15   55.89
   9  -3  -2  453.65   49.30
  -9   3   2  472.25   48.90
  -9   3   2  483.05   48.20
   3   6   2  511.85   47.30
   6  -9   2  457.55   57.79
   6  -9   2  463.75   53.39
  -6  10  -2  130.19   31.70
  10  -4  -2  161.78   37.00
  -4  -6  -2   97.19   30.70
   4   6   2  109.99   26.30
   6 -10   2   98.89   47.00
 -10   4   2  163.48   35.40
   6 -10   2  101.29   33.00
  -5  -6  -2  -10.70   12.00
  11  -5  -2   33.60   21.10
  -6  11  -2   17.60   16.20
   6 -11   2   18.10   17.50
   5   6   2   17.60   13.90
   6 -11   2   24.40   21.00
 -11   5   2   12.80   15.20
  11  -7  -2   15.90   16.90
  -7  -4  -2   -3.20   15.20
  11  -7  -2    5.70   12.30
 -11   7   2   44.10   21.90
   4 -11   2   62.59   23.40
   4 -11   2   46.00   23.50
   7   4   2   -0.50   12.00
   4 -11   2   12.90   19.00
  -7  -3  -2  -18.50    6.90
  10  -7  -2    8.50   14.00
  10  -7  -2    0.10   12.20
  10  -7  -2   14.80   15.60
   3 -10   2   34.90   18.60
   7   3   2   -3.10    8.40
   3 -10   2   27.20   17.30
   3 -10   2  -13.20    8.10
   3 -10   2   -0.70   10.70
 -10   7   2   -3.40    9.80
   9  -7  -2  159.88   39.00
   9  -7  -2  117.79   33.50
   9  -7  -2  161.68   38.00
  -7  -2  -2  127.49   34.40
   2  -9   2  187.48   41.90
  -9   7   2  163.68   36.40
   7   2   2  164.88   27.30
   2  -9   2  172.28   35.00
   2  -9   2  149.79   36.20
   2  -9   2  209.38   41.20
   8  -7  -2  120.79   31.30
  -7  -1  -2   97.79   29.00
   8  -7  -2  111.29   30.90
   8  -7  -2   92.89   28.50
   1  -8   2   98.89   24.10
   1  -8   2  102.79   28.90
   1  -8   2  167.88   38.30
   1  -8   2  129.89   30.60
   1  -8   2  104.19   22.40
   7   1   2  140.29   29.50
  -8   7   2   62.59   22.80
   1  -8   2   90.89   23.10
   1  -8   2  102.29   23.20
   7  -7  -2  298.87   38.30
   0   7  -2  287.17   30.20
  -7   0  -2  297.77   40.30
  -7   0  -2  287.27   27.50
  -7   0  -2  277.57   38.70
   7  -7  -2  333.27   41.30
   7  -7  -2  261.87   39.10
   7   0   2  292.27   34.40
   0  -7   2  247.28   29.20
   0  -7   2  269.27   37.80
   0  -7   2  352.76   43.20
   0  -7   2  257.57   33.20
  -7   7   2  274.07   34.10
  -7   7   2  290.27   37.30
   0  -7   2  247.08   36.80
   0  -7   2  298.97   35.60
   0  -7   2  331.67   34.50
   6  -7  -2  448.86   49.99
  -7   1  -2  469.95   38.80
  -7   1  -2  519.95   49.99
   6  -7  -2  448.36   48.10
   6  -7  -2  455.55   29.30
   1   6  -2  435.06   38.50
  -7   1  -2  425.46   48.50
   6  -7  -2  470.25   45.40
  -7   1  -2  406.56   44.30
  -1  -6   2  526.05   42.00
  -1  -6   2  563.14   54.79
  -1  -6   2  428.76   39.10
  -6   7   2  448.26   28.20
  -1  -6   2  432.96   37.60
   7  -1   2  488.55   42.70
   7  -1   2  442.76   48.30
   7  -1   2  455.45   45.00
  -1  -6   2  446.86   32.00
  -6   7   2  451.25   44.00
  -1  -6   2  454.75   48.90
   7  -1   2  443.06   37.30
  -6   7   2  548.85   49.99
  -1  -6   2  445.86   45.20
  -1  -6   2  463.45   41.90
   7  -1   2  465.15   34.10
   5  -7  -2  159.18   25.90
   5  -7  -2  153.78   15.20
   5  -7  -2  186.18   22.80
  -7   2  -2  101.69   26.50
  -7   2  -2  105.19   17.90
   5  -7  -2  164.98   27.00
  -7   2  -2  137.79   28.30
   2   5  -2   84.29   17.30
   5  -7  -2  198.48   26.70
   5  -7  -2  183.48   24.10
  -7   2  -2   86.79   22.30
   7  -2   2  111.19   24.60
  -2  -5   2   83.99   13.30
  -5   7   2  151.08   18.00
   7  -2   2   81.19   14.10
  -2  -5   2  135.49   28.00
  -2  -5   2   80.79   16.60
   7  -2   2  126.79   19.80
   7  -2   2  130.19   31.40
  -2  -5   2   56.29   20.20
   7  -2   2  109.39   24.30
   7  -2   2   86.79   26.60
  -2  -5   2   66.79   16.60
  -5   7   2  205.78   26.30
  -5   7   2  167.88   25.70
  -2  -5   2  119.09   26.40
  -2  -5   2  111.69   16.90
  -2  -5   2  112.09   15.90
   4  -7  -2  228.18   22.50
   4  -7  -2  253.57   24.60
   3   4  -2  192.18   26.00
   4  -7  -2  244.98   28.50
   4  -7  -2  244.68   20.90
  -7   3  -2  159.98   32.50
  -7   3  -2  131.99   29.40
   4  -7  -2  181.08   27.00
   4  -7  -2  214.58   29.40
   4  -7  -2  189.38   28.70
  -7   3  -2  259.17   32.00
   3   4  -2  195.68   22.30
   7  -3   2  247.58   31.00
  -4   7   2  201.98   28.00
  -3  -4   2  208.58   24.40
  -3  -4   2  173.08   16.20
  -4   7   2  210.68   18.10
  -4   7   2  168.98   25.20
  -3  -4   2  240.28   34.50
   7  -3   2  209.28   27.70
   7  -3   2  202.58   23.10
  -3  -4   2  230.78   28.90
   7  -3   2  201.18   26.90
   7  -3   2  233.28   36.00
  -3  -4   2  186.28   17.40
  -3  -4   2  183.98   22.60
   7  -3   2  222.28   28.90
  -3  -4   2  167.68   26.50
  -7   4  -2   65.49   18.30
   3  -7  -2   88.69   18.20
   4   3  -2  115.89   16.30
   4   3  -2   87.09   21.00
   3  -7  -2   98.19   22.30
  -7   4  -2   71.29   21.20
   3  -7  -2   84.09   12.80
   4   3  -2   79.89   19.90
   3  -7  -2  125.09   25.10
  -7   4  -2   64.99   17.30
   3  -7  -2  108.39   23.70
  -7   4  -2  127.59   28.10
   3  -7  -2   70.59   14.70
   3  -7  -2   85.49   22.00
   7  -4   2  118.49   26.80
  -4  -3   2   81.69   19.60
   7  -4   2   52.69   22.50
   7  -4   2   74.19   18.80
   7  -4   2  115.39   26.40
  -4  -3   2  110.29   16.70
   7  -4   2  106.89   24.70
  -4  -3   2   81.79   19.20
  -4  -3   2   82.19   20.90
  -4  -3   2   69.99   21.70
  -3   7   2   73.39   19.50
  -3   7   2   93.29   21.40
   7  -4   2  107.29   21.50
   2  -7  -2  408.86   35.90
   2  -7  -2  319.17   37.50
   5   2  -2  428.46   36.20
  -7   5  -2  475.75   38.50
   2  -7  -2  415.46   28.00
   2  -7  -2  410.86   41.80
   5   2  -2  326.87   38.10
  -7   5  -2  426.46   42.00
   2  -7  -2  355.66   37.30
  -7   5  -2  392.36   42.30
   5   2  -2  403.16   42.50
   2  -7  -2  439.36   40.30
   2  -7  -2  404.76   39.50
  -7   5  -2  463.65   45.50
  -5  -2   2  405.96   38.10
  -5  -2   2  461.05   48.10
   7  -5   2  361.66   37.50
  -5  -2   2  414.96   37.10
   7  -5   2  387.26   43.80
  -2   7   2  391.26   37.90
   7  -5   2  415.16   38.00
  -5  -2   2  405.26   41.40
  -2   7   2  374.26   37.90
  -5  -2   2  355.56   40.40
   7  -5   2  453.35   44.90
   7  -5   2  379.06   42.60
  -2   7   2  387.16   38.00
   7  -5   2  395.86   46.60
   1  -7  -2  172.98   25.20
  -7   6  -2  151.58   20.60
   1  -7  -2  157.88   22.80
   1  -7  -2  141.29   22.80
   1  -7  -2  213.58   29.30
   1  -7  -2  216.08   25.90
  -7   6  -2  147.79   25.70
  -7   6  -2  192.98   27.70
   6   1  -2  165.08   34.40
   6   1  -2  159.58   31.20
   1  -7  -2  197.38   14.90
   7  -6   2  228.88   33.90
  -1   7   2  200.98   24.00
  -6  -1   2  163.98   27.70
   7  -6   2  158.28   35.50
  -6  -1   2  135.69   28.90
  -6  -1   2  218.28   32.10
   7  -6   2  181.08   26.30
  -6  -1   2  153.68   22.80
  -1   7   2  153.78   23.10
   7  -6   2  144.69   21.20
   7  -6   2  190.98   30.30
  -6  -1   2  206.98   25.70
  -1   7   2  143.19   22.40
   7  -6   2  143.09   33.70
   7   0  -2  306.07   33.40
   0  -7  -2  270.27   33.30
   0  -7  -2  267.27   36.80
  -7   7  -2  301.77   29.20
  -7   7  -2  284.37   37.20
   0  -7  -2  314.57   22.70
   0  -7  -2  299.37   34.10
   0  -7  -2  323.27   37.10
   0  -7  -2  273.17   36.10
   7   0  -2  309.17   38.20
   0  -7  -2  351.96   25.70
   0  -7  -2  284.37   30.80
   7   0  -2  324.27   44.80
  -7   0   2  318.57   40.40
  -7   0   2  275.57   37.50
  -7   0   2  280.57   38.80
  -7   0   2  268.07   33.30
   0   7   2  297.47   31.50
   0   7   2  270.57   32.30
   7  -7   2  267.07   37.40
   7  -7   2  286.77   41.60
   7  -7   2  216.58   32.80
   7  -7   2  315.77   40.20
   8  -1  -2  146.99   35.10
  -1  -7  -2  177.08   38.10
  -7   8  -2  157.38   21.20
  -7   8  -2  202.78   39.30
  -1  -7  -2  158.48   19.20
  -1  -7  -2  145.89   17.10
   8  -1  -2  162.28   26.00
  -1  -7  -2  129.39   28.80
   1   7   2  174.68   25.60
   7  -8   2  125.79   36.50
   1   7   2  171.78   22.70
  -8   1   2  156.58   26.00
   7  -8   2  146.79   32.50
  -8   1   2  191.88   38.40
   7  -8   2  232.88   36.30
  -8   1   2  204.58   29.90
  -2  -7  -2   87.39   17.20
  -2  -7  -2   69.89   16.80
   9  -2  -2   88.79   25.90
  -7   9  -2   75.49   25.60
  -2  -7  -2   20.80   15.80
   2   7   2  105.49   24.40
  -9   2   2   80.39   23.20
   7  -9   2   88.69   31.60
   7  -9   2  117.59   31.80
   7  -9   2   74.89   24.30
  -9   2   2  112.29   28.60
  10  -3  -2  123.29   31.90
  -3  -7  -2  130.99   38.20
  -7  10  -2  158.48   37.10
   3   7   2  135.29   29.70
 -10   3   2  143.59   32.10
 -10   3   2  143.89   32.90
   7 -10   2  151.78   38.90
   7 -10   2   95.79   36.90
  -7  11  -2   92.39   30.40
  -4  -7  -2   80.59   35.40
  11  -4  -2   87.09   30.20
   7 -11   2   81.69   33.80
   7 -11   2  106.29   33.70
 -11   4   2   78.29   26.70
  11  -8  -2  138.89   37.90
  11  -8  -2  125.59   41.50
  -8  -3  -2   94.19   40.10
  11  -8  -2   58.29   28.20
 -11   8   2   97.69   30.80
   3 -11   2   61.49   26.30
   3 -11   2  139.89   36.90
   8   3   2  161.68   36.00
   3 -11   2  180.98   48.20
  10  -8  -2  316.97   47.10
  -8  -2  -2  286.97   48.70
  10  -8  -2  279.77   48.20
  10  -8  -2  242.48   52.69
   2 -10   2  349.67   43.00
   8   2   2  192.68   34.00
   2 -10   2  261.47   43.20
 -10   8   2  340.07   46.30
   2 -10   2  300.27   44.70
   2 -10   2  305.77   49.30
   9  -8  -2   73.39   25.40
   9  -8  -2   18.50   18.70
   9  -8  -2   10.30   16.20
   1  -9   2   23.80   15.10
   1  -9   2   26.60   18.70
   8   1   2   44.00   17.90
   1  -9   2   43.90   20.70
  -9   8   2   40.70   21.20
   1  -9   2   55.09   25.10
   8  -8  -2  325.87   45.30
  -8   0  -2  257.07   40.30
   8  -8  -2  222.98   38.10
   8  -8  -2  270.17   40.50
   0  -8   2  286.37   37.30
   0  -8   2  308.87   43.80
   0  -8   2  243.38   39.10
  -8   8   2  300.37   40.50
   8   0   2  246.68   35.20
   0  -8   2  235.48   32.40
   7  -8  -2  113.19   29.20
   7  -8  -2  179.78   39.60
   7  -8  -2  122.59   30.10
   1   7  -2  155.58   22.30
  -8   1  -2  143.29   34.30
  -8   1  -2  187.28   24.00
  -1  -7   2  144.99   15.50
  -7   8   2  215.18   30.70
  -7   8   2  193.28   32.00
  -1  -7   2  138.19   31.60
  -1  -7   2  178.98   35.70
   8  -1   2  186.38   29.70
  -1  -7   2  194.28   41.50
  -1  -7   2  194.28   25.40
   6  -8  -2   38.20   15.40
   6  -8  -2   54.29   23.10
   6  -8  -2   45.00   19.50
   2   6  -2   50.59   14.20
  -8   2  -2   77.99   19.40
  -8   2  -2   84.79   25.10
   8  -2   2   70.89   17.60
  -2  -6   2   70.49   14.60
  -2  -6   2   71.19   24.10
  -2  -6   2   32.70   12.70
  -2  -6   2   49.90   15.90
   8  -2   2   44.60   19.10
   8  -2   2   93.69   25.30
   8  -2   2   47.60   21.90
  -2  -6   2   41.10   13.90
   8  -2   2   63.09   19.60
  -6   8   2   45.50   16.90
  -6   8   2   56.29   20.00
  -8   3  -2    8.00    8.70
  -8   3  -2    5.00    9.30
   5  -8  -2   20.20   13.20
   5  -8  -2    6.00    7.70
  -8   3  -2   17.50   12.20
   5  -8  -2   30.00    9.60
  -3  -5   2   -0.10   12.20
  -5   8   2   34.00   14.30
  -5   8   2   21.20   14.10
  -3  -5   2   17.20    8.70
   8  -3   2   -6.20    8.20
  -3  -5   2    6.40    9.20
   8  -3   2   -0.90    7.60
  -3  -5   2   36.70   13.50
  -3  -5   2    7.20    7.80
   8  -3   2    5.00    6.40
   8  -3   2    8.90   12.00
  -3  -5   2   16.60    7.40
   8  -3   2   30.00   15.80
   4   4  -2  267.17   28.40
  -8   4  -2  234.68   36.00
   4  -8  -2  203.28   30.80
   4  -8  -2  240.88   25.40
   4  -8  -2  290.57   36.40
   4  -8  -2  254.97   35.30
   4  -8  -2  277.27   28.30
  -8   4  -2  209.88   29.30
   4   4  -2  273.67   33.10
  -8   4  -2  221.78   30.30
   8  -4   2  278.67   35.30
   8  -4   2  252.97   32.60
   8  -4   2  133.19   35.00
  -4  -4   2  297.57   41.50
   8  -4   2  302.57   36.00
  -4  -4   2  248.48   31.10
   8  -4   2  276.27   36.40
   8  -4   2  253.27   29.00
  -4  -4   2  345.57   34.50
  -4   8   2  290.77   33.80
  -4   8   2  283.37   34.70
  -4  -4   2  262.57   28.60
   5   3  -2  318.57   36.80
   3  -8  -2  378.46   33.30
   3  -8  -2  302.17   26.30
   3  -8  -2  372.06   37.00
   3  -8  -2  328.77   39.70
   3  -8  -2  315.47   37.60
  -8   5  -2  353.56   42.70
  -8   5  -2  376.56   36.40
  -8   5  -2  390.06   40.70
   8  -5   2  346.37   41.60
  -3   8   2  355.56   38.20
  -3   8   2  363.06   38.80
   8  -5   2  328.37   46.10
   8  -5   2  400.76   38.40
  -5  -3   2  348.07   35.00
  -5  -3   2  326.47   44.30
   8  -5   2  300.87   40.20
  -5  -3   2  322.97   35.30
   8  -5   2  427.46   46.20
   8  -5   2  314.67   35.90
   2  -8  -2   22.90   10.20
   2  -8  -2   35.40   16.60
   2  -8  -2   38.00    7.50
   2  -8  -2   40.30   15.80
   2  -8  -2   33.80   17.40
  -8   6  -2   21.80   13.30
  -8   6  -2   30.60   12.70
   6   2  -2   48.40   15.10
  -2   8   2   26.40   12.80
  -6  -2   2   22.10   15.50
   8  -6   2   43.90   20.60
   8  -6   2   19.80   16.50
  -2   8   2   14.00   10.30
  -6  -2   2   42.10   14.70
   8  -6   2   53.49   23.40
  -6  -2   2   61.59   16.80
   1  -8  -2  125.19   26.20
   7   1  -2  129.69   25.80
   1  -8  -2  173.78   34.50
   1  -8  -2  127.39   28.10
   1  -8  -2  124.59   29.80
  -8   7  -2   80.89   25.10
   1  -8  -2   92.69   25.70
  -8   7  -2  112.59   18.10
   8  -7   2  142.99   34.00
   8  -7   2  159.28   36.60
  -7  -1   2   62.09   19.50
   8  -7   2  107.89   29.30
  -7  -1   2  137.19   31.50
  -1   8   2  117.19   25.10
  -1   8   2   79.69   21.30
  -7  -1   2   56.69   21.90
   0  -8  -2  294.87   22.50
   8   0  -2  267.47   33.50
   0  -8  -2  273.87   20.50
   0  -8  -2  292.97   40.60
  -8   8  -2  363.16   43.80
   0  -8  -2  215.58   35.20
   0   8   2  271.77   32.50
   8  -8   2  223.28   44.40
   0   8   2  248.98   32.70
  -8   0   2  258.77   33.10
   8  -8   2  232.78   48.00
  -8   0   2  284.17   41.40
   8  -8   2  282.97   41.80
  -1  -8  -2   79.19   28.30
  -1  -8  -2   63.69   12.50
  -1  -8  -2   50.39   12.50
  -1  -8  -2   54.69   19.70
   9  -1  -2   40.50   20.50
  -8   9  -2   76.29   27.00
   1   8   2   76.29   20.70
   8  -9   2   28.40   20.80
  -9   1   2   71.99   20.40
  -9   1   2  111.29   30.40
   1   8   2  106.59   34.10
   8  -9   2   42.30   19.70
   8  -9   2   70.29   25.20
  10  -2  -2   88.69   26.30
  -8  10  -2   46.40   22.20
  -2  -8  -2   96.09   35.30
  -2  -8  -2   96.99   15.70
 -10   2   2   70.29   24.90
   8 -10   2   74.79   28.20
 -10   2   2   96.09   26.60
   2   8   2   66.69   20.70
   8 -10   2   71.79   32.80
  11  -3  -2    9.60   14.20
  -3  -8  -2   50.99   30.20
  -8  11  -2   23.90   17.80
  -3  -8  -2    6.10    9.00
   8 -11   2   -5.90   13.40
   3   8   2   -3.90    6.30
   8 -11   2   -3.10   15.40
  10  -9  -2   24.90   23.60
  -9  -1  -2   46.00   26.50
  10  -9  -2   81.69   30.60
  10  -9  -2   81.09   31.60
   9   1   2   65.69   24.50
   1 -10   2   35.60   18.90
 -10   9   2   73.49   29.30
   1 -10   2   16.80   18.20
   1 -10   2   63.89   24.00
   1 -10   2   35.00   22.90
   9  -9  -2    3.40   13.60
   9  -9  -2   36.30   22.90
   9  -9  -2   41.10   23.90
  -9   0  -2   65.39   29.90
   0  -9   2   26.90   19.00
   0  -9   2   39.60   17.50
   0  -9   2   29.40   18.20
  -9   9   2    2.90   13.00
   9   0   2   22.90   17.20
   1   8  -2   49.99   16.20
  -9   1  -2   66.09   23.00
   8  -9  -2   21.60   15.60
   8  -9  -2   21.30   17.20
   8  -9  -2   90.19   30.90
   9  -1   2   33.70   18.00
  -1  -8   2   42.00   16.40
  -1  -8   2   89.59   33.20
  -8   9   2   37.70   20.00
  -1  -8   2   57.09   23.40
  -9   2  -2   72.69   24.60
   7  -9  -2   74.49   28.80
   2   7  -2   83.89   19.50
   7  -9  -2   67.89   26.70
  -9   2  -2   77.69   20.90
   7  -9  -2   65.99   22.40
  -7   9   2   83.99   24.80
  -2  -7   2   93.69   33.40
  -2  -7   2   84.79   26.40
  -2  -7   2   63.39   13.90
   9  -2   2   61.09   22.30
   6  -9  -2  519.85   56.29
  -9   3  -2  406.06   43.90
   6  -9  -2  527.55   48.10
   6  -9  -2  446.96   57.09
  -9   3  -2  449.06   49.99
   3   6  -2  533.35   45.00
   9  -3   2  537.95   54.09
  -6   9   2  453.25   52.39
  -6   9   2  582.24   54.29
   9  -3   2  448.26   61.19
  -3  -6   2  494.35   50.89
  -3  -6   2  516.35   59.89
  -9   4  -2   11.40    9.30
   5  -9  -2   13.20   16.00
   5  -9  -2   -3.10    7.90
  -9   4  -2   25.80   16.60
  -9   4  -2    9.40    9.40
   4   5  -2    6.80    7.60
   5  -9  -2    9.10    8.20
   9  -4   2   -3.00   10.50
   9  -4   2    9.00   12.70
  -5   9   2   12.00   11.40
  -4  -5   2   14.40   10.10
  -5   9   2   34.30   16.90
   9  -4   2   28.90   18.00
  -4  -5   2   10.20   13.50
   9  -4   2   10.10   12.50
   4  -9  -2  247.48   29.90
  -9   5  -2  233.38   33.10
   5   4  -2  235.78   28.40
   4  -9  -2  198.08   45.30
   4  -9  -2  232.98   24.30
   4  -9  -2  265.87   37.40
  -9   5  -2  196.98   29.30
   9  -5   2  259.17   43.30
   9  -5   2  200.28   34.40
   9  -5   2  195.98   28.80
  -5  -4   2  280.07   43.00
  -5  -4   2  214.78   29.30
  -4   9   2  274.27   35.10
  -4   9   2  272.47   36.20
   9  -5   2  303.07   39.80
  -9   6  -2   85.89   22.30
   3  -9  -2  119.29   29.10
  -9   6  -2  134.29   31.00
   3  -9  -2  162.28   26.70
   3  -9  -2  141.69   14.60
   6   3  -2  129.09   25.50
   9  -6   2  166.18   41.80
  -3   9   2  181.38   27.20
  -3   9   2  143.99   30.50
  -6  -3   2  144.49   38.70
   9  -6   2  129.79   31.90
   9  -6   2  176.98   38.20
  -6  -3   2  135.69   23.10
  -9   7  -2  180.48   36.20
   2  -9  -2  146.39   32.70
   2  -9  -2  194.68   32.10
   7   2  -2  147.69   23.70
   2  -9  -2  162.58   36.50
  -7  -2   2  166.48   38.80
   9  -7   2  143.89   36.50
   9  -7   2  101.29   32.40
  -7  -2   2  112.99   33.60
  -2   9   2  169.88   27.00
   9  -7   2  216.08   42.80
  -2   9   2  173.08   27.30
   1  -9  -2   11.10   14.10
   1  -9  -2   11.10   14.90
   8   1  -2   33.20   16.70
  -9   8  -2   37.80   18.60
   1  -9  -2   68.79   24.70
   1  -9  -2   71.09   28.10
   9  -8   2   37.70   22.30
   9  -8   2   12.50   15.00
  -1   9   2   25.80   15.60
  -8  -1   2   68.39   25.60
   9  -8   2   27.70   19.20
  -1   9   2   26.20   14.60
  -9   9  -2   13.70   14.30
   0  -9  -2   41.40   21.30
   9   0  -2    6.40   10.60
   0  -9  -2   17.00   14.10
   9  -9   2   39.10   22.10
   0   9   2   24.30   12.50
   0   9   2   28.30   15.60
   9  -9   2   12.90   14.50
   9  -9   2   20.30   18.50
  -9  10  -2  133.39   36.40
  -1  -9  -2   80.29   31.50
  -1  -9  -2   88.79   11.30
  10  -1  -2   99.99   28.40
 -10   1   2   45.80   24.50
   9 -10   2   60.99   28.40
   9 -10   2  131.29   39.10
   1   9   2   72.39   21.90
 -10   0  -2   38.00   23.40
  10 -10  -2   18.30   18.10
  10 -10  -2   31.00   22.60
  10 -10  -2   17.90   18.60
  10   0   2   16.70   15.00
   0 -10   2   10.90   15.00
 -10  10   2  -11.40    7.70
   9 -10  -2   99.69   32.80
 -10   1  -2   93.49   30.90
   9 -10  -2   40.70   22.50
   9 -10  -2   77.79   28.60
  -9  10   2   79.69   29.90
  -1  -9   2   13.50   16.80
  10  -1   2   93.29   28.50
   8 -10  -2   82.09   26.00
 -10   2  -2   98.49   34.50
   8 -10  -2   36.00   24.40
   8 -10  -2  106.29   33.40
  -8  10   2  130.09   34.60
  -2  -8   2   17.90   20.00
  10  -2   2   68.39   23.00
   7 -10  -2  116.89   28.60
 -10   3  -2  145.39   35.50
   7 -10  -2  147.39   38.90
 -10   3  -2   98.79   24.30
   7 -10  -2  116.89   30.80
  10  -3   2  145.59   35.30
  -7  10   2   97.59   30.00
  -3  -7   2  104.29   36.20
   6 -10  -2  149.09   28.80
 -10   4  -2  167.58   34.40
   6 -10  -2  122.09   33.90
   6 -10  -2  135.39   38.10
 -10   4  -2  116.89   28.80
  -4  -6   2  152.78   39.30
  10  -4   2  159.58   37.00
  -6  10   2  141.49   40.20
 -10   5  -2   49.10   20.20
 -10   5  -2   64.39   21.90
   5 -10  -2   25.80   18.20
   5 -10  -2   36.50   22.80
   5 -10  -2   42.50   13.60
   5   5  -2   50.89   19.80
  -5  -5   2   77.59   29.80
  10  -5   2   58.19   24.50
  10  -5   2   16.10   17.10
  -5  10   2   38.40   17.90
  10  -5   2   54.09   23.00
  -5  10   2   26.50   17.00
   6   4  -2  154.88   34.00
   4 -10  -2  152.58   36.80
 -10   6  -2  218.28   33.80
   4 -10  -2  148.99   19.20
   4 -10  -2  120.69   37.80
  10  -6   2  162.78   36.90
  -4  10   2  196.28   55.09
  10  -6   2  116.59   32.40
  -6  -4   2  138.69   41.40
  -4  10   2  117.79   29.90
  10  -6   2  115.69   37.40
   3 -10  -2   -0.30   22.60
   7   3  -2    5.90   14.60
 -10   7  -2    1.40   11.80
   3 -10  -2   42.40   20.00
  10  -7   2   23.00   19.00
  10  -7   2   38.50   20.50
  10  -7   2    2.90    9.90
  -3  10   2    3.60    8.60
  -7  -3   2    9.80   15.80
  -3  10   2   -1.60   10.00
   2 -10  -2  322.97   43.00
   2 -10  -2  276.27   40.80
 -10   8  -2  250.27   41.00
   2 -10  -2  311.67   46.70
   2 -10  -2  266.27   43.60
  -2  10   2  275.07   37.30
  10  -8   2  234.08   50.69
  10  -8   2  152.88   38.80
  -8  -2   2  278.87   46.80
  10  -8   2  286.47   47.10
 -10   9  -2   67.19   28.30
   1 -10  -2   48.70   23.00
   1 -10  -2   49.50   22.20
   1 -10  -2   68.49   23.80
  10  -9   2   39.40   22.30
  10  -9   2   64.49   31.00
  -9  -1   2   58.09   28.70
  10  -9   2   39.70   24.80
   0 -10  -2   74.99   30.20
   0 -10  -2   13.20   14.90
 -10  10  -2   13.90   18.00
  10 -10   2   25.20   18.70
 -10   0   2   16.50   22.00
  10 -10   2   23.00   19.90
   0  10   2    8.60   11.60
   8 -11  -2   22.10   19.60
   8 -11  -2   28.10   21.40
 -11   3  -2   22.40   18.20
   8 -11  -2   11.60   12.70
  -8  11   2    5.20   14.40
  -3  -8   2    7.10   20.00
  11  -3   2    7.20   14.30
   7 -11  -2   35.50   25.10
   7 -11  -2   84.39   29.50
   7 -11  -2   40.20   17.40
  -7  11   2   79.69   29.50
  11  -4   2  128.59   33.70
  -4  -7   2  121.59   37.70
   6 -11  -2   22.80   19.40
 -11   5  -2   38.10   21.20
   6 -11  -2   23.70   12.50
   6 -11  -2   23.80   20.00
  -5  -6   2   19.20   24.20
  11  -5   2   38.10   22.70
  -6  11   2   27.40   17.50
 -11   6  -2   49.00   21.80
   5 -11  -2   43.40   13.30
   5 -11  -2   50.89   26.60
   5 -11  -2   79.99   28.20
  -6  -5   2   85.29   36.30
  11  -6   2   94.69   30.40
  -5  11   2   11.80   11.70
   4 -11  -2   35.20   21.70
   4 -11  -2   49.20   21.40
 -11   7  -2   -1.80   11.70
  11  -7   2   -8.00   13.10
  -7  -4   2    6.50   19.60
  11  -7   2   -6.00   11.60
  -4  11   2   30.80   15.80
 -11   8  -2  136.09   36.00
   3 -11  -2  119.89   52.99
   3 -11  -2  196.28   42.70
   3 -11  -2  128.89   38.20
  -8  -3   2  109.69   38.30
  11  -8   2   95.79   32.00
  11  -8   2  157.88   44.10
  11  -8   2  111.69   40.60
   0   0  -3   -1.90    2.30
   0   0  -3    0.00    2.30
   0   0  -3    0.20    1.80
   0   0  -3   -0.70    0.70
   0   0  -3    1.70    1.10
   0   0   3   -1.80    1.70
   0   0   3   -0.20    1.30
   0   0   3    1.80    3.40
   0   0   3   -1.20    2.40
   1  -1  -3   13.60    3.50
   1  -1  -3   10.10    5.00
   1  -1  -3   10.00    4.50
   0   1  -3   13.70    5.30
  -1   0  -3   11.80    5.60
  -1   0  -3   13.00    5.00
  -1   0  -3    2.80    2.70
  -1   0  -3   12.90    4.20
  -1   0  -3   13.10    5.60
   0  -1   3   12.50    4.00
   0  -1   3    7.40    6.00
   0  -1   3   17.50    3.20
  -1   1   3   21.70    6.20
   1   0   3    6.40    4.10
  -1   1   3   12.60    3.80
  -1   1   3   10.50    4.50
   1   0   3    8.50    3.90
  -1   1   3    9.40    4.90
   1   0   3   12.50    5.40
   0  -1   3   13.50    5.10
   0  -1  -3    7.40    4.20
   0  -1  -3   13.80    4.70
   0  -1  -3    4.40    3.90
   1   0  -3    1.30    3.10
  -1   1  -3    9.40    5.00
  -1   1  -3   16.10    6.00
   0  -1  -3   15.10    4.80
   1   0  -3   20.20    5.20
   1  -1   3   11.10    5.60
   1  -1   3    9.10    4.00
  -1   0   3    8.20    5.20
  -1   0   3    8.90    4.40
  -1   0   3   18.30    5.20
   0   1   3    3.10    2.30
   1  -1   3   12.90    4.40
   0   1   3   15.40    5.40
   0   1   3   12.90    4.60
   0   1   3   10.70    3.90
   0   1   3   14.90    4.80
   1  -1   3    3.00    2.50
   1  -1   3   13.10    5.80
  -1  -1  -3 2142.29  116.19
   2  -1  -3 2151.88  115.29
  -1   2  -3 2218.08  119.09
   2  -1  -3 2071.29  114.69
  -1   2  -3 2087.89  114.69
   2  -1  -3 1993.20  119.29
   2  -1  -3 2150.78  112.69
   2  -1  -3 2047.20  118.09
  -1   2  -3 1990.50  112.89
  -1  -1  -3 2123.39  116.89
  -1  -1  -3 2122.19  118.49
  -1   2  -3 2232.58  117.79
   1   1   3 2067.19  115.89
   1  -2   3 2182.18  117.29
  -2   1   3 2122.89  114.69
  -2   1   3 2054.69  112.49
   1  -2   3 2101.39  116.69
   1   1   3 2083.49  116.49
  -2   1   3 2128.29  118.19
   1  -2   3 2032.50  113.29
  -2   1   3 2083.59  114.59
   1   1   3 2125.89  118.79
   1  -2   3 2136.49  114.89
   1  -2   3 2141.09  119.39
   1  -2   3 1996.10  120.59
  -2   1   3 2064.09  119.29
   3  -2  -3 2325.47  129.89
  -2  -1  -3 2310.67  131.79
  -1   3  -3 2261.27  131.19
   3  -2  -3 2257.47  134.79
  -2  -1  -3 2264.87  134.49
  -1   3  -3 2334.77  133.39
  -1   3  -3 2357.36  128.79
  -2  -1  -3 2365.46  129.39
  -1   3  -3 2341.77  124.09
   3  -2  -3 2423.66  134.69
   3  -2  -3 2300.17  131.69
  -3   2   3 2432.76  133.79
  -3   2   3 2275.87  130.99
   2   1   3 2298.47  134.89
   1  -3   3 2436.56  129.59
   2   1   3 2369.46  132.19
  -3   2   3 2303.37  133.89
   1  -3   3 2359.16  132.99
  -3   2   3 2399.86  124.29
   1  -3   3 2346.97  131.99
   2   1   3 2305.57  128.59
   1  -3   3 2323.17  133.79
   1  -3   3 2230.18  136.69
  -3   2   3 2355.96  129.59
   1  -3   3 2299.67  124.89
  -3   2   3 2365.96  125.59
   0   2  -3 2531.85  134.19
  -2   0  -3 2482.65  140.79
   0   2  -3 2530.75  139.59
   2  -2  -3 2410.66  138.29
   2  -2  -3 2595.54  139.49
   0   2  -3 2498.15  138.39
  -2   0  -3 2580.04  139.29
   2  -2  -3 2606.24  137.19
  -2   0  -3 2543.65  138.59
   0   2  -3 2569.04  143.49
   2  -2  -3 2429.16  138.09
   2  -2  -3 2530.15  141.19
   0  -2   3 2440.26  134.29
   0  -2   3 2418.26  138.89
   0  -2   3 2417.06  143.69
   2   0   3 2534.55  141.49
  -2   2   3 2754.62  139.19
  -2   2   3 2506.35  138.89
   2   0   3 2636.94  139.59
  -2   2   3 2440.86  140.19
   0  -2   3 2488.05  132.69
   2   0   3 2507.15  132.89
   0  -2   3 2416.36  138.09
   2   0   3 2450.45  138.19
   0  -2   3 2534.85  133.79
  -2   1  -3 2123.39  118.79
  -2   1  -3 2072.99  117.79
   1  -2  -3 2200.98  116.79
   1   1  -3 2075.49  117.79
   1  -2  -3 2092.49  117.89
   1  -2  -3 2058.29  115.69
  -2   1  -3 2272.07  119.89
   1  -2  -3 2269.27  118.19
  -2   1  -3 2160.88  115.59
   1   1  -3 2131.49  114.69
   1   1  -3 2180.68  122.39
  -1  -1   3 2133.69  117.79
  -1   2   3 2040.10  113.19
   2  -1   3 2129.49  119.59
  -1   2   3 2023.20  115.99
  -1  -1   3 2123.09  116.49
  -1  -1   3 2024.10  110.29
   2  -1   3 2158.68  119.49
   2  -1   3 2173.28  115.69
  -1  -1   3 2134.89  122.29
   2  -1   3 2159.18  118.09
  -1   2   3 1990.40  115.09
  -1   2   3 2077.29  116.89
  -1   2   3 2113.39  117.79
  -1  -1   3 2110.39  114.39
  -2   2  -3 2604.44  141.99
   2   0  -3 2508.15  134.09
   0  -2  -3 2542.85  135.19
   0  -2  -3 2431.86  135.69
   2   0  -3 2484.95  137.69
  -2   2  -3 2611.24  140.49
   0  -2  -3 2535.85  138.49
   2   0  -3 2476.05  134.19
  -2   2  -3 2649.73  139.29
   0  -2  -3 2655.43  138.69
  -2   2  -3 2514.65  139.29
   0  -2  -3 2570.94  138.99
  -2   2  -3 2483.85  139.09
   2   0  -3 2531.45  142.89
   2   0  -3 2548.45  140.59
   0   2   3 2549.94  134.89
  -2   0   3 2529.95  133.79
   2  -2   3 2558.34  139.19
   0   2   3 2639.64  138.69
  -2   0   3 2508.25  141.99
   0   2   3 2399.56  135.09
  -2   0   3 2533.45  140.09
  -2   0   3 2476.25  137.69
   2  -2   3 2295.77  141.09
   2  -2   3 2501.95  139.09
  -2   0   3 2449.05  134.19
   0   2   3 2392.36  138.09
   0   2   3 2630.24  138.69
   2  -2   3 2429.76  139.39
  -1  -2  -3 4612.84  253.77
   3  -1  -3 4631.84  251.07
  -1  -2  -3 4539.75  246.68
  -2   3  -3 5285.97  256.47
   3  -1  -3 4484.65  253.27
  -2   3  -3 5035.20  251.37
  -2   3  -3 5130.89  260.07
   3  -1  -3 4376.66  264.27
   3  -1  -3 4507.65  258.47
  -2   3  -3 5144.69  256.27
  -1  -2  -3 4498.15  254.87
  -2   3  -3 4901.21  256.57
  -1  -2  -3 4699.93  258.07
  -2   3  -3 5146.49  253.97
   2  -3   3 4977.00  257.47
  -3   1   3 4501.05  253.17
   1   2   3 4551.84  254.77
   2  -3   3 5058.09  256.07
   1   2   3 4566.84  246.38
  -3   1   3 4630.04  252.07
   2  -3   3 4983.80  256.17
  -3   1   3 4615.04  257.87
   2  -3   3 4999.70  260.67
  -3   1   3 4468.05  253.57
  -3   1   3 4646.73  258.37
  -2   4  -3  786.02   47.20
  -2  -2  -3  873.31   56.49
  -2   4  -3  800.82   55.99
  -2  -2  -3  901.81   60.79
  -2   4  -3  803.12   54.49
  -2  -2  -3  900.61   53.09
   4  -2  -3  795.12   59.09
   4  -2  -3  804.22   59.19
   4  -2  -3  852.21   56.39
   4  -2  -3  758.12   51.79
   4  -2  -3  774.92   51.69
  -2   4  -3  838.42   54.89
  -2   4  -3  792.02   48.40
   2   2   3  977.40   57.79
   2  -4   3  753.42   53.99
   2  -4   3  873.31   56.19
  -4   2   3  817.32   51.79
   2  -4   3  851.01   57.39
   2  -4   3  759.62   53.69
   2   2   3  904.01   52.19
   2  -4   3  728.03   58.09
  -4   2   3  818.02   50.19
  -4   2   3  818.62   55.29
  -4   2   3  838.52   58.89
  -4   2   3  873.61   58.99
   2   2   3  836.32   59.79
  -4   2   3  790.62   51.39
   5  -3  -3   29.70   13.20
  -3  -2  -3   15.40   10.70
   5  -3  -3   14.40    8.60
   5  -3  -3   27.60    7.90
   5  -3  -3    8.70    7.50
  -2   5  -3   11.50    7.40
  -3  -2  -3   28.20   10.90
   5  -3  -3   29.40   10.20
  -3  -2  -3   26.10    8.40
  -2   5  -3   17.10    8.20
  -3  -2  -3   20.00   10.40
   2  -5   3   42.70   15.90
   2  -5   3    8.80    8.30
  -5   3   3   28.10    9.60
   2  -5   3   31.50   11.30
   2  -5   3   19.10    7.60
  -5   3   3   43.40   13.30
  -5   3   3   16.90    9.30
  -5   3   3    5.60    7.60
   3   2   3   20.00   11.40
  -5   3   3   23.70    7.60
   3   2   3    8.80    4.80
   3   2   3    6.00    6.60
   2  -5   3   21.90    9.20
   2  -5   3   20.80    8.20
   2  -5   3   30.40   10.70
  -3  -1  -3   74.09   18.10
   4  -3  -3  104.49   17.70
  -3  -1  -3  108.29   13.40
  -1   4  -3  109.99   15.70
   4  -3  -3  109.19   17.60
  -3  -1  -3   84.99   18.30
   4  -3  -3  122.99   15.60
   4  -3  -3  115.39   17.00
  -3  -1  -3   82.49   16.30
  -4   3   3   90.19    8.90
  -4   3   3   96.99   16.20
  -4   3   3  102.09   10.70
   1  -4   3  109.99    9.50
   1  -4   3  119.59   24.00
   3   1   3  120.89   16.30
   1  -4   3   93.69   16.20
  -4   3   3   89.99   15.20
  -4   3   3  100.19   14.00
   1  -4   3  126.79   16.50
   3   1   3  123.59   23.70
  -4   3   3   92.49   18.20
   1  -4   3  114.59   14.60
   1  -4   3   94.19   13.60
   1  -4   3   83.79   14.40
   3   1   3   93.49   12.10
   0   3  -3 1371.66   85.69
  -3   0  -3 1354.66   85.89
   3  -3  -3 1353.36   82.29
   0   3  -3 1358.46   79.99
   0   3  -3 1326.97   81.79
   0   3  -3 1334.57   72.09
   3  -3  -3 1291.67   80.59
  -3   0  -3 1397.86   73.69
  -3   0  -3 1303.47   78.99
   3  -3  -3 1352.56   83.99
  -3   0  -3 1228.18   82.89
  -3   0  -3 1280.37   81.19
   3  -3  -3 1351.36   81.89
  -3   3   3 1291.37   82.49
   3   0   3 1332.47   74.09
   3   0   3 1324.47   78.79
   0  -3   3 1395.46   77.29
   3   0   3 1372.46   81.99
   0  -3   3 1356.36   86.69
   0  -3   3 1360.66   74.89
   0  -3   3 1359.76   80.49
   0  -3   3 1289.87   79.29
  -3   3   3 1243.68   80.59
   0  -3   3 1324.37   73.59
   3   0   3 1315.57   84.19
   0  -3   3 1282.27   75.59
  -3   3   3 1340.47   80.79
  -3   3   3 1237.38   79.49
   0  -3   3 1298.57   80.99
   1   2  -3 4612.94  254.87
  -3   1  -3 4631.74  253.97
   2  -3  -3 4980.80  252.17
   2  -3  -3 5028.90  255.17
   2  -3  -3 5041.70  252.97
   2  -3  -3 4849.11  244.88
  -3   1  -3 4662.83  254.77
  -3   1  -3 4668.53  258.77
   2  -3  -3 4850.71  254.57
  -3   1  -3 4617.14  249.78
   1   2  -3 4536.25  248.98
  -3   1  -3 4769.92  255.77
   1   2  -3 4699.23  245.98
   1   2  -3 4430.36  257.37
   1   2  -3 4520.15  249.38
   3  -1   3 4571.74  249.97
  -2   3   3 5014.00  251.47
   3  -1   3 4591.04  254.47
   3  -1   3 4644.14  254.17
  -2   3   3 5151.18  255.37
  -1  -2   3 4497.85  249.28
  -2   3   3 4790.12  253.77
  -1  -2   3 4400.06  246.18
  -1  -2   3 4699.93  250.07
  -1  -2   3 4597.24  258.87
  -3   2  -3 2298.57  132.79
   2   1  -3 2225.88  131.29
   2   1  -3 2356.66  136.59
  -3   2  -3 2291.17  134.89
   1  -3  -3 2328.67  131.49
  -3   2  -3 2185.98  129.99
   1  -3  -3 2351.76  130.29
   2   1  -3 2395.56  124.79
  -3   2  -3 2273.67  131.49
   1  -3  -3 2352.96  130.69
   2   1  -3 2327.97  123.69
   1  -3  -3 2325.17  127.99
   1  -3  -3 2335.47  127.19
  -1   3   3 2281.57  125.99
  -2  -1   3 2371.36  132.19
  -1   3   3 2284.27  130.29
  -2  -1   3 2483.25  135.89
   3  -2   3 2385.56  132.79
  -2  -1   3 2324.57  123.19
  -2  -1   3 2376.16  135.39
   3  -2   3 2384.86  133.09
  -1   3   3 2331.47  129.69
   3  -2   3 2418.36  134.79
  -1   3   3 2203.88  130.79
  -2  -1   3 2293.57  130.89
  -2  -1   3 2407.36  125.19
  -1   3   3 2378.86  128.49
   3  -2   3 2336.97  130.89
   0  -3  -3 1358.56   76.19
   3   0  -3 1373.56   76.79
  -3   3  -3 1298.77   83.59
   0  -3  -3 1320.47   75.59
   3   0  -3 1252.37   82.49
   3   0  -3 1293.87   72.69
   0  -3  -3 1345.97   80.19
  -3   3  -3 1412.66   82.79
   3   0  -3 1230.18   83.79
   0  -3  -3 1360.66   81.29
  -3   3  -3 1433.16   80.79
  -3   3  -3 1315.47   81.09
  -3   3  -3 1406.06   81.99
   3  -3   3 1388.86   85.39
  -3   0   3 1382.86   83.99
  -3   0   3 1227.98   81.89
   0   3   3 1305.87   79.69
   3  -3   3 1351.06   80.59
   0   3   3 1304.57   75.39
  -3   0   3 1352.66   84.39
   0   3   3 1318.87   79.49
  -3   0   3 1243.58   81.79
   0   3   3 1327.57   81.19
   3  -3   3 1200.68   80.29
  -3   0   3 1370.76   76.99
   3  -3   3 1277.37   81.59
  -3   0   3 1346.77   71.99
  -3   4  -3  723.13   49.90
  -3   4  -3  691.43   48.90
  -1  -3  -3  616.74   47.40
  -3   4  -3  749.53   47.50
   4  -1  -3  689.23   52.49
  -1  -3  -3  650.73   47.10
   4  -1  -3  631.54   41.10
  -1  -3  -3  547.05   40.50
  -3   4  -3  714.33   45.80
  -1  -3  -3  654.43   39.80
   4  -1  -3  628.14   50.49
   4  -1  -3  651.93   45.90
  -1  -3  -3  666.03   50.39
  -3   4  -3  711.23   52.29
   3  -4   3  695.53   48.10
  -4   1   3  646.54   49.50
   1   3   3  621.64   46.30
   1   3   3  640.94   49.99
   1   3   3  697.53   45.20
   3  -4   3  802.42   48.40
  -4   1   3  609.64   47.80
   3  -4   3  656.13   51.89
   3  -4   3  658.03   49.00
  -4   1   3  626.14   47.00
  -4   1   3  651.33   40.80
  -4   1   3  614.64   49.90
  -4   1   3  673.23   46.40
   3  -4   3  780.72   50.69
  -2  -3  -3 1026.90   68.29
  -3   5  -3 1007.00   58.99
  -2  -3  -3  939.31   63.09
   5  -2  -3 1125.29   75.59
   5  -2  -3  976.60   67.59
   5  -2  -3  919.11   71.09
  -2  -3  -3  977.40   71.89
  -2  -3  -3 1007.30   55.69
  -3   5  -3  977.40   67.79
   5  -2  -3 1060.19   66.39
  -3   5  -3  970.60   59.79
  -3   5  -3 1005.80   69.49
  -3   5  -3  997.50   65.69
   5  -2  -3 1064.79   67.59
  -5   2   3 1049.99   68.29
   3  -5   3 1058.09   66.49
  -5   2   3  978.60   69.99
   2   3   3  967.40   61.99
  -5   2   3  940.31   70.99
  -5   2   3 1081.19   62.39
   3  -5   3  994.60   73.59
  -5   2   3 1021.00   65.59
   2   3   3  991.50   66.79
   3  -5   3  935.61   66.89
   3  -5   3 1050.29   69.79
   3  -5   3  993.30   69.79
   2   3   3  974.00   72.19
  -5   2   3  988.00   62.89
   6  -3  -3   48.00   12.60
   6  -3  -3   22.30    8.80
  -3   6  -3   44.90   12.70
  -3  -3  -3   38.50   16.00
   6  -3  -3   59.79   20.70
   6  -3  -3   49.00   14.50
  -3   6  -3   22.10   11.60
  -3  -3  -3   20.50   11.10
   6  -3  -3   22.70   12.50
  -3  -3  -3   20.10    7.80
  -3  -3  -3   25.20   11.30
   6  -3  -3   35.80   13.30
   3   3   3   35.90    9.20
  -6   3   3   48.80   11.90
   3  -6   3   43.20   16.80
   3  -6   3   37.10   12.40
  -6   3   3   37.00   14.20
  -6   3   3   49.60   14.70
  -6   3   3   37.80   13.20
   3   3   3   31.70   14.50
   3  -6   3   11.70    7.50
  -6   3   3   37.90   11.20
   3  -6   3   20.50   10.40
   3  -6   3   19.20    9.10
   3  -6   3   33.80   11.20
   7  -4  -3  181.78   26.30
   7  -4  -3  217.68   23.00
  -4  -3  -3  203.68   20.60
  -3   7  -3  158.58   24.80
  -4  -3  -3  221.98   27.80
  -4  -3  -3  251.07   34.20
   7  -4  -3  182.08   30.40
  -4  -3  -3  184.78   27.50
   7  -4  -3  222.18   30.20
  -3   7  -3  234.68   26.90
   7  -4  -3  194.48   23.90
   7  -4  -3  201.98   30.90
  -7   4   3  180.78   28.10
   3  -7   3  188.18   30.60
   4   3   3  230.68   27.30
  -7   4   3  177.78   25.90
   4   3   3  175.98   17.90
  -7   4   3  184.48   27.30
   4   3   3  235.08   33.70
   3  -7   3  164.78   24.40
   3  -7   3  221.78   28.10
   3  -7   3  186.98   26.70
   3  -7   3  190.58   40.10
  -7   4   3  168.78   20.40
   3  -7   3  168.48   22.90
   3  -7   3  179.38   23.10
  -2   6  -3  279.37   30.10
   6  -4  -3  212.08   30.40
   6  -4  -3  253.77   27.10
  -2   6  -3  230.58   27.50
   6  -4  -3  329.17   35.90
  -4  -2  -3  272.47   29.10
  -4  -2  -3  274.57   32.60
  -4  -2  -3  271.87   34.20
   6  -4  -3  248.98   30.60
  -4  -2  -3  264.17   23.40
   6  -4  -3  231.48   21.90
   2  -6   3  267.27   28.00
  -6   4   3  328.07   34.00
   2  -6   3  255.67   28.10
  -6   4   3  243.98   30.20
  -6   4   3  292.17   27.70
  -6   4   3  243.08   21.60
   4   2   3  248.48   21.40
  -6   4   3  219.18   28.00
   2  -6   3  293.67   31.00
   2  -6   3  240.28   27.50
   2  -6   3  244.58   34.00
   4   2   3  216.98   26.80
   2  -6   3  256.07   25.80
   5  -4  -3    9.70    9.40
   5  -4  -3   13.20    8.10
   5  -4  -3   18.90   10.90
   5  -4  -3   13.00    4.20
   5  -4  -3   10.10    8.50
  -4  -1  -3   11.80    7.70
  -1   5  -3    6.60    7.00
  -4  -1  -3   -3.70    4.40
  -4  -1  -3    4.00    3.00
  -4  -1  -3    7.20    9.60
  -4  -1  -3    4.20    4.90
  -5   4   3    6.60    6.20
   4   1   3   -1.90    3.90
  -5   4   3   10.30    3.90
  -5   4   3   14.20    9.40
   4   1   3    6.20    4.00
   1  -5   3    8.50    6.10
   1  -5   3   18.30    8.70
  -5   4   3   12.30    9.40
   4   1   3   11.50    5.40
   1  -5   3    8.50    6.00
   4   1   3   17.20   10.00
   1  -5   3   12.80   10.40
   1  -5   3    2.30    3.20
  -5   4   3    9.40    7.20
   1  -5   3    6.60    3.00
   1  -5   3    6.20    6.90
   1  -5   3    5.50    5.90
   0   4  -3  108.59   21.00
   4  -4  -3   58.89   14.50
  -4   0  -3  116.79   25.10
  -4   0  -3   78.19   18.40
   4  -4  -3   68.49   16.90
   4  -4  -3   75.89   17.40
   4  -4  -3  109.49   16.50
  -4   0  -3   71.39   12.10
  -4   0  -3   83.09    9.90
   0   4  -3   68.89   10.50
  -4   0  -3   63.79   15.20
   0  -4   3   83.19   12.30
   0  -4   3   66.99   11.10
   4   0   3   70.39   10.30
  -4   4   3   54.49   14.40
   0  -4   3   74.79   10.70
   0  -4   3   64.69   13.80
   0  -4   3   94.19   21.10
  -4   4   3  100.69   15.00
   4   0   3   74.29   13.80
   0  -4   3   88.79    9.00
   0  -4   3   94.59   14.70
   0  -4   3   96.09   15.20
  -4   4   3   72.59   16.90
   4   0   3   67.09   18.60
   4   0   3   66.29   15.80
  -4   4   3   92.19   14.40
  -4   1  -3  644.74   46.10
   1   3  -3  605.84   49.70
  -4   1  -3  669.63   43.00
   3  -4  -3  773.32   50.19
   3  -4  -3  758.12   47.30
   3  -4  -3  752.62   50.59
   1   3  -3  637.74   40.90
   1   3  -3  603.94   47.80
  -4   1  -3  635.04   48.30
  -4   1  -3  624.14   48.70
   3  -4  -3  703.23   50.39
  -4   1  -3  735.23   53.99
   1   3  -3  612.24   40.20
  -1  -3   3  558.94   40.20
  -3   4   3  649.14   47.10
  -1  -3   3  653.23   48.30
   4  -1   3  667.03   46.60
   4  -1   3  709.33   44.40
   4  -1   3  639.14   47.80
  -1  -3   3  618.84   40.70
  -1  -3   3  558.64   42.20
  -3   4   3  700.33   45.00
   4  -1   3  680.53   50.79
  -1  -3   3  564.04   49.70
  -1  -3   3  624.64   41.50
  -3   4   3  784.12   50.79
   2  -4  -3  857.31   58.59
   2   2  -3  904.71   50.69
   2   2  -3  863.21   55.79
   2  -4  -3  794.02   49.50
   2  -4  -3  896.71   51.49
  -4   2  -3  871.41   58.69
   2   2  -3  877.51   61.59
  -4   2  -3  795.12   58.29
   2  -4  -3  815.62   57.29
  -4   2  -3  860.71   55.49
   2  -4  -3  828.82   56.29
  -4   2  -3  806.32   56.99
   2  -4  -3  857.81   58.09
   2  -4  -3  794.22   52.39
  -4   2  -3  852.31   61.89
  -2  -2   3  915.11   47.60
  -2  -2   3  837.82   58.29
   4  -2   3  743.53   56.99
  -2   4   3  776.22   56.39
   4  -2   3  819.42   55.79
  -2  -2   3  913.41   56.39
  -2  -2   3  881.31   49.20
  -2   4   3  782.82   56.29
  -2  -2   3  863.31   61.39
  -2  -2   3  823.22   60.39
  -2   4   3  859.61   56.29
  -2  -2   3  884.61   51.09
   4  -2   3  878.61   59.39
   4  -2   3  771.12   57.79
  -2   4   3  857.31   51.39
  -4   3  -3   83.39   17.50
   3   1  -3   96.49   11.70
   1  -4  -3   87.89   13.90
   1  -4  -3   90.99   12.50
  -4   3  -3  127.39   18.60
  -4   3  -3  110.59   17.40
   1  -4  -3  109.89   15.70
   1  -4  -3  110.39   14.90
   1  -4  -3   96.99   11.40
   3   1  -3  125.49   19.10
  -4   3  -3   91.79   15.00
  -4   3  -3  105.49   15.30
   4  -3   3  115.59   16.20
  -3  -1   3   97.09   20.10
   4  -3   3  127.69   17.90
   4  -3   3  101.69   15.80
  -3  -1   3  103.99   15.80
   4  -3   3  124.49   19.30
   4  -3   3   97.09   20.50
  -1   4   3  100.09   13.80
  -1   4   3  115.29   15.10
  -1   4   3   94.29   14.30
  -3  -1   3   93.79   12.10
  -3  -1   3  123.89   16.80
  -3  -1   3  114.29   21.90
  -1   4   3   96.79   14.40
  -4   4  -3   97.19   15.40
   4   0  -3  108.19   13.50
  -4   4  -3   72.59   16.60
  -4   4  -3  103.09   15.90
   4   0  -3   76.69    7.80
   0  -4  -3   82.19   13.50
   0  -4  -3   93.99   11.10
   0  -4  -3   96.69   15.90
   0  -4  -3   41.60   12.00
   0  -4  -3   75.09   11.30
   4   0  -3   88.69   19.10
  -4   4  -3   87.69   20.30
   4   0  -3   93.39   33.00
  -4   4  -3   69.79   14.50
  -4   0   3   84.09   14.30
   0   4   3   90.29   13.70
   0   4   3   67.49   15.00
  -4   0   3   92.79   19.90
   4  -4   3   79.29   16.10
  -4   0   3   76.79   17.00
   4  -4   3   93.69   17.70
   4  -4   3   84.29   18.30
   0   4   3   90.99   11.60
  -4   0   3   71.39   16.30
   4  -4   3   73.39   16.70
   4  -4   3   89.59   21.60
   0   4   3   94.09   19.90
   4  -4   3   85.99   18.70
  -1  -4  -3  337.47   29.60
   5  -1  -3  268.57   30.60
  -1  -4  -3  287.37   23.80
   5  -1  -3  291.77   34.70
   5  -1  -3  298.87   23.70
  -4   5  -3  343.17   33.50
  -1  -4  -3  327.97   31.00
  -4   5  -3  350.66   29.90
  -1  -4  -3  372.86   35.30
   5  -1  -3  322.77   29.70
   5  -1  -3  320.77   25.50
  -1  -4  -3  373.66   28.30
   5  -1  -3  331.07   34.40
  -4   5  -3  307.87   31.90
  -4   5  -3  348.07   29.30
  -5   1   3  370.56   33.40
   4  -5   3  363.06   34.30
   4  -5   3  405.36   39.60
   1   4   3  347.37   28.50
  -5   1   3  348.37   33.60
   4  -5   3  311.07   32.80
   4  -5   3  324.07   29.50
  -5   1   3  293.07   33.00
  -5   1   3  323.67   29.60
   4  -5   3  320.97   31.30
  -5   1   3  316.67   29.80
   1   4   3  312.07   29.90
   1   4   3  294.77   32.80
  -4   6  -3  621.24   39.30
   6  -2  -3  557.74   40.00
  -2  -4  -3  578.54   39.20
   6  -2  -3  599.54   43.00
  -4   6  -3  611.54   44.40
  -2  -4  -3  522.25   41.50
   6  -2  -3  537.15   46.00
   6  -2  -3  559.34   45.90
  -2  -4  -3  532.95   44.60
  -2  -4  -3  606.74   52.99
  -4   6  -3  592.64   48.60
  -4   6  -3  528.65   47.90
   6  -2  -3  516.35   49.60
  -2  -4  -3  564.24   46.70
   6  -2  -3  518.25   52.19
  -2  -4  -3  548.25   35.60
  -4   6  -3  573.34   39.60
   4  -6   3  517.45   48.10
   4  -6   3  474.95   49.40
  -6   2   3  672.53   48.40
  -6   2   3  549.35   48.80
  -6   2   3  586.74   51.69
   2   4   3  655.83   51.79
   2   4   3  472.75   39.10
   4  -6   3  593.14   53.89
   4  -6   3  540.25   43.70
   4  -6   3  561.74   53.99
  -6   2   3  560.34   43.20
  -6   2   3  569.44   46.80
   2   4   3  592.44   52.19
   7  -3  -3  846.72   70.79
  -3  -4  -3  964.10   73.99
   7  -3  -3  880.51   62.49
   7  -3  -3  852.81   66.29
  -3  -4  -3  826.32   63.69
   7  -3  -3  789.42   60.79
  -3  -4  -3  822.62   56.49
  -4   7  -3  913.41   67.99
  -3  -4  -3  820.12   63.69
  -4   7  -3  803.42   48.30
  -3  -4  -3  871.01   50.59
  -3  -4  -3  856.31   48.70
  -4   7  -3  803.22   48.70
   7  -3  -3  828.92   58.49
   7  -3  -3  826.92   72.29
  -4   7  -3  902.81   61.79
   4  -7   3  914.01   68.39
   4  -7   3  825.92   65.09
   4  -7   3  843.52   67.49
   3   4   3  812.32   70.19
   4  -7   3  863.41   62.69
  -7   3   3  812.02   66.19
  -7   3   3  859.61   70.69
   4  -7   3  877.01   73.29
   3   4   3  830.12   54.39
   3   4   3  822.32   62.79
   4  -7   3  798.32   60.19
  -7   3   3  734.43   59.29
  -4   8  -3   14.30   13.20
  -4  -4  -3   16.20   15.50
  -4  -4  -3   -4.10    6.10
   8  -4  -3   -5.80    6.40
   8  -4  -3   13.00   15.20
   8  -4  -3   19.30   10.70
  -4   8  -3   12.20    9.40
   8  -4  -3   -1.90    9.30
  -4  -4  -3   18.30   11.90
   8  -4  -3    9.00    7.50
   4  -8   3   17.00    9.80
   4  -8   3   17.20   14.40
   4  -8   3   19.50   10.60
   4   4   3   13.60    9.00
  -8   4   3    1.10    9.90
  -8   4   3   14.40   12.30
   4  -8   3   15.70   11.60
  -8   4   3   -3.40    4.40
   4   4   3    1.40    4.70
   9  -5  -3  213.58   45.20
  -5  -4  -3  192.68   44.60
  -4   9  -3  241.38   34.50
   9  -5  -3  269.47   36.40
  -4   9  -3  230.48   30.50
   9  -5  -3  158.88   36.50
   5   4   3  261.07   33.10
   4  -9   3  189.28   37.80
   4  -9   3  285.47   45.20
  -9   5   3  287.07   38.20
   4  -9   3  218.08   44.50
  -3   8  -3    2.10    8.50
   8  -5  -3   11.60    9.10
  -3   8  -3    7.50    8.90
   8  -5  -3    0.20    8.90
  -5  -3  -3   13.60   10.00
   8  -5  -3    1.70    8.80
   8  -5  -3    4.10    9.00
  -5  -3  -3   17.00   13.30
  -8   5   3   10.80   11.30
  -8   5   3   14.40   11.40
  -8   5   3    4.50    5.50
   3  -8   3    3.30    6.30
   3  -8   3  -10.40    7.30
   3  -8   3   23.10   15.00
   3  -8   3    3.60    5.70
   5   3   3   -3.70    5.00
   3  -8   3   14.30   11.80
  -5  -2  -3   56.29   16.10
  -2   7  -3   33.40   12.60
  -5  -2  -3   20.70   12.80
  -5  -2  -3   16.60   12.40
   7  -5  -3   77.99   22.10
  -5  -2  -3   22.20    8.00
   7  -5  -3   33.30    9.00
   7  -5  -3   26.10   13.90
   7  -5  -3   57.19   16.90
   7  -5  -3   39.90   15.00
   2  -7   3   13.90    9.90
   5   2   3   36.40   13.50
  -7   5   3   56.59   18.50
  -7   5   3   23.90    7.60
   5   2   3   16.60   12.90
  -7   5   3   31.40   13.30
   2  -7   3   41.00   17.60
   2  -7   3   36.70   12.10
   2  -7   3    7.60    7.80
   5   2   3   32.50    8.10
   2  -7   3   45.50   15.70
   2  -7   3   26.90   12.20
  -7   5   3   26.90   10.10
  -7   5   3   31.00   13.00
   2  -7   3   29.00   14.10
   6  -5  -3   10.30    9.20
  -5  -1  -3    4.60    3.70
   6  -5  -3    9.60    9.20
  -5  -1  -3    4.40    5.80
  -5  -1  -3   -9.10    5.00
  -5  -1  -3   -1.90    4.30
   6  -5  -3    0.30    8.50
  -5  -1  -3    8.00    8.70
  -1   6  -3   -2.10    6.10
   6  -5  -3    6.80    6.90
   6  -5  -3   13.50    4.80
   1  -6   3   17.80   11.30
   5   1   3    4.20    4.80
   1  -6   3    4.80    6.40
  -6   5   3   10.00    9.10
   1  -6   3    5.30    5.60
   1  -6   3   11.30    9.70
   1  -6   3   10.70    8.30
  -6   5   3    0.50    5.90
   5   1   3   -7.00    4.30
   1  -6   3    3.50    4.90
  -6   5   3    2.60    5.90
  -6   5   3    8.80    3.60
   5   1   3    5.40    4.30
  -6   5   3   11.70    9.70
   5   1   3    2.00    5.50
   1  -6   3   12.10    8.20
   5  -5  -3  330.37   33.10
  -5   0  -3  306.97   27.60
  -5   0  -3  333.47   36.70
   5  -5  -3  352.86   37.00
  -5   0  -3  312.87   33.10
   5  -5  -3  360.06   36.60
  -5   0  -3  321.37   37.20
  -5   0  -3  346.07   25.80
   0   5  -3  330.57   27.60
   0   5  -3  333.67   38.30
  -5   5   3  360.86   35.10
   0  -5   3  295.87   21.70
   0  -5   3  307.47   27.30
  -5   5   3  347.27   32.60
   0  -5   3  294.57   31.50
   0  -5   3  413.26   40.80
   0  -5   3  326.47   29.60
  -5   5   3  365.56   36.30
  -5   5   3  299.37   31.90
   0  -5   3  315.97   30.30
   0  -5   3  342.37   29.00
   5   0   3  284.77   26.70
   5   0   3  358.76   28.20
   5   0   3  348.67   37.80
   0  -5   3  353.46   42.40
   0  -5   3  350.56   33.10
   4  -5  -3  301.37   30.50
   4  -5  -3  357.46   35.20
   4  -5  -3  363.16   33.90
   4  -5  -3  317.07   34.40
   4  -5  -3  338.97   31.60
   1   4  -3  338.87   35.10
  -5   1  -3  343.37   27.80
  -5   1  -3  343.47   34.00
   1   4  -3  393.76   35.30
  -5   1  -3  279.27   34.90
  -5   1  -3  301.57   29.20
  -5   1  -3  363.56   35.10
   1   4  -3  347.87   26.70
  -1  -4   3  367.56   30.60
  -4   5   3  384.76   35.60
  -1  -4   3  346.07   29.40
  -1  -4   3  401.96   38.50
  -1  -4   3  314.67   25.40
  -1  -4   3  342.07   27.40
  -4   5   3  349.27   30.20
   5  -1   3  336.87   35.20
  -1  -4   3  335.07   26.40
  -1  -4   3  356.86   34.00
  -4   5   3  338.07   32.50
   5  -1   3  335.77   30.40
  -1  -4   3  331.37   36.40
   5  -1   3  352.86   33.50
   3  -5  -3 1032.40   64.09
   3  -5  -3  973.60   69.09
  -5   2  -3  987.90   67.69
  -5   2  -3  998.30   70.59
   2   3  -3  966.10   70.79
  -5   2  -3 1162.48   77.09
   3  -5  -3  993.10   58.79
   2   3  -3 1018.20   60.79
   3  -5  -3 1023.70   70.09
   3  -5  -3  936.51   66.29
  -5   2  -3  986.10   64.89
  -5   2  -3  934.91   68.49
   3  -5  -3  958.20   57.19
   2   3  -3  987.00   63.29
   3  -5  -3 1037.40   70.69
   5  -2   3 1081.09   76.69
  -2  -3   3 1066.09   64.59
  -3   5   3  971.70   61.49
   5  -2   3 1001.10   70.39
  -2  -3   3 1013.20   59.89
   5  -2   3  951.20   69.39
  -2  -3   3 1045.60   72.99
   5  -2   3 1022.50   66.69
  -3   5   3  990.90   68.79
  -2  -3   3 1008.90   57.69
  -2  -3   3  930.61   60.69
  -3   5   3 1058.99   69.09
  -2  -3   3  955.40   72.79
   5  -2   3 1034.00   69.49
  -2  -3   3 1036.60   70.29
   2  -5  -3   11.30    7.30
  -5   3  -3   25.30   10.80
   2  -5  -3   30.80   11.70
  -5   3  -3   32.10   11.90
   3   2  -3   20.20   10.60
   2  -5  -3   30.80    8.00
   2  -5  -3   17.90    8.90
   2  -5  -3   29.70    9.70
   3   2  -3   19.30    6.30
   2  -5  -3    8.20    7.40
  -5   3  -3    6.90    7.80
   2  -5  -3   29.20    8.00
   3   2  -3   31.10   12.80
  -5   3  -3    8.70    8.00
  -5   3  -3   14.40    7.10
   5  -3   3   32.90   12.80
  -2   5   3   27.80    6.60
  -3  -2   3   38.00    9.30
  -3  -2   3   28.00   12.10
  -2   5   3   25.60    9.20
   5  -3   3   19.40    8.70
   5  -3   3   20.50   12.00
  -2   5   3   13.30    8.50
  -3  -2   3    2.20    7.60
   5  -3   3    9.40    8.20
  -3  -2   3   37.20   11.30
  -3  -2   3   11.00    8.50
  -2   5   3   17.70    9.50
   5  -3   3   22.60   10.20
  -5   4  -3   23.10   10.00
   1  -5  -3    2.60    3.70
   1  -5  -3    2.00    3.90
   4   1  -3    3.90    6.20
  -5   4  -3    8.20    7.30
   4   1  -3    5.70    5.40
   1  -5  -3   -2.60    4.50
   1  -5  -3   12.30    7.30
   1  -5  -3   26.90    8.80
  -5   4  -3    6.00    6.60
  -5   4  -3   11.50    7.00
   1  -5  -3   24.80    9.20
  -5   4  -3   14.90    8.60
   5  -4   3    2.20    7.10
  -1   5   3    9.50    6.00
  -4  -1   3   -3.00    5.60
  -4  -1   3    0.90    5.40
  -4  -1   3   21.00    8.70
   5  -4   3    3.70    6.90
   5  -4   3    9.30    7.50
  -4  -1   3    3.40    7.90
  -4  -1   3    9.00    7.70
   5  -4   3   14.80    8.70
   5  -4   3   12.30    8.40
  -1   5   3   -1.40    3.70
   5  -4   3    7.40    6.30
  -1   5   3    1.80    4.20
   5   0  -3  336.07   35.40
   0  -5  -3  314.97   30.30
   5   0  -3  311.97   35.50
   0  -5  -3  320.47   24.20
  -5   5  -3  333.57   32.20
   0  -5  -3  267.97   26.40
   5   0  -3  372.46   30.20
   0  -5  -3  285.37   32.20
  -5   5  -3  301.67   33.20
   0  -5  -3  296.97   30.00
  -5   5  -3  274.37   27.80
   0  -5  -3  337.27   31.80
  -5   5  -3  311.17   33.10
   0   5   3  315.07   26.60
  -5   0   3  291.77   28.70
   5  -5   3  380.36   32.10
  -5   0   3  327.97   35.00
   5  -5   3  270.87   32.00
   5  -5   3  267.47   34.40
   0   5   3  316.97   29.80
   5  -5   3  351.36   35.90
  -5   0   3  328.87   32.30
  -5   0   3  317.77   32.60
   5  -5   3  343.57   35.50
  -5   0   3  293.07   33.70
   0   5   3  349.07   34.40
   5  -5   3  373.46   33.60
  -1  -5  -3   53.79   12.10
   6  -1  -3   70.19   21.00
  -1  -5  -3   48.50   10.70
  -1  -5  -3   50.19   15.60
  -1  -5  -3   55.89   14.10
   6  -1  -3   41.70   15.90
   6  -1  -3   36.00   15.10
  -1  -5  -3   31.20   15.10
   6  -1  -3   43.40   13.70
  -1  -5  -3   38.40   12.30
   6  -1  -3   43.40    9.10
  -5   6  -3   44.90   12.50
  -5   6  -3   37.20   12.00
   6  -1  -3   34.80    8.70
  -5   6  -3   40.80   14.60
  -1  -5  -3   45.70   14.00
   1   5   3   26.40   13.10
  -6   1   3   32.70   14.10
  -6   1   3   49.40   14.10
   5  -6   3   52.89   14.30
   5  -6   3   48.60   17.30
  -6   1   3   56.19   18.10
   5  -6   3   40.40   15.10
  -6   1   3   35.10   12.70
  -6   1   3   59.69   17.30
   1   5   3   44.60   14.50
   5  -6   3   49.30   18.60
   5  -6   3   44.50   14.80
   1   5   3   38.40   11.70
   5  -6   3   49.20   15.70
   7  -2  -3  718.73   49.40
  -5   7  -3  763.22   54.59
   7  -2  -3  826.52   60.99
   7  -2  -3  851.51   91.09
  -2  -5  -3  767.92   59.99
  -2  -5  -3  625.74   53.49
  -5   7  -3  763.52   62.49
  -2  -5  -3  788.22   61.69
   7  -2  -3  712.13   59.49
  -5   7  -3  774.02   61.99
  -2  -5  -3  744.73   53.59
  -2  -5  -3  674.23   62.99
   7  -2  -3  690.43   66.49
  -2  -5  -3  706.63   51.09
   7  -2  -3  595.84   50.39
  -2  -5  -3  800.62   48.00
  -5   7  -3  734.73   50.79
   5  -7   3  780.12   63.89
  -7   2   3  844.12   62.99
  -7   2   3  671.83   54.69
   5  -7   3  761.92   68.59
   2   5   3  664.13   55.69
  -7   2   3  792.12   60.49
  -7   2   3  654.43   62.19
   2   5   3  781.12   52.59
   5  -7   3  677.83   53.89
   5  -7   3  827.82   65.29
   2   5   3  662.43   62.79
  -7   2   3  750.32   59.69
   5  -7   3  770.12   61.99
  -3  -5  -3   -2.20    4.40
   8  -3  -3    1.80    6.20
  -3  -5  -3   10.00    9.80
  -5   8  -3    1.90    6.60
  -3  -5  -3    0.60    8.50
   8  -3  -3   -3.10    6.00
  -3  -5  -3    3.20    5.00
  -5   8  -3   15.30    9.80
   8  -3  -3    3.20    8.40
   8  -3  -3   14.30   10.60
   8  -3  -3    7.20   11.30
  -5   8  -3    6.80    4.40
   3   5   3    8.70    8.20
  -8   3   3    2.90    8.60
  -8   3   3    4.80    7.00
   5  -8   3    2.30    9.00
   5  -8   3    8.50    7.50
   5  -8   3   -3.20    6.90
  -8   3   3    0.90    6.20
   3   5   3    8.30    5.90
  -8   3   3   -2.90    7.10
  -5   9  -3    9.50   10.00
   9  -4  -3   -2.00   11.00
  -5   9  -3   -9.40    4.90
   9  -4  -3   10.30    9.50
   9  -4  -3    8.70   12.60
  -4  -5  -3   -5.00    8.10
   5  -9   3    1.50   12.60
  -9   4   3   -7.40    6.20
   4   5   3   -1.90    6.20
  -9   4   3    5.60    6.60
   5  -9   3   37.60   18.40
  10  -5  -3    8.50   12.00
  -5  -5  -3   -6.60   13.40
  10  -5  -3    8.00   16.10
  -5  10  -3  -11.20    5.40
   5 -10   3    4.10   13.80
   5 -10   3   -2.30   12.30
   5 -10   3    0.70   10.30
 -10   5   3   -4.70    8.40
   5   5   3   -6.90    4.90
  11  -6  -3    8.00   14.30
  -6  -5  -3    4.60   17.40
 -11   6   3   24.10   17.90
   5 -11   3   -3.50   10.40
   5 -11   3    8.60   16.80
   6   5   3   37.10   17.50
   5 -11   3    1.10   16.10
  10  -6  -3  110.69   47.00
  10  -6  -3   36.10   22.50
  10  -6  -3   56.79   24.10
  -6  -4  -3    8.40   15.50
   4 -10   3   80.79   26.40
 -10   6   3   50.89   23.20
   6   4   3   84.89   23.50
   4 -10   3   46.60   21.50
  -3   9  -3  633.64   55.29
   9  -6  -3  582.04   60.79
  -6  -3  -3  538.45   62.19
   9  -6  -3  520.45   57.39
   9  -6  -3  460.35   59.99
  -9   6   3  565.34   58.49
   3  -9   3  647.44   60.99
   3  -9   3  698.93   72.29
   6   3   3  544.45   53.19
   3  -9   3  638.04   64.59
   3  -9   3  554.34   55.69
  -2   8  -3   81.09   20.90
   8  -6  -3   78.59   22.70
   8  -6  -3  103.59   27.40
   8  -6  -3   85.09   26.00
  -6  -2  -3   67.89   23.90
   2  -8   3   98.19   23.20
   2  -8   3  114.69   29.20
   6   2   3   62.09   18.10
   2  -8   3   80.09   27.90
   2  -8   3   97.29   26.70
   2  -8   3   75.49   20.50
   2  -8   3   31.00   13.10
  -8   6   3  131.99   30.20
   2  -8   3   75.19   19.30
  -6  -1  -3   48.20   11.10
  -6  -1  -3   60.79   20.50
  -6  -1  -3   58.69   18.10
   7  -6  -3   52.09   19.10
   7  -6  -3   73.39   23.30
  -6  -1  -3   69.19   23.20
  -6  -1  -3   54.19   10.60
  -1   7  -3  107.09   25.10
   7  -6  -3   55.09   17.60
   7  -6  -3   35.10   17.20
   1  -7   3   58.49   16.90
  -7   6   3   54.39   20.50
   1  -7   3   41.50   15.90
   1  -7   3   76.99   21.80
   1  -7   3   48.90   15.20
   6   1   3   39.50   14.30
   1  -7   3   50.69   16.10
   6   1   3   56.39   10.90
   1  -7   3   25.40   14.30
  -7   6   3   23.00   11.50
   1  -7   3   18.70   13.00
  -7   6   3   38.50   17.00
   1  -7   3   64.79   15.60
   6  -6  -3  182.78   25.30
  -6   0  -3  189.08   18.30
   6  -6  -3  161.48   33.40
  -6   0  -3  195.48   28.80
  -6   0  -3  167.08   24.90
   0   6  -3  183.88   20.30
   6  -6  -3  175.28   26.30
  -6   0  -3  122.79   29.20
   6  -6  -3  114.79   27.60
   0  -6   3  168.18   34.20
   0  -6   3  151.48   23.50
   0  -6   3   95.19   26.80
   0  -6   3  127.79   19.60
  -6   6   3  214.38   25.70
   0  -6   3  138.29   20.90
  -6   6   3  226.48   28.60
  -6   6   3  168.68   24.00
  -6   6   3  171.28   26.70
   0  -6   3  194.78   21.50
   0  -6   3  161.18   20.90
   0  -6   3  139.69   12.30
   6   0   3  163.88   18.60
   6   0   3  193.68   29.70
   0  -6   3  136.59   22.50
   6   0   3  181.98   25.10
   5  -6  -3   67.19   19.60
  -6   1  -3   24.40   13.20
   5  -6  -3   25.90   12.00
   5  -6  -3   48.70   14.60
   1   5  -3   52.19   12.00
   5  -6  -3   48.20   17.40
   5  -6  -3   51.39   16.00
  -6   1  -3   68.99   20.10
  -6   1  -3   55.99   14.70
  -6   1  -3   54.39   12.30
   6  -1   3   31.80   12.60
  -1  -5   3   74.89   22.20
  -1  -5   3   50.39   12.10
  -5   6   3   47.30   15.00
  -5   6   3   56.89   16.90
   6  -1   3   24.70   10.40
  -1  -5   3   55.89   18.50
  -1  -5   3   68.89   16.20
   6  -1   3   49.80   17.70
  -5   6   3   42.30   13.00
  -1  -5   3   31.10   11.20
   6  -1   3   39.50   11.80
  -1  -5   3   40.90   10.60
  -1  -5   3   59.89    9.50
  -1  -5   3   40.40   17.30
  -6   2  -3  555.54   52.69
  -6   2  -3  668.53   52.29
  -6   2  -3  573.34   45.10
   2   4  -3  505.95   38.90
  -6   2  -3  648.14   50.69
   4  -6  -3  536.45   35.30
   4  -6  -3  551.64   34.50
   4  -6  -3  573.54   49.90
   4  -6  -3  560.14   49.60
   2   4  -3  520.45   47.50
   4  -6  -3  536.55   43.30
  -6   2  -3  549.65   42.90
  -4   6   3  639.24   50.49
  -4   6   3  611.54   48.20
   6  -2   3  558.64   46.40
  -2  -4   3  541.85   39.50
  -2  -4   3  579.74   37.40
   6  -2   3  527.25   47.80
  -2  -4   3  607.44   52.19
  -2  -4   3  523.35   40.10
   6  -2   3  542.25   44.80
   6  -2   3  603.34   50.99
  -2  -4   3  530.55   52.59
  -2  -4   3  567.34   41.20
  -2  -4   3  506.75   51.59
  -4   6   3  567.74   44.00
   3   3  -3   35.70   14.20
   3   3  -3   33.10   11.80
   3  -6  -3   47.10   11.70
   3   3  -3   32.60    9.80
  -6   3  -3   46.90   17.00
  -6   3  -3   41.00   12.90
   3  -6  -3   41.30   13.30
  -6   3  -3   47.50   14.60
   3  -6  -3   32.30    8.10
   3  -6  -3   15.70   10.30
   3  -6  -3   42.60   16.20
   3  -6  -3   34.50    9.70
  -6   3  -3   33.20   12.30
   3  -6  -3   61.19   16.30
  -6   3  -3   25.10   11.60
  -3   6   3   67.39   16.50
  -3  -3   3   42.20   10.70
   6  -3   3   26.80   12.90
  -3  -3   3   42.90   14.20
  -3  -3   3   47.80   15.60
  -3  -3   3   31.20   11.20
  -3   6   3   25.10   11.00
   6  -3   3   36.10   16.50
   6  -3   3   47.00   14.70
  -3   6   3   33.30    7.80
   6  -3   3   43.60   12.60
   6  -3   3   43.00   14.90
  -3  -3   3   45.30   16.30
   6  -3   3   14.60   10.00
   2  -6  -3  255.67   28.10
   2  -6  -3  220.88   27.60
   4   2  -3  243.58   23.30
   2  -6  -3  253.17   29.90
  -6   4  -3  286.77   28.70
   2  -6  -3  226.48   26.80
   4   2  -3  262.17   29.90
  -6   4  -3  292.77   33.00
   2  -6  -3  237.38   21.00
   4   2  -3  268.77   31.70
   2  -6  -3  250.97   26.80
   2  -6  -3  242.58   23.80
   6  -4   3  281.87   31.00
  -4  -2   3  287.97   25.70
  -4  -2   3  200.38   26.70
  -2   6   3  243.08   27.30
  -4  -2   3  244.48   29.80
   6  -4   3  266.27   34.30
  -2   6   3  246.98   27.20
  -4  -2   3  254.57   33.00
  -4  -2   3  211.88   27.50
   6  -4   3  303.07   34.10
   6  -4   3  253.17   27.00
   6  -4   3  217.78   26.60
   6  -4   3  237.58   30.40
  -2   6   3  225.48   27.10
  -6   5  -3    8.40    8.30
   1  -6  -3   -0.40    4.90
   5   1  -3   -5.90    3.60
  -6   5  -3    1.00    6.80
   5   1  -3   10.40    9.70
   1  -6  -3    8.40    6.90
   1  -6  -3    5.90    7.20
  -6   5  -3   -0.40    5.30
   1  -6  -3   -3.00    3.90
   1  -6  -3    9.80    5.00
  -1   6   3    2.00    4.40
  -1   6   3    5.30    6.60
   6  -5   3   -3.60    6.40
  -5  -1   3    1.00    4.40
   6  -5   3  -10.20    4.20
   6  -5   3    5.30    6.30
  -5  -1   3    6.50    8.80
  -5  -1   3    9.90    8.90
  -5  -1   3    3.90    7.10
   6  -5   3    2.10    5.20
   6  -5   3  -14.40    5.30
  -1   6   3    9.90    7.70
  -5  -1   3   10.00   10.00
   6   0  -3  193.98   22.70
  -6   6  -3  176.88   26.20
   0  -6  -3  143.29   15.00
   0  -6  -3  189.28   26.50
   6   0  -3  132.69   27.60
   0  -6  -3  113.19   19.70
   0  -6  -3  154.08   22.90
  -6   6  -3  150.98   22.60
  -6   6  -3  152.48   20.00
   0  -6  -3  127.39   18.40
  -6   6  -3  197.48   27.50
   0  -6  -3  165.58   22.20
   6   0  -3   92.29   25.10
   0  -6  -3  178.68   24.10
  -6   0   3  211.08   24.20
   0   6   3  118.19   17.20
   6  -6   3  114.79   27.60
  -6   0   3  164.98   24.00
   6  -6   3  123.49   21.40
   0   6   3  153.38   21.90
   6  -6   3  163.08   21.60
  -6   0   3  140.19   29.80
   6  -6   3  120.29   26.90
   6  -6   3  135.69   28.70
   0   6   3  149.19   23.80
  -6   0   3  164.18   26.40
   6  -6   3  162.38   31.90
   7  -1  -3   -4.50    5.40
  -1  -6  -3    4.70    5.00
   7  -1  -3   -3.00    6.90
  -6   7  -3   11.70   11.30
  -1  -6  -3    8.10   10.40
  -6   7  -3    7.60    7.80
   7  -1  -3    4.20    5.30
  -1  -6  -3   -1.20    5.70
  -1  -6  -3    7.10    7.30
  -1  -6  -3    2.50    7.00
  -1  -6  -3    6.30    6.00
   7  -1  -3   18.90   11.40
  -1  -6  -3   -0.70    4.60
  -1  -6  -3    4.10    5.00
   7  -1  -3    5.50    8.00
  -7   1   3   -3.20    3.80
   1   6   3   -3.40    3.60
   6  -7   3    2.30    5.50
  -7   1   3    3.30    6.20
  -7   1   3   -1.70    8.00
   6  -7   3  -10.20    6.70
   6  -7   3    9.20    8.90
   1   6   3   -0.30    5.00
  -7   1   3    4.00    9.50
  -7   1   3   10.60    9.60
   6  -7   3    0.40    9.10
  -2  -6  -3   18.80   10.50
   8  -2  -3    0.80    7.50
   8  -2  -3    8.30   11.80
   8  -2  -3   19.60   12.30
   8  -2  -3   38.90   18.20
  -6   8  -3   11.70   11.40
  -2  -6  -3   39.60   20.30
  -2  -6  -3   33.30   12.40
   8  -2  -3   23.90   13.80
  -6   8  -3    9.10    8.20
  -8   2   3    9.90   11.00
   6  -8   3   17.80   16.90
   2   6   3   14.30    8.20
   6  -8   3   18.50   13.50
  -8   2   3   33.90   14.50
   2   6   3   39.30   15.50
  -8   2   3   37.30   15.90
  -8   2   3   43.80   16.00
  -6   9  -3   61.69   17.10
  -6   9  -3   75.89   26.30
   9  -3  -3   29.50   15.30
  -3  -6  -3   71.19   26.00
   6  -9   3   60.29   24.40
  -9   3   3   29.60   15.40
   3   6   3   53.29   18.10
  -9   3   3   15.50   14.30
   6  -9   3   88.39   26.70
  10  -4  -3    2.90   12.50
  -6  10  -3   -8.30    9.40
  -4  -6  -3   28.40   20.00
 -10   4   3   -3.70    8.10
   6 -10   3    7.70   16.40
   4   6   3   -3.80    4.90
  11  -5  -3   -5.20    8.80
  -5  -6  -3   32.60   22.80
  -6  11  -3  -11.50   11.30
 -11   5   3   14.70   15.70
   6 -11   3   -2.10   14.70
   6 -11   3    6.30   18.40
   6 -11   3   55.79   30.40
   5   6   3    3.30    9.20
  -7  -4  -3   27.10   23.70
  11  -7  -3   14.60   18.80
  11  -7  -3   30.10   19.10
 -11   7   3   35.40   24.80
   4 -11   3   27.50   18.90
   7   4   3   34.90   17.80
   4 -11   3   56.19   30.40
   4 -11   3   35.10   23.10
  -7  -3  -3  204.98   47.40
  10  -7  -3   94.39   31.20
  10  -7  -3  180.08   40.30
  10  -7  -3  221.48   48.00
   3 -10   3   89.99   30.00
 -10   7   3  104.79   30.30
   3 -10   3  173.58   47.00
   3 -10   3  106.89   31.60
   7   3   3  156.58   32.80
   3 -10   3  151.98   34.00
   9  -7  -3    7.40   12.90
  -7  -2  -3   -5.60   11.10
   9  -7  -3   -1.20   10.40
   9  -7  -3    9.30   12.50
   7   2   3   -4.10    6.50
   2  -9   3   12.70   14.00
   2  -9   3    3.20   11.70
   2  -9   3    2.60    9.30
   2  -9   3  -10.70    7.00
  -9   7   3   25.40   16.10
  -7  -1  -3   88.19   29.10
   8  -7  -3  133.49   32.70
   8  -7  -3   97.59   28.50
   8  -7  -3  109.59   30.20
   1  -8   3  101.59   23.10
   1  -8   3  100.09   27.70
   7   1   3   77.29   22.50
   1  -8   3   86.79   20.40
   1  -8   3   87.89   28.50
   1  -8   3  120.49   27.10
  -8   7   3  123.59   28.80
   1  -8   3   88.09   28.50
  -7   0  -3   27.50   15.90
   7  -7  -3   -1.80    8.40
   7  -7  -3    3.60   11.60
  -7   0  -3   13.40    7.40
   7  -7  -3   -3.70    8.50
   0  -7   3    6.40    7.80
   0  -7   3    3.90    6.70
   7   0   3    1.90    5.00
  -7   7   3   10.40    8.10
   7   0   3   17.10   12.60
   0  -7   3    4.90    7.20
   0  -7   3    9.90    8.40
   0  -7   3   -2.00    6.30
   0  -7   3    8.70   11.50
   0  -7   3   25.10   17.50
  -7   7   3    4.10    9.80
  -7   1  -3    1.90    7.90
  -7   1  -3    3.00    5.20
   6  -7  -3   15.80   11.00
  -7   1  -3    1.50    6.60
  -7   1  -3    3.90    9.90
   6  -7  -3   -8.10    5.00
  -7   1  -3   -3.40    4.50
   1   6  -3   10.10    6.30
  -1  -6   3   10.90    7.70
  -1  -6   3   -0.80    4.00
  -1  -6   3    3.50    7.50
  -1  -6   3    4.50    5.80
   7  -1   3    2.50    5.30
  -1  -6   3    7.40    6.70
   7  -1   3   -6.60    5.30
   7  -1   3    2.10    9.30
  -1  -6   3    5.60    8.50
  -1  -6   3   -5.70    5.50
  -1  -6   3    1.40    8.70
  -6   7   3   11.40   10.30
   7  -1   3   -8.10    4.20
   7  -1   3    2.70    4.70
  -6   7   3    1.10    6.80
   5  -7  -3  790.62   64.29
   5  -7  -3  760.12   61.29
   5  -7  -3  856.11   68.19
  -7   2  -3  837.62   65.59
  -7   2  -3  831.42   57.19
   5  -7  -3  741.03   58.19
   2   5  -3  740.13   52.99
   5  -7  -3  766.02   45.40
  -7   2  -3  727.13   68.19
   5  -7  -3  785.62   65.29
   5  -7  -3  752.02   44.70
  -7   2  -3  720.93   56.79
  -7   2  -3  780.12   64.69
  -2  -5   3  854.71   66.09
  -2  -5   3  766.02   50.89
  -2  -5   3  789.72   66.49
  -2  -5   3  732.23   68.49
   7  -2   3  792.22   53.89
  -2  -5   3  788.52   53.29
  -5   7   3  754.32   54.19
  -2  -5   3  788.52   56.69
  -5   7   3  825.02   64.99
   7  -2   3  748.43   58.39
  -2  -5   3  733.83   53.19
  -2  -5   3  742.43   54.49
   7  -2   3  776.92   65.79
   7  -2   3  800.92   64.09
  -5   7   3  741.73   61.09
   7  -2   3  712.43   58.39
  -7   3  -3  884.91   66.19
   4  -7  -3  895.71   69.49
  -7   3  -3  781.42   66.99
   3   4  -3  810.02   65.89
   4  -7  -3  852.21   55.09
  -7   3  -3  776.22   70.19
   4  -7  -3  881.91   69.09
   3   4  -3  849.12   57.09
   4  -7  -3  810.22   66.79
   4  -7  -3  846.52   59.49
   4  -7  -3  932.61   66.79
   4  -7  -3  803.32   52.29
  -7   3  -3  908.41   70.39
  -3  -4   3  856.81   68.29
  -3  -4   3  901.81   61.89
  -3  -4   3  805.52   66.89
   7  -3   3  839.42   66.29
  -3  -4   3 1084.89   79.39
   7  -3   3  791.12   58.79
   7  -3   3  908.01   66.39
  -3  -4   3  832.72   58.59
  -4   7   3  788.32   64.39
   7  -3   3  844.52   74.89
  -4   7   3  856.91   53.69
  -3  -4   3  850.61   51.59
   7  -3   3  878.71   69.19
  -4   7   3  900.51   67.69
   7  -3   3  819.72   66.99
  -3  -4   3  825.12   49.70
   4   3  -3  193.68   28.10
   3  -7  -3  166.88   19.10
   3  -7  -3  188.08   20.00
  -7   4  -3  209.98   29.30
  -7   4  -3  189.98   25.00
   3  -7  -3  191.58   27.00
   3  -7  -3  211.58   23.30
  -7   4  -3  169.68   24.50
   3  -7  -3  169.08   25.70
   4   3  -3  151.58   23.70
   3  -7  -3  165.58   25.70
  -7   4  -3  167.28   27.70
   3  -7  -3  176.58   24.80
   4   3  -3  185.28   21.10
  -4  -3   3  183.88   27.10
   7  -4   3  168.28   27.50
   7  -4   3  189.88   26.50
  -4  -3   3  152.48   25.10
  -4  -3   3  196.28   25.40
   7  -4   3  184.78   23.10
   7  -4   3  193.98   27.40
  -4  -3   3  165.88   21.00
  -4  -3   3  263.07   35.00
   7  -4   3  219.68   29.90
  -3   7   3  190.08   25.70
  -3   7   3  186.18   25.60
   5   2  -3   37.90   15.80
   2  -7  -3   16.60   10.60
   2  -7  -3   33.30   15.90
  -7   5  -3   33.80   13.40
   5   2  -3   13.00    7.90
   2  -7  -3   36.70    9.40
   2  -7  -3   11.40    9.50
   2  -7  -3   40.90   14.60
  -7   5  -3   38.80   15.60
   5   2  -3   15.00   11.50
   2  -7  -3   22.40   10.30
   2  -7  -3   22.00   11.00
  -7   5  -3   46.10   16.40
  -7   5  -3   51.59   15.80
  -2   7   3   25.90   12.20
  -5  -2   3   25.20   13.10
   7  -5   3   33.50   15.90
  -2   7   3   38.60   13.40
   7  -5   3   65.29   18.90
  -5  -2   3   26.10   10.20
  -5  -2   3   18.80    9.90
   7  -5   3   18.00    9.40
  -2   7   3   34.40   12.70
   7  -5   3   19.40   10.50
  -5  -2   3   35.00   17.00
   7  -5   3   25.70   15.90
   7  -5   3   29.90   13.40
  -5  -2   3   39.50   15.00
   6   1  -3   38.30   12.60
   1  -7  -3   74.89   20.10
   1  -7  -3   51.09   15.00
   1  -7  -3   51.99    8.80
   1  -7  -3   58.79   17.10
  -7   6  -3   55.19   15.00
   1  -7  -3   56.69   16.40
  -7   6  -3   45.60   16.70
   1  -7  -3   61.79   18.80
   6   1  -3   82.49   23.10
  -1   7   3   54.39   18.00
  -1   7   3   50.09   14.60
   7  -6   3   15.80   13.90
   7  -6   3   62.89   23.10
  -6  -1   3   17.60   12.30
   7  -6   3   78.29   18.60
  -6  -1   3   40.60   17.50
   7  -6   3   46.60   16.10
  -6  -1   3   36.90   14.60
   7  -6   3   61.99   21.90
  -6  -1   3   30.40   13.90
  -1   7   3   29.90   12.60
  -6  -1   3   48.70   15.10
   0  -7  -3   18.10   12.50
   0  -7  -3    9.40   10.20
   0  -7  -3   12.10    6.60
   0  -7  -3   12.70   10.00
   7   0  -3    0.90    9.80
   0  -7  -3    5.50    8.90
   7   0  -3    1.30    6.50
  -7   7  -3   -3.80    5.70
  -7   7  -3   11.60    8.70
   0  -7  -3   -2.60    3.70
   7  -7   3   22.70   13.60
  -7   0   3   15.20   13.50
   7  -7   3    5.20   10.40
   7  -7   3    1.70    5.30
   7  -7   3   27.20   19.80
  -7   0   3   19.00   12.10
  -7   0   3   -0.70    6.30
   0   7   3    7.20    8.00
   0   7   3   15.70    9.00
  -7   0   3   13.60   10.50
  -1  -7  -3   72.39   20.10
  -1  -7  -3  129.99   31.00
  -7   8  -3  107.29   20.80
  -7   8  -3   63.79   22.20
   8  -1  -3  142.59   32.80
   8  -1  -3  113.79   24.80
  -1  -7  -3  135.69   16.40
   7  -8   3   84.59   24.50
   1   7   3  113.39   24.80
  -8   1   3   86.99   22.20
  -8   1   3   96.09   27.80
   1   7   3  116.99   22.40
   7  -8   3  121.99   32.10
  -8   1   3   80.79   22.80
  -2  -7  -3    2.10    5.80
   9  -2  -3    6.40    9.10
  -7   9  -3   14.30   18.30
  -2  -7  -3   -7.70    7.90
   7  -9   3    2.80   23.60
   2   7   3   18.10   13.00
  -9   2   3   20.60   12.10
   7  -9   3   20.10   16.30
  -9   2   3   -3.00    7.90
  -7  10  -3   44.00   20.20
  -3  -7  -3   11.00   18.40
  -3  -7  -3   22.50   10.20
  10  -3  -3   29.90   18.20
 -10   3   3   20.50   16.00
 -10   3   3   17.90   14.20
   7 -10   3   23.60   19.90
   7 -10   3   26.10   21.60
   3   7   3   60.09   19.00
  -4  -7  -3   60.79   30.50
  11  -4  -3   53.39   25.90
  -7  11  -3   52.89   24.90
   7 -11   3   10.50   16.10
   4   7   3   26.00   16.30
   7 -11   3   17.30   17.80
 -11   4   3   67.09   23.20
  11  -8  -3   29.70   21.20
  -8  -3  -3   83.89   37.20
  11  -8  -3    9.10   15.30
  11  -8  -3    9.10   14.90
   8   3   3    5.50   10.10
   3 -11   3   30.00   17.50
 -11   8   3   21.10   18.80
   3 -11   3    5.20   17.20
   3 -11   3   29.70   24.20
  10  -8  -3    6.20   14.60
  10  -8  -3    9.20   16.10
  -8  -2  -3   29.90   19.60
  10  -8  -3    0.10   13.10
   2 -10   3    0.60   10.50
   2 -10   3   25.70   18.30
   2 -10   3   -7.50   10.80
   2 -10   3   -5.00   12.40
 -10   8   3  -10.40    7.20
  -8  -1  -3  108.19   32.10
   9  -8  -3   55.79   25.90
   9  -8  -3   61.39   24.30
   9  -8  -3   58.59   22.70
   1  -9   3   72.59   24.70
   1  -9   3  106.69   32.80
   8   1   3  130.19   31.60
   1  -9   3   80.79   29.10
   1  -9   3   88.79   24.90
  -9   8   3   94.99   28.70
   8  -8  -3  639.34   64.39
   8  -8  -3  710.93   67.69
   8  -8  -3  572.84   64.99
  -8   0  -3  669.13   67.39
   0  -8   3  739.13   71.29
   0  -8   3  634.24   67.89
  -8   8   3  699.03   65.29
   0  -8   3  653.73   56.39
   8   0   3  575.54   58.19
   0  -8   3  606.74   58.29
  -8   1  -3  105.59   19.80
   7  -8  -3   79.39   27.80
   7  -8  -3   41.80   19.60
   7  -8  -3   59.09   22.30
  -8   1  -3  125.09   30.00
   1   7  -3  110.69   17.80
  -1  -7   3  137.79   35.10
   8  -1   3   78.79   23.80
  -7   8   3  121.49   29.50
  -1  -7   3  133.69   32.60
  -7   8   3  144.19   33.00
  -1  -7   3   65.29   17.50
  -1  -7   3   95.49   12.00
  -1  -7   3  113.09   28.90
  -8   2  -3   15.00   13.70
   6  -8  -3   30.80   17.80
   6  -8  -3   42.60   15.30
  -6   8   3   44.60   16.40
  -6   8   3   27.80   15.10
  -2  -6   3   12.10    7.70
  -2  -6   3   14.50   13.40
  -2  -6   3   27.20   11.80
  -2  -6   3   31.70   12.60
   8  -2   3   21.10   11.80
  -2  -6   3   16.90   15.50
   8  -2   3   21.30   13.60
  -2  -6   3   31.60    9.70
  -8   3  -3    1.40    6.70
   5  -8  -3    3.20    4.70
   5  -8  -3   -4.70    5.10
   3   5  -3    8.10    6.20
  -8   3  -3    3.40    8.00
  -8   3  -3    6.00    6.50
   5  -8  -3   -4.60    6.30
   8  -3   3   -5.60    5.60
   8  -3   3   -1.10    5.50
  -5   8   3   -3.40    5.10
   8  -3   3   -2.00    6.10
  -3  -5   3   -2.00    4.70
  -3  -5   3   -6.90    6.20
  -3  -5   3    4.30    6.00
  -3  -5   3    5.80   10.10
  -5   8   3   -0.80    7.40
  -3  -5   3    4.40    6.00
  -3  -5   3   -0.20    4.50
   8  -3   3   17.10    8.80
  -8   4  -3    8.80   10.00
   4   4  -3   11.60   11.00
  -8   4  -3    8.40    9.20
   4  -8  -3    0.20    7.40
   4   4  -3    3.90    6.10
   4  -8  -3    2.70    6.30
   4  -8  -3    5.60    7.10
   4  -8  -3    7.00   11.30
  -8   4  -3   -1.60    5.70
  -4  -4   3   20.00   16.00
  -4  -4   3    7.10    8.00
   8  -4   3   -4.60    6.20
   8  -4   3   21.60   12.50
  -4   8   3    0.40    7.30
  -4  -4   3    4.60    8.10
  -4   8   3   12.10   11.10
   8  -4   3    4.60    9.20
   8  -4   3    6.30    9.40
   8  -4   3  -11.50    5.30
  -4  -4   3    4.00    6.00
   5   3  -3    4.60   10.40
   3  -8  -3   10.80    8.20
   5   3  -3   12.20    8.10
   3  -8  -3    7.70    9.50
   3  -8  -3   21.90   13.40
   3  -8  -3    5.60    5.70
  -8   5  -3    9.70    8.70
  -8   5  -3    9.70    9.80
  -8   5  -3    2.80    6.90
   3  -8  -3   -1.50    6.30
  -5  -3   3    6.90   14.00
  -3   8   3    3.50    7.70
  -3   8   3   -1.30    5.70
   8  -5   3    0.00    9.30
   8  -5   3    7.70   13.50
  -5  -3   3   -3.50    3.90
   8  -5   3    8.20    8.60
   8  -5   3    1.40    7.20
   8  -5   3    2.60    5.70
  -5  -3   3    8.60    8.80
   8  -5   3   18.80   12.30
   2  -8  -3  133.89   28.20
   2  -8  -3   85.69   24.30
   2  -8  -3   79.49   11.60
   2  -8  -3   44.80   15.10
  -8   6  -3   84.19   23.90
   2  -8  -3   61.29   19.60
  -8   6  -3  119.59   23.40
   6   2  -3   90.39   18.90
  -2   8   3  121.79   24.50
  -2   8   3   66.79   20.20
   8  -6   3  107.99   31.40
  -6  -2   3  123.99   31.30
   8  -6   3   81.29   23.70
  -6  -2   3  103.29   22.10
   8  -6   3   96.09   24.30
  -2   8   3   84.49   21.20
   8  -6   3   94.69   30.30
   1  -8  -3  101.49   23.60
  -8   7  -3   85.59   25.10
  -8   7  -3  122.19   19.50
   1  -8  -3   98.49   11.80
   7   1  -3  123.79   24.70
   1  -8  -3  121.29   29.10
   1  -8  -3   91.59   25.00
  -7  -1   3   86.89   22.10
   8  -7   3  105.19   29.20
   8  -7   3   75.99   25.70
  -7  -1   3   85.99   28.50
  -1   8   3   82.79   21.90
  -1   8   3  107.39   24.10
  -1   8   3   66.09   17.60
   8  -7   3  131.69   31.10
   8   0  -3  688.33   56.49
  -8   8  -3  689.43   64.59
   0  -8  -3  633.44   42.00
   0  -8  -3  604.04   58.59
   0  -8  -3  603.84   44.30
   0  -8  -3  616.94   61.89
  -8   0   3  578.64   55.79
  -8   0   3  698.43   67.19
   8  -8   3  771.32   70.29
   8  -8   3  781.62   74.49
   0   8   3  612.54   56.49
   0   8   3  654.73   54.79
   9  -1  -3   17.50   12.80
  -1  -8  -3    6.30   10.60
  -8   9  -3   12.90   15.20
  -1  -8  -3   29.20   19.10
  -1  -8  -3   24.90   10.20
   1   8   3   -3.70    7.50
  -9   1   3   14.50   13.00
   8  -9   3    3.50   10.00
   8  -9   3   24.00   20.80
  -9   1   3   24.50   16.60
  -2  -8  -3    8.00    8.50
  -8  10  -3  -12.40    6.30
  -2  -8  -3    8.90   13.70
  10  -2  -3    0.20    9.90
 -10   2   3   -4.70    5.80
   8 -10   3   12.30   18.30
   8 -10   3    0.70   12.20
   2   8   3    2.20   11.40
 -10   2   3   -3.50   11.50
  11  -3  -3    2.30   12.00
  -8  11  -3   -7.70    8.40
  -3  -8  -3   23.70   17.10
  -3  -8  -3   16.00   10.30
   8 -11   3   -3.20   13.20
   8 -11   3   -6.00   12.70
 -11   3   3    5.20   11.70
   3   8   3    7.60   11.60
  -9  -1  -3    4.20   14.80
  10  -9  -3   -1.90   11.80
  10  -9  -3   49.40   27.50
  10  -9  -3   -1.60   12.80
 -10   9   3   10.50   14.10
   1 -10   3    8.20   16.60
   1 -10   3    6.90   15.30
   1 -10   3   24.20   16.90
   9   1   3   -4.10   10.90
   1 -10   3    5.60    9.20
  -9   0  -3   48.70   22.90
   9  -9  -3   44.60   21.60
   9  -9  -3   10.70   16.60
   9  -9  -3   57.19   25.60
   0  -9   3   33.20   23.40
   0  -9   3   75.59   30.70
   0  -9   3   37.50   16.70
   9   0   3   63.19   24.10
  -9   9   3   27.70   18.10
   1   8  -3   15.50   11.30
  -9   1  -3   10.60   15.50
   8  -9  -3    2.80   12.40
   8  -9  -3   30.40   21.50
   8  -9  -3   -5.50    8.00
  -1  -8   3   11.80   10.20
  -8   9   3   -1.80   11.90
  -1  -8   3   22.00   18.90
   9  -1   3   23.50   15.20
  -1  -8   3   42.40   20.40
  -9   2  -3   34.70   18.90
   2   7  -3   16.70    9.40
   7  -9  -3   -5.00   14.10
  -9   2  -3    6.30    9.50
   7  -9  -3   22.60   20.70
  -2  -7   3    5.30   15.60
  -2  -7   3    3.00   10.00
   9  -2   3    7.10   11.60
  -2  -7   3   22.30    9.40
  -7   9   3   16.10   14.00
  -7   9   3    3.40   13.40
   3   6  -3   44.40   14.60
   6  -9  -3   79.79   24.70
   6  -9  -3   76.39   26.00
   6  -9  -3   69.49   19.70
  -9   3  -3   21.90   11.80
  -9   3  -3   78.99   24.90
  -3  -6   3   27.60   19.10
   9  -3   3   40.70   15.80
  -6   9   3   65.79   22.90
  -3  -6   3   56.89   21.00
  -6   9   3   52.49   19.90
   9  -3   3   99.59   26.00
  -9   4  -3    5.40   11.00
  -9   4  -3    1.40    9.60
   4   5  -3   13.90    9.30
  -9   4  -3   -4.30    6.50
   5  -9  -3   -8.00    4.40
   5  -9  -3    6.10   13.30
   9  -4   3   20.40   14.70
  -5   9   3   -0.40    8.50
   9  -4   3   -4.80    6.50
  -5   9   3    5.80   10.50
  -4  -5   3   -4.80    8.00
   9  -4   3   13.90   13.70
  -4  -5   3   -2.30    7.80
   9  -4   3   -3.00   11.20
   5   4  -3  269.47   28.90
   4  -9  -3  254.07   37.40
   4  -9  -3  256.17   26.20
  -9   5  -3  269.37   33.80
  -9   5  -3  250.37   34.40
  -5  -4   3  250.47   34.00
  -5  -4   3  280.47   43.70
  -4   9   3  238.18   33.60
   9  -5   3  203.68   34.90
   9  -5   3  260.87   38.70
   9  -5   3  258.97   44.00
  -4   9   3  250.67   34.00
  -9   6  -3  519.15   49.30
   3  -9  -3  567.14   57.69
   3  -9  -3  639.14   54.09
   3  -9  -3  643.44   40.90
  -9   6  -3  606.84   57.79
   6   3  -3  541.55   47.20
  -3   9   3  587.54   54.79
   9  -6   3  561.64   61.19
  -6  -3   3  516.95   62.19
  -6  -3   3  541.75   51.69
   9  -6   3  473.85   61.29
  -3   9   3  618.04   55.59
   9  -6   3  514.55   58.29
  -9   7  -3   -8.40    5.50
   2  -9  -3    0.80    8.00
   2  -9  -3   -1.30    3.10
   2  -9  -3  -10.50    6.00
   7   2  -3   -0.70    5.90
   9  -7   3  -11.30    8.00
  -7  -2   3  -11.00    5.40
  -2   9   3   15.00   10.30
  -7  -2   3    7.60   12.20
  -2   9   3    6.70    9.90
   9  -7   3   -6.20   10.80
   9  -7   3   -2.60   11.60
  -9   8  -3   83.49   25.80
   1  -9  -3   49.90   22.50
   1  -9  -3   83.09   25.20
   8   1  -3   92.19   23.20
   1  -9  -3   73.49   25.20
  -1   9   3   40.10   17.50
  -8  -1   3   38.70   21.10
  -1   9   3   33.30   16.60
  -8  -1   3   56.29   20.20
   9  -8   3   82.79   47.40
   9  -8   3   74.29   27.10
   0  -9  -3   20.00   16.10
  -9   9  -3   67.79   27.50
   9   0  -3   12.70   11.80
   9  -9   3   59.19   26.10
   9  -9   3   37.50   20.80
   0   9   3   58.59   19.20
  -1  -9  -3   15.80    6.70
  -9  10  -3    4.40   14.20
  10  -1  -3    4.80   12.40
  -1  -9  -3   -0.30   12.30
 -10   1   3   24.00   19.20
   1   9   3   35.20   17.00
   9 -10   3    7.10   12.70
   9 -10   3   -7.30   11.60
  10 -10  -3  110.39   36.90
   9 -10  -3    3.50   13.40
 -10   1  -3    7.10   14.50
   9 -10  -3   -8.70    8.60
   9 -10  -3   43.00   22.60
  10  -1   3   10.00   13.80
  -1  -9   3   -0.10   11.20
  -9  10   3    5.10   13.30
   8 -10  -3  -21.60   10.10
   8 -10  -3    4.60   11.90
 -10   2  -3    2.40   13.80
   8 -10  -3   -7.50   11.60
  10  -2   3    9.20   13.90
  -2  -8   3   -9.90   13.20
  -8  10   3   15.40   16.10
   7 -10  -3   46.50   25.70
   7 -10  -3   40.00   17.50
 -10   3  -3   32.90   19.60
   7 -10  -3   42.30   21.10
  -7  10   3   30.20   17.80
  -3  -7   3   11.10   16.70
  10  -3   3   31.00   20.20
  -7  10   3   10.40   15.20
 -10   4  -3    6.80   11.70
   6 -10  -3   18.90   14.10
   6 -10  -3    0.80    8.20
 -10   4  -3   -8.70    7.10
   6 -10  -3    8.00   16.60
  -6  10   3   -5.10    7.90
  -6  10   3    7.10   10.80
  10  -4   3    3.50    9.50
  -4  -6   3   21.00   20.80
   5 -10  -3  -10.00    5.70
 -10   5  -3    1.40    9.70
   5 -10  -3    2.90   13.90
 -10   5  -3   -6.40    8.40
   5 -10  -3   26.50   17.30
  10  -5   3   -4.50    9.30
  10  -5   3   24.30   15.30
  -5  10   3   13.20   12.80
  -5  10   3    2.30   11.60
  -5  -5   3    2.80   11.30
   4 -10  -3   91.99   32.20
 -10   6  -3   60.09   21.20
   4 -10  -3   94.89   29.20
   4 -10  -3   74.59   15.20
  10  -6   3   85.69   27.80
  -4  10   3   87.09   26.70
  10  -6   3   36.70   21.70
  -6  -4   3   76.09   29.00
  -4  10   3   92.59   25.90
 -10   7  -3  106.79   29.70
   3 -10  -3  118.29   32.00
  -7  -3   3  106.19   33.40
  -3  10   3  142.49   30.10
  10  -7   3  144.79   38.40
  10  -7   3   75.79   27.60
 -10   8  -3   -3.00    9.60
   2 -10  -3   17.90   21.70
   2 -10  -3   14.10   16.70
   2 -10  -3   16.30   13.90
  10  -8   3   18.10   17.00
  -8  -2   3   12.30   15.10
  10  -8   3    2.10   12.30
  -2  10   3    5.00   12.60
   1 -10  -3    7.00   13.60
 -10   9  -3   20.20   17.80
   1 -10  -3   24.90   17.80
   1 -10  -3   14.70   14.70
  -9  -1   3   22.70   20.60
  10  -9   3   25.60   16.00
  -1  10   3   19.70   12.40
  -1  10   3   -2.30    8.80
  10  -9   3   -1.80   12.90
   8 -11  -3   -5.70    9.10
   8 -11  -3  -11.40   11.00
 -11   3  -3   -2.50   13.80
   8 -11  -3   -2.90   13.90
  -3  -8   3  -11.10   14.10
  11  -3   3   -8.70    9.40
  -8  11   3   -7.10   10.10
   7 -11  -3   22.10   14.70
   7 -11  -3   56.89   27.20
   7 -11  -3   25.70   24.90
 -11   4  -3   23.20   17.80
  -7  11   3   17.30   15.30
  -4  -7   3   43.60   32.60
  11  -4   3   34.70   20.00
   6 -11  -3   -2.00   11.80
 -11   5  -3    4.40   10.30
   6 -11  -3   21.80   13.00
   6 -11  -3   15.70   19.70
  -6  11   3   14.00   15.10
  11  -5   3   -7.30    9.20
  -5  -6   3   -3.90   14.00
   5 -11  -3   20.70   20.00
 -11   6  -3    7.00   14.30
   5 -11  -3   32.00   12.70
   5 -11  -3   -8.10   11.10
  -5  11   3    5.50   12.50
  11  -6   3   17.20   19.40
  -5  11   3    1.90   12.80
  -6  -5   3   20.20   21.30
   4 -11  -3   49.40   26.70
 -11   7  -3   31.00   19.40
   4 -11  -3   63.19   25.80
  -4  11   3   22.40   14.80
  11  -7   3    0.00   15.00
  -4  11   3    8.10   15.30
  11  -7   3   54.19   26.60
  -7  -4   3   29.40   23.50
   3 -11  -3    6.60   14.90
   3 -11  -3   43.30   22.40
 -11   8  -3    2.60   15.80
  -3  11   3   18.20   16.90
  11  -8   3   -3.40   10.50
  11  -8   3  -16.90    8.20
  -8  -3   3   21.00   21.70
   0   0  -4  155.68   16.50
   0   0  -4  132.29   15.20
   0   0  -4  151.58   14.40
   0   0   4  154.48   12.00
   0   0   4  147.09   15.90
   0   0   4  147.39   14.00
   0   0   4  148.29   15.00
   0   1  -4  573.94   40.00
  -1   0  -4  641.94   41.20
   1  -1  -4  600.74   42.00
   1  -1  -4  648.74   40.60
  -1   0  -4  614.94   39.30
   1  -1  -4  690.33   37.70
  -1   0  -4  624.64   41.60
  -1   0  -4  622.84   40.10
   0   1  -4  671.03   45.20
   0   1  -4  498.75   39.10
   1  -1  -4  640.04   40.70
   1   0   4  597.14   38.90
   1   0   4  633.04   41.20
  -1   1   4  616.64   37.20
   0  -1   4  610.74   34.40
   0  -1   4  607.44   38.60
   1   0   4  567.74   40.60
  -1   1   4  643.04   42.30
   1   0   4  624.34   39.70
  -1   1   4  629.04   40.50
   0  -1   4  583.54   39.80
   0  -1   4  595.74   40.40
   0  -1   4  713.63   46.10
  -1   1  -4  636.84   43.10
  -1   1  -4  695.13   42.70
   1   0  -4  588.94   44.10
   0  -1  -4  637.84   40.40
   0  -1  -4  630.84   40.30
   1   0  -4  670.13   41.70
   0  -1  -4  631.64   41.50
   1   0  -4  647.44   35.70
   1   0  -4  654.33   40.00
  -1   1  -4  623.64   43.10
  -1   1  -4  664.63   40.70
   0  -1  -4  614.04   40.00
   1  -1   4  637.44   43.80
   0   1   4  598.64   40.90
  -1   0   4  623.74   41.00
  -1   0   4  654.63   44.70
   1  -1   4  628.14   38.70
  -1   0   4  614.84   39.70
  -1   0   4  637.04   35.10
   0   1   4  605.34   39.50
   0   1   4  587.44   39.20
   1  -1   4  606.94   39.90
   1  -1   4  632.24   43.00
   0   1   4  611.74   40.10
   1  -1   4  696.23   42.80
  -1  -1  -4 3246.28  173.38
  -1  -1  -4 3122.49  174.18
  -1  -1  -4 3214.68  175.58
  -1   2  -4 3169.18  175.08
   2  -1  -4 3217.78  175.88
  -1   2  -4 3325.67  176.78
   2  -1  -4 3203.08  171.18
  -1  -1  -4 2958.80  173.08
  -1   2  -4 3133.99  178.78
  -1   2  -4 3220.28  171.08
  -1   2  -4 3267.17  171.18
   2  -1  -4 3177.18  169.68
   2  -1  -4 2987.90  177.08
  -1  -1  -4 3188.38  168.78
   2  -1  -4 3214.58  172.58
   1  -2   4 3181.58  173.78
   1  -2   4 3193.48  174.88
  -2   1   4 3135.89  170.68
   1  -2   4 3245.88  179.98
   1  -2   4 3155.68  170.68
   1   1   4 3263.17  173.88
   1   1   4 3200.68  175.78
   1   1   4 3207.48  167.88
   1   1   4 3222.38  174.18
  -2   1   4 3299.87  172.58
  -2   1   4 3275.57  178.08
   1  -2   4 3216.98  177.08
   1  -2   4 3053.19  170.98
  -2   1   4 3258.27  175.68
  -2  -1  -4  121.49   14.70
  -1   3  -4   91.79   14.80
   3  -2  -4  114.69   14.20
  -1   3  -4   94.09   14.20
   3  -2  -4  106.19   15.90
  -2  -1  -4  112.39   16.60
   3  -2  -4   98.39   13.90
  -1   3  -4  116.89   12.70
   3  -2  -4  114.29   17.30
  -2  -1  -4  116.09   15.20
  -1   3  -4   90.49   10.40
   2   1   4  133.39   16.00
  -3   2   4  108.59   16.30
   2   1   4   94.49   13.20
  -3   2   4  120.99   11.20
   1  -3   4  105.69   12.60
   1  -3   4  112.39   16.20
  -3   2   4  124.69   16.40
  -3   2   4  141.49   14.90
  -3   2   4  102.59    9.90
   2   1   4  149.39   18.50
   1  -3   4  102.49   14.10
  -3   2   4  131.09   14.60
   1  -3   4   86.29   13.90
   1  -3   4   91.39   19.80
   1  -3   4  108.69   11.40
   2  -2  -4  845.22   54.39
   2  -2  -4  864.41   48.20
   2  -2  -4  905.91   58.49
  -2   0  -4  915.11   58.19
   0   2  -4  831.72   59.89
   2  -2  -4  912.81   55.89
  -2   0  -4  906.81   58.59
  -2   0  -4  890.61   56.49
   0   2  -4  869.81   55.39
   0   2  -4  872.61   52.09
   2  -2  -4  827.02   52.89
   2  -2  -4  890.61   56.29
   0   2  -4  890.71   56.39
   2   0   4  900.81   52.09
   2   0   4  908.71   55.89
   2   0   4  854.71   55.69
  -2   2   4  893.31   55.89
  -2   2   4  830.22   56.79
  -2   2   4  833.12   48.40
  -2   2   4  895.81   55.59
   0  -2   4  913.11   59.69
   0  -2   4  844.62   51.89
   0  -2   4  882.71   48.50
   0  -2   4  820.42   55.29
   0  -2   4  875.91   50.99
   0  -2   4  867.81   61.79
   2   0   4  849.52   60.89
   2   0   4  968.60   50.09
  -2   1  -4 3402.96  177.18
   1   1  -4 3039.20  173.48
   1  -2  -4 3176.68  174.38
   1   1  -4 3111.29  171.18
   1  -2  -4 3172.28  169.08
   1   1  -4 3111.49  179.18
   1  -2  -4 3136.99  173.78
   1  -2  -4 3088.09  172.18
  -2   1  -4 3180.78  175.28
  -2   1  -4 3214.88  170.78
   1  -2  -4 3130.19  171.88
  -2   1  -4 3105.59  173.38
  -1   2   4 3131.09  171.88
  -1  -1   4 3202.28  179.68
  -1   2   4 3280.57  172.28
   2  -1   4 3269.07  174.58
   2  -1   4 3283.07  176.28
   2  -1   4 3161.08  173.08
  -1  -1   4 3227.08  173.88
  -1  -1   4 3104.39  170.98
  -1   2   4 3164.08  169.28
  -1  -1   4 3220.98  172.58
   2  -1   4 3265.77  171.08
  -1   2   4 3258.77  173.48
   2  -1   4 3101.09  175.08
  -1   2   4 3225.28  174.08
  -2   2  -4  878.61   54.99
   0  -2  -4  864.61   52.09
  -2   2  -4  840.22   55.99
   0  -2  -4  836.72   52.79
   2   0  -4  877.11   49.70
  -2   2  -4  849.81   54.59
   0  -2  -4  925.21   56.19
   2   0  -4  858.81   51.69
   2   0  -4  840.22   56.09
   2   0  -4  867.11   60.19
   0  -2  -4  936.31   58.19
   0  -2  -4  873.91   54.69
  -2   2  -4  878.61   62.29
   2   0  -4  907.11   54.39
  -2   0   4  881.01   59.59
  -2   0   4  933.81   54.29
   0   2   4  916.81   51.69
   2  -2   4  853.61   56.49
  -2   0   4  840.72   55.99
   0   2   4  911.71   55.69
   2  -2   4  870.51   59.39
   2  -2   4  879.01   58.89
   0   2   4  866.51   54.59
  -2   0   4  858.51   49.50
   2  -2   4  845.32   54.49
   0   2   4  877.31   54.49
   2  -2   4  878.61   54.99
   0   2   4  867.11   52.89
  -2   0   4  829.92   51.09
  -1  -2  -4  139.49   16.10
  -1  -2  -4  136.09   11.00
  -1  -2  -4  163.08   19.20
  -1  -2  -4  130.39   16.20
   3  -1  -4   98.59   16.30
   3  -1  -4  118.49   13.80
   3  -1  -4  174.28   20.80
  -2   3  -4  202.08   19.30
  -2   3  -4  226.58   22.50
   3  -1  -4  106.29   13.90
  -1  -2  -4  130.59   15.10
  -3   1   4  168.58   15.30
   1   2   4  137.79   17.70
   1   2   4  130.09   16.40
  -3   1   4  153.08   19.80
  -3   1   4  175.38   19.80
  -3   1   4  118.79   13.80
  -3   1   4  148.59   14.30
  -3   1   4  141.19   15.70
   1   2   4  138.39   15.70
   1   2   4  149.19   10.50
  -2   4  -4   34.30   11.00
  -2  -2  -4   20.90   10.50
  -2  -2  -4   52.79   12.30
  -2  -2  -4   46.20   11.60
  -2   4  -4   19.80    8.60
  -2   4  -4   32.10   11.40
  -2   4  -4   31.50    7.80
   4  -2  -4   24.60    9.20
  -2   4  -4   22.00    9.80
   4  -2  -4   39.10   11.70
   4  -2  -4   44.50   13.60
  -2   4  -4   35.40    7.50
   4  -2  -4   48.90   15.00
   2  -4   4   12.70    6.90
   2  -4   4   33.40   10.00
  -4   2   4   24.80   10.60
   2   2   4    6.80    8.70
   2  -4   4   20.80   11.50
  -4   2   4   30.70    8.40
   2   2   4   44.10   10.70
   2   2   4   24.60    8.40
   2  -4   4   14.10    8.60
  -4   2   4   39.20   10.50
  -4   2   4   36.30    8.30
  -4   2   4   36.50    9.10
   2  -4   4   15.00    7.10
  -3  -2  -4  435.86   37.40
  -3  -2  -4  308.47   36.30
  -2   5  -4  397.16   24.10
   5  -3  -4  399.66   33.50
   5  -3  -4  480.35   42.00
  -3  -2  -4  492.25   41.10
  -3  -2  -4  472.35   37.50
   5  -3  -4  386.56   39.60
   5  -3  -4  396.76   36.60
  -2   5  -4  409.26   35.90
  -5   3   4  413.06   38.20
  -5   3   4  377.76   28.80
   3   2   4  376.56   35.00
   3   2   4  407.26   40.40
   3   2   4  380.36   30.90
   2  -5   4  401.46   34.50
   2  -5   4  363.66   35.50
  -5   3   4  396.16   38.10
  -5   3   4  426.96   36.20
  -5   3   4  382.56   27.90
   2  -5   4  406.16   34.90
   2  -5   4  348.87   33.70
   2  -5   4  448.56   43.40
   2  -5   4  382.96   38.40
   2  -5   4  409.46   32.00
  -5   3   4  397.16   32.60
   4  -3  -4  343.67   35.50
   4  -3  -4  391.06   34.50
   4  -3  -4  425.86   36.70
  -3  -1  -4  454.45   38.50
  -3  -1  -4  346.87   32.50
  -3  -1  -4  396.26   31.60
  -1   4  -4  423.16   34.80
  -1   4  -4  400.66   25.90
   4  -3  -4  409.16   32.60
  -1   4  -4  313.77   32.10
  -3  -1  -4  418.06   37.60
  -1   4  -4  379.96   24.60
   1  -4   4  364.16   25.80
  -4   3   4  434.66   34.40
   1  -4   4  357.56   34.10
   1  -4   4  385.06   33.30
  -4   3   4  387.66   31.70
   1  -4   4  423.06   40.30
   1  -4   4  365.16   27.80
   1  -4   4  349.47   30.50
   3   1   4  327.87   34.70
   1  -4   4  353.66   29.60
  -4   3   4  448.06   36.20
  -4   3   4  390.86   35.70
  -4   3   4  413.46   24.00
   3   1   4  382.56   33.60
   3   1   4  407.86   30.80
   1  -4   4  398.26   33.60
   3  -3  -4    7.50    5.50
   0   3  -4    7.80    4.10
   3  -3  -4   12.40    7.10
   0   3  -4   16.40    6.80
  -3   0  -4    5.40    3.40
  -3   0  -4    3.70    6.60
   0   3  -4    8.70    6.00
  -3   0  -4    5.40    5.20
   3  -3  -4    8.30    6.60
  -3   0  -4    9.80    6.70
  -3   0  -4    8.50    6.20
   0   3  -4    8.60    7.20
   3  -3  -4    6.60    5.40
   3  -3  -4   21.70    9.20
   0  -3   4    3.90    6.90
   3   0   4    2.30    5.40
   0  -3   4    3.70    3.10
  -3   3   4    5.80    5.70
   3   0   4   -2.80    3.80
   0  -3   4    7.00    4.00
  -3   3   4    6.90    5.00
   0  -3   4    5.20    4.80
   0  -3   4    3.10    4.80
  -3   3   4   14.30    7.50
   0  -3   4   10.00    4.20
   3   0   4    8.10    6.20
   3   0   4   14.70    4.80
   2  -3  -4  216.98   20.00
  -3   1  -4  143.89   18.00
  -3   1  -4  172.08   19.50
  -3   1  -4  131.89   19.10
  -3   1  -4  133.39   17.00
   2  -3  -4  210.78   18.40
   1   2  -4  107.79   10.70
   1   2  -4  157.48   15.40
  -3   1  -4  129.09   13.50
   1   2  -4  150.78   15.00
   1   2  -4  166.48   21.70
   1   2  -4  144.29   17.70
  -1  -2   4  133.59   10.60
   3  -1   4  152.58   14.60
  -1  -2   4  143.09   17.20
  -1  -2   4  121.79   20.10
  -1  -2   4  137.39   17.10
   3  -1   4  142.29   17.10
   3  -1   4  136.19   17.40
  -1  -2   4  135.79   14.50
   3  -1   4  142.99   18.00
   1  -3  -4  135.99   15.20
   1  -3  -4  110.09   12.80
   2   1  -4   82.99   13.70
  -3   2  -4  103.39   15.00
   2   1  -4   97.49   10.80
   1  -3  -4   80.39   11.50
  -3   2  -4  112.69   13.90
   1  -3  -4  120.49   15.40
   1  -3  -4  144.39   15.30
  -3   2  -4  104.49   14.90
   2   1  -4  121.59   22.50
  -3   2  -4   85.09   14.90
  -1   3   4   98.69   13.40
  -1   3   4  118.09   12.90
   3  -2   4  139.89   15.50
  -2  -1   4  110.09   10.60
   3  -2   4  113.99   15.20
  -2  -1   4   96.39   14.10
  -2  -1   4  120.89   15.40
  -2  -1   4   98.29    9.30
  -1   3   4  118.39   15.20
   3  -2   4  106.29   15.20
  -1   3   4  106.29   13.30
  -1   3   4  108.79   12.10
   3  -2   4  110.09   17.00
  -2  -1   4  108.49   18.10
   0  -3  -4   19.30    7.60
  -3   3  -4    4.00    5.00
   3   0  -4    7.70    4.00
   0  -3  -4    1.10    3.40
   3   0  -4    8.60    4.80
   0  -3  -4    0.10    3.20
  -3   3  -4    9.50    5.80
   3   0  -4   11.60    8.50
   0  -3  -4   -2.50    4.10
   3   0  -4    6.50    6.40
   0  -3  -4    8.80    4.90
  -3   3  -4   10.60    6.30
  -3   3  -4    5.30    5.80
  -3   3  -4   12.10    7.00
  -3   0   4    7.90    4.50
   3  -3   4   10.00    6.30
   0   3   4    9.30    4.60
   0   3   4    5.30    5.10
   0   3   4    8.10    6.80
   3  -3   4   17.90    8.60
  -3   0   4    0.30    4.20
   3  -3   4    4.80    6.20
   0   3   4    8.70    5.20
   3  -3   4    3.90    5.90
  -3   0   4    6.70    7.00
  -3   0   4   13.60    7.10
  -3   0   4   14.30    8.10
  -3   0   4   12.40    4.10
   4  -1  -4   69.79   17.30
  -3   4  -4   72.49   12.00
  -3   4  -4   44.90   12.00
  -1  -3  -4   73.19    8.10
  -3   4  -4   75.09   15.50
  -1  -3  -4   57.19   13.70
  -1  -3  -4   72.29   14.90
   4  -1  -4   61.69    9.70
  -3   4  -4   73.89   11.20
   4  -1  -4   35.30   13.10
  -3   4  -4   68.49   14.90
  -1  -3  -4   72.29   11.30
  -1  -3  -4   64.09   15.80
  -3   4  -4   69.59   16.10
   4  -1  -4   73.19   11.90
  -4   1   4   71.59   15.60
   3  -4   4   92.89   15.30
  -4   1   4   72.69   11.80
   1   3   4   68.79   14.00
  -4   1   4   58.69   15.30
  -4   1   4   67.59   15.50
   1   3   4  111.29   21.90
   1   3   4   57.19    7.30
   3  -4   4  100.89   15.50
   3  -4   4   83.89   13.80
   3  -4   4   96.79   21.40
   1   3   4   63.89   13.30
  -4   1   4   67.69    9.20
  -3   5  -4   65.19    9.50
   5  -2  -4  102.79   23.00
  -2  -3  -4   64.79   15.90
  -2  -3  -4   60.09   13.00
  -3   5  -4   88.69   17.20
  -2  -3  -4   42.00   14.40
  -3   5  -4   55.79    9.70
  -3   5  -4   82.89   18.20
   5  -2  -4   60.69   14.20
  -3   5  -4   54.09   13.90
   2   3   4   79.69   17.00
   3  -5   4   33.00   14.40
   2   3   4   74.09   11.70
   2   3   4   69.09   18.10
   3  -5   4   40.40   12.70
   3  -5   4   72.39   15.80
   3  -5   4   60.29   15.50
   3  -5   4   57.39   14.60
  -3   6  -4  311.77   33.30
  -3   6  -4  305.57   31.60
  -3   6  -4  295.67   30.70
  -3  -3  -4  292.27   27.80
   6  -3  -4  259.17   34.90
  -3  -3  -4  279.17   35.30
   6  -3  -4  310.27   33.00
  -3  -3  -4  303.97   32.00
   6  -3  -4  279.17   27.80
  -3   6  -4  295.57   20.70
   6  -3  -4  354.26   38.60
  -3  -3  -4  301.17   33.70
  -3   6  -4  299.67   20.50
   3  -6   4  363.16   34.00
  -6   3   4  257.77   32.90
   3  -6   4  291.57   32.00
   3  -6   4  360.06   35.60
   3  -6   4  366.06   32.50
   3   3   4  255.57   34.40
  -6   3   4  282.67   27.00
   3   3   4  320.77   26.90
   3  -6   4  304.97   39.40
   3  -6   4  356.86   30.80
  -6   3   4  300.67   25.90
   3  -6   4  305.17   36.20
  -6   3   4  317.37   35.00
  -6   3   4  353.66   28.80
  -6   3   4  299.27   31.70
   3   3   4  320.07   32.30
   7  -4  -4  116.49   26.00
  -4  -3  -4  172.08   20.30
   7  -4  -4  154.68   21.90
  -4  -3  -4  168.18   34.80
  -4  -3  -4  188.18   26.00
  -4  -3  -4  147.19   29.60
   7  -4  -4  145.09   32.50
  -3   7  -4  156.88   23.70
  -3   7  -4  132.99   27.10
   7  -4  -4  174.78   29.10
  -7   4   4  160.08   17.40
   4   3   4  158.68   23.50
   3  -7   4  119.89   19.30
  -7   4   4  182.58   27.30
   3  -7   4  140.69   28.60
   3  -7   4  148.29   33.20
  -7   4   4  173.38   19.30
   4   3   4  115.59   29.40
  -7   4   4  158.68   26.20
   4   3   4  163.88   17.80
   3  -7   4  187.08   24.00
   3  -7   4  186.48   39.80
   3  -7   4  169.88   24.60
   3  -7   4  143.59   23.90
  -7   4   4  164.38   24.60
  -7   4   4  164.98   24.70
  -4  -2  -4 2489.95  157.48
  -2   6  -4 2638.14  151.58
  -4  -2  -4 2344.77  154.58
   6  -4  -4 2586.54  154.88
  -4  -2  -4 2538.65  151.78
   6  -4  -4 2535.65  157.98
   6  -4  -4 2465.45  148.39
  -6   4   4 2662.23  156.68
   4   2   4 2279.17  156.38
   2  -6   4 2446.96  144.59
   2  -6   4 2412.56  148.09
   4   2   4 2522.25  141.49
   2  -6   4 2656.13  150.28
  -6   4   4 2579.14  147.59
  -6   4   4 2517.35  138.29
  -6   4   4 2514.65  137.39
   2  -6   4 2620.44  163.18
   2  -6   4 2487.05  152.38
  -6   4   4 2490.65  151.88
   2  -6   4 2497.05  155.78
   2  -6   4 2571.94  150.48
   4   2   4 2572.34  151.38
  -4  -1  -4 3164.08  182.78
  -1   5  -4 3096.49  176.78
   5  -4  -4 3159.28  178.98
   5  -4  -4 3172.38  180.38
  -4  -1  -4 3065.59  176.18
   5  -4  -4 3158.78  182.78
  -4  -1  -4 3066.39  170.78
   5  -4  -4 2924.01  173.98
  -5   4   4 2960.70  175.68
   1  -5   4 3160.98  176.28
   1  -5   4 3067.29  177.98
   1  -5   4 2933.31  184.18
   1  -5   4 3045.10  162.08
   1  -5   4 2975.00  170.58
   1  -5   4 2995.80  171.78
  -5   4   4 2896.21  172.58
  -5   4   4 2986.10  158.78
  -5   4   4 2922.01  176.68
   1  -5   4 3107.29  168.78
   4   1   4 2873.51  181.18
   4   1   4 3041.90  168.88
   1  -5   4 2911.71  174.68
   4   1   4 3310.17  177.48
   4  -4  -4    9.90    6.70
   4  -4  -4    6.30    6.80
  -4   0  -4    5.00    6.50
   0   4  -4    7.90    7.00
   4  -4  -4   13.20    8.90
   0   4  -4    6.10    2.80
  -4   0  -4    3.10    7.40
   4  -4  -4   10.30    7.50
  -4   0  -4    5.80    3.60
   4  -4  -4    0.50    6.50
  -4   0  -4    3.60    6.40
  -4   4   4   -3.50    5.10
   4   0   4   11.00    6.90
  -4   4   4   17.00    8.00
   0  -4   4   10.00    5.10
   0  -4   4   16.50    8.70
  -4   4   4    6.80    6.10
  -4   4   4   -0.20    5.00
   0  -4   4    8.90    4.90
   4   0   4    8.90    4.40
   4   0   4   -0.20    4.80
   0  -4   4   -1.40    4.00
   0  -4   4    8.70    4.40
   0  -4   4   -1.90    3.50
   0  -4   4   20.80   11.10
   4   0   4   11.70    8.50
   0  -4   4   -2.50    2.30
  -4   1  -4  134.09   26.60
   1   3  -4   66.69    8.40
  -4   1  -4   65.79   16.40
   3  -4  -4   71.69   15.00
   1   3  -4   60.79   14.60
  -4   1  -4   61.29   14.90
   3  -4  -4   85.69   13.40
   3  -4  -4   81.89   16.60
  -4   1  -4   42.20   13.70
   3  -4  -4   78.59   16.80
   1   3  -4   71.29   10.20
   3  -4  -4  113.39   17.20
  -4   1  -4   60.39   10.00
   1   3  -4   55.29   16.20
   1   3  -4   75.29   11.40
  -1  -3   4   64.59   10.30
  -1  -3   4   44.60   14.80
  -1  -3   4   74.09    9.10
  -3   4   4   56.39   13.40
  -3   4   4   78.39   12.30
  -3   4   4   98.29   15.60
   4  -1   4   76.59   17.90
  -1  -3   4   59.69    9.20
   4  -1   4   92.59   15.30
  -1  -3   4   55.49   11.70
   4  -1   4   71.69   11.00
   4  -1   4   53.59   13.60
  -1  -3   4   71.89   16.00
   2  -4  -4   31.60    7.50
   2  -4  -4   31.30   10.70
  -4   2  -4   44.10   12.20
   2   2  -4   19.20    5.10
   2   2  -4   25.20   11.10
   2   2  -4   33.90   11.60
  -4   2  -4   46.20   10.60
   2  -4  -4   14.10    6.90
  -4   2  -4   16.30    9.20
   2  -4  -4   27.60    8.00
  -4   2  -4   28.10   12.40
   2   2  -4   30.30    6.90
   2  -4  -4   22.50    5.90
   2  -4  -4   31.80   11.30
   2   2  -4   35.70   10.10
  -4   2  -4   47.80   13.60
  -2   4   4   24.70    7.30
  -2  -2   4   27.90    6.20
  -2   4   4   20.80    7.80
  -2  -2   4   36.70   13.10
  -2  -2   4   24.30    6.30
  -2   4   4   21.70    8.70
  -2  -2   4   29.60   12.20
   4  -2   4   46.10   14.00
   4  -2   4   27.30   10.30
   4  -2   4   37.60   10.50
  -2  -2   4   22.70    9.20
  -2   4   4   20.00    9.50
   4  -2   4   30.00   12.20
  -2  -2   4   31.70    9.50
   3   1  -4  379.66   24.80
   3   1  -4  397.76   38.60
   1  -4  -4  414.86   36.20
   3   1  -4  446.46   28.00
  -4   3  -4  396.06   34.10
   1  -4  -4  343.37   32.60
   1  -4  -4  391.96   29.10
  -4   3  -4  401.66   35.60
   1  -4  -4  392.66   31.50
   1  -4  -4  441.26   34.10
  -4   3  -4  379.76   32.90
  -4   3  -4  413.16   37.20
  -4   3  -4  433.66   37.50
   4  -3   4  354.76   34.10
  -1   4   4  430.56   34.30
  -1   4   4  388.46   31.60
   4  -3   4  384.16   36.70
   4  -3   4  422.16   34.30
  -1   4   4  355.06   32.00
  -3  -1   4  398.76   25.60
  -1   4   4  392.16   31.10
   4  -3   4  338.47   32.90
  -3  -1   4  405.46   34.20
  -3  -1   4  388.56   34.10
  -3  -1   4  406.06   28.10
  -1   4   4  392.46   27.80
  -3  -1   4  439.56   37.90
  -3  -1   4  443.26   38.50
  -4   4  -4   11.40    7.80
   4   0  -4    5.30    5.00
   4   0  -4   16.70   10.40
   0  -4  -4    1.90    4.30
   4   0  -4    6.60    3.40
  -4   4  -4    2.60    5.80
  -4   4  -4    9.40    7.80
  -4   4  -4    4.10    6.10
   0  -4  -4    6.90    6.30
   0  -4  -4   11.10    7.10
   0  -4  -4    3.30    6.00
   0  -4  -4    3.20    3.80
  -4   4  -4    9.30    6.80
   4   0  -4    4.50    7.20
   4  -4   4    7.40    6.50
   4  -4   4    6.40    6.40
  -4   0   4    6.80    3.00
   4  -4   4   11.90    7.30
   0   4   4   10.50    7.10
   0   4   4    5.90    4.70
  -4   0   4   12.90    7.10
   4  -4   4   -4.60    4.40
   0   4   4    4.60    5.90
  -4   0   4    4.50    7.50
  -4   0   4   10.10    6.10
  -4   0   4    0.00    6.20
   0   4   4    0.50    4.20
  -4   0   4    5.60    6.20
  -1  -4  -4  351.66   35.40
  -4   5  -4  453.45   39.50
   5  -1  -4  445.86   42.60
  -4   5  -4  460.05   36.30
  -1  -4  -4  437.36   31.80
   5  -1  -4  409.56   41.40
   5  -1  -4  438.86   35.40
  -4   5  -4  456.25   37.30
  -1  -4  -4  433.46   29.70
   5  -1  -4  405.16   29.90
  -1  -4  -4  429.96   40.20
  -1  -4  -4  463.65   36.60
   1   4   4  398.16   34.10
  -5   1   4  428.76   35.50
  -5   1   4  435.66   36.00
  -5   1   4  384.96   37.10
   4  -5   4  447.26   37.60
   4  -5   4  423.56   38.80
  -5   1   4  379.26   39.20
   1   4   4  429.26   37.30
  -5   1   4  393.06   28.90
  -5   1   4  445.66   40.80
   4  -5   4  433.76   37.80
   4  -5   4  520.85   42.00
   1   4   4  414.46   40.10
   6  -2  -4  699.63   56.39
  -4   6  -4  859.61   58.19
   6  -2  -4  666.13   61.59
  -4   6  -4  868.91   61.39
  -2  -4  -4  724.43   44.60
  -2  -4  -4  772.92   59.29
  -2  -4  -4  754.22   47.10
  -4   6  -4  832.22   50.69
  -2  -4  -4  807.52   64.19
   6  -2  -4  789.02   65.99
  -2  -4  -4  746.33   54.59
   6  -2  -4  802.62   51.99
  -4   6  -4  918.11   63.49
   4  -6   4  882.31   68.19
   2   4   4  725.43   57.09
   4  -6   4  849.32   61.99
   4  -6   4  813.92   62.59
  -6   2   4  725.83   53.59
  -6   2   4  766.92   57.09
   4  -6   4  901.11   59.19
   2   4   4  737.53   63.09
   2   4   4  722.23   52.39
   4  -6   4  825.12   67.19
  -6   2   4  729.83   49.90
  -6   2   4  729.23   62.09
  -6   2   4  770.92   61.49
  -6   2   4  609.94   54.49
   7  -3  -4  578.34   59.59
  -4   7  -4  634.14   39.40
  -3  -4  -4  662.53   54.89
  -3  -4  -4  595.14   52.39
  -3  -4  -4  693.63   49.00
  -3  -4  -4  759.72   63.39
  -4   7  -4  693.63   55.89
   7  -3  -4  609.34   50.29
   7  -3  -4  609.94   47.20
  -4   7  -4  632.04   39.70
  -4   7  -4  690.73   52.29
   7  -3  -4  596.14   53.19
  -4   7  -4  623.14   55.19
   7  -3  -4  628.04   59.99
   4  -7   4  651.23   51.79
  -7   3   4  687.23   48.30
   4  -7   4  574.64   49.90
  -7   3   4  532.55   55.29
  -7   3   4  570.24   54.49
  -7   3   4  592.04   48.70
  -7   3   4  654.33   54.49
   4  -7   4  715.63   58.29
  -7   3   4  649.43   47.00
   3   4   4  604.54   45.10
   3   4   4  600.94   59.09
   3   4   4  673.93   54.09
   4  -7   4  641.64   60.89
   4  -7   4  681.23   56.69
   4  -7   4  588.84   52.99
  -4  -4  -4  326.37   42.70
   8  -4  -4  320.17   43.20
   8  -4  -4  264.97   30.00
   8  -4  -4  311.77   37.70
  -4   8  -4  290.37   32.80
  -4   8  -4  333.77   38.50
   8  -4  -4  269.47   32.80
   4   4   4  297.87   34.30
   4   4   4  269.57   25.20
  -8   4   4  277.57   36.90
   4  -8   4  258.67   35.60
  -8   4   4  245.18   33.00
   4  -8   4  282.87   40.70
  -8   4   4  312.87   30.30
   4  -8   4  242.88   50.09
   4  -8   4  279.17   32.10
  -8   4   4  258.57   42.90
   4  -8   4  275.87   36.10
   9  -5  -4   -6.70    8.90
  -4   9  -4    1.40    9.60
   9  -5  -4   22.30   13.70
   9  -5  -4   18.50   15.30
   4  -9   4   16.10   12.80
   4  -9   4   18.00   14.00
  -9   5   4    1.30   10.10
   5   4   4   13.40   10.30
   4  -9   4   -8.80    8.70
   8  -5  -4    8.90    7.40
  -5  -3  -4   12.30   12.30
   8  -5  -4   -3.30    6.80
  -3   8  -4   -0.70    7.50
   8  -5  -4    9.10   10.80
   8  -5  -4    5.80   12.60
   3  -8   4    4.10    9.10
   3  -8   4   16.80   13.80
  -8   5   4  -12.40    4.10
   3  -8   4    2.40    6.80
  -8   5   4   -2.40    6.00
   5   3   4   -0.40    6.50
  -8   5   4   -4.40    6.60
   3  -8   4    4.00    5.90
  -8   5   4   -3.90    3.50
   3  -8   4    5.50   11.50
   5   3   4   -0.20    3.80
   7  -5  -4  109.99   26.90
  -5  -2  -4  165.58   27.50
   7  -5  -4  118.69   30.90
   7  -5  -4  172.48   28.00
   7  -5  -4  117.69   28.10
  -5  -2  -4  102.79   27.40
  -5  -2  -4  128.99   27.20
  -2   7  -4  103.29   24.00
   5   2   4  137.19   26.60
   2  -7   4  137.59   19.30
  -7   5   4  125.39   13.40
   2  -7   4  138.29   21.70
  -7   5   4  142.29   29.80
   2  -7   4  139.09   28.50
   2  -7   4  131.29   29.00
   5   2   4  113.69   15.00
  -7   5   4  164.98   27.10
  -7   5   4  152.38   13.80
  -7   5   4  157.98   24.90
   2  -7   4   96.39   21.70
   2  -7   4  125.19   30.20
   2  -7   4  144.59   34.30
  -7   5   4  127.19   20.50
   6  -5  -4 2589.84  166.48
   6  -5  -4 2797.92  165.28
  -5  -1  -4 2526.85  164.88
  -5  -1  -4 2492.15  166.68
  -5  -1  -4 2533.65  156.58
  -5  -1  -4 2644.14  141.59
   6  -5  -4 2546.05  162.38
  -5  -1  -4 2566.04  165.28
   6  -5  -4 2773.02  160.18
  -1   6  -4 2929.01  162.38
   1  -6   4 2621.54  151.28
   1  -6   4 2757.02  141.59
   1  -6   4 2668.53  154.38
   1  -6   4 2663.73  155.48
  -6   5   4 2738.93  164.28
  -6   5   4 2564.24  156.38
   1  -6   4 2739.83  170.88
  -6   5   4 2410.96  171.78
   1  -6   4 2662.93  161.48
   5   1   4 2717.73  144.49
  -6   5   4 2551.24  160.18
   1  -6   4 2655.63  159.28
   5   1   4 2544.85  166.48
   1  -6   4 2631.34  158.38
   5   1   4 2669.13  149.59
   5   1   4 2784.22  160.68
  -5   0  -4 2330.87  150.38
  -5   0  -4 2373.76  137.49
   5  -5  -4 2405.56  151.18
   5  -5  -4 2380.26  149.99
   5  -5  -4 2670.73  154.88
   5  -5  -4 2377.96  147.59
  -5   0  -4 2362.96  153.58
   0   5  -4 2797.22  153.88
  -5   0  -4 2550.74  157.98
   5  -5  -4 2391.16  154.78
  -5   0  -4 2422.06  144.79
  -5   5   4 2570.54  154.38
   0  -5   4 2556.94  141.59
   0  -5   4 2833.92  151.38
   5   0   4 2333.27  149.59
   5   0   4 2497.55  144.09
   0  -5   4 2495.95  147.99
   0  -5   4 2862.91  163.18
   0  -5   4 2640.24  144.79
   5   0   4 2450.05  139.99
   0  -5   4 2807.32  144.69
   5   0   4 2481.85  156.18
  -5   5   4 2311.47  148.09
   0  -5   4 2731.33  152.28
  -5   5   4 2309.97  150.48
   0  -5   4 2696.43  136.79
  -5   5   4 2420.66  148.69
   4  -5  -4  397.16   37.50
  -5   1  -4  433.56   40.40
  -5   1  -4  385.86   35.10
  -5   1  -4  335.97   39.50
   4  -5  -4  392.36   39.40
   4  -5  -4  444.86   36.90
   1   4  -4  393.66   28.30
  -5   1  -4  417.96   39.00
   1   4  -4  455.95   41.60
   1   4  -4  421.56   44.20
   1   4  -4  455.35   30.20
  -5   1  -4  420.56   31.70
   4  -5  -4  398.86   37.60
   5  -1   4  480.95   39.00
  -4   5   4  385.16   33.90
   5  -1   4  367.56   34.70
  -1  -4   4  485.55   44.90
  -1  -4   4  444.96   39.20
  -4   5   4  375.56   37.60
   5  -1   4  412.36   43.10
  -1  -4   4  414.06   30.40
  -1  -4   4  439.76   31.10
  -1  -4   4  400.96   33.80
   5  -1   4  463.25   42.00
  -5   2  -4   68.99   17.30
   2   3  -4   44.90   11.40
   3  -5  -4   61.09   15.70
   2   3  -4   66.29    9.30
   2   3  -4   66.39   16.30
   3  -5  -4   84.39   17.50
   3  -5  -4   74.59   12.80
   2   3  -4   51.59   16.90
   3  -5  -4   65.89   16.90
   3  -5  -4   50.19    7.20
  -5   2  -4  109.89   17.70
   3  -5  -4   73.19    8.90
  -5   2  -4  135.29   21.30
   3  -5  -4   51.29   15.00
  -2  -3   4   69.19    8.80
   5  -2   4   70.59   16.40
  -2  -3   4   86.29   13.10
  -2  -3   4   49.90   10.40
  -3   5   4   86.49   18.70
   5  -2   4   39.90   14.30
  -3   5   4   55.69   12.00
  -2  -3   4   62.39   19.00
  -2  -3   4   43.80    9.70
  -3   5   4   37.40   12.50
   5  -2   4   88.79   18.80
  -2  -3   4   49.50   14.00
  -2  -3   4   67.59   18.30
  -5   3  -4  447.66   36.20
   3   2  -4  390.96   39.70
   2  -5  -4  405.76   31.00
   2  -5  -4  351.16   34.30
   2  -5  -4  370.66   29.10
   2  -5  -4  432.46   37.10
  -5   3  -4  456.35   39.80
  -5   3  -4  370.86   37.20
  -5   3  -4  415.16   36.70
   3   2  -4  406.26   36.00
   2  -5  -4  407.96   35.40
   3   2  -4  424.36   29.10
  -5   3  -4  488.65   42.80
   2  -5  -4  404.16   31.30
   5  -3   4  404.26   38.90
  -3  -2   4  383.96   34.60
  -2   5   4  427.96   35.50
  -2   5   4  387.56   28.60
  -3  -2   4  406.76   37.00
  -2   5   4  362.46   33.80
  -2   5   4  364.66   35.00
  -3  -2   4  410.66   40.50
   5  -3   4  369.46   34.70
   5  -3   4  442.76   39.00
  -3  -2   4  410.76   29.50
   5  -3   4  401.06   36.40
  -3  -2   4  426.56   39.90
   4   1  -4 3049.59  165.28
  -5   4  -4 2904.91  176.58
   1  -5  -4 2948.70  172.58
  -5   4  -4 2846.62  171.38
   1  -5  -4 2986.90  170.08
   1  -5  -4 2945.81  171.18
  -5   4  -4 3048.09  174.38
   4   1  -4 3097.59  181.18
   1  -5  -4 2955.60  168.28
  -5   4  -4 3004.20  178.18
  -5   4  -4 2924.31  176.68
   1  -5  -4 3028.00  174.08
   5  -4   4 3065.69  180.58
  -4  -1   4 3337.67  179.18
   5  -4   4 2961.40  174.88
  -4  -1   4 3001.60  179.08
  -4  -1   4 3207.78  170.58
  -1   5   4 3206.08  180.28
  -1   5   4 3099.79  172.98
  -1   5   4 2962.20  171.78
   5  -4   4 2979.20  183.78
  -1   5   4 3045.60  169.28
  -4  -1   4 2789.12  173.28
  -4  -1   4 2946.81  175.08
   5  -4   4 2937.41  173.58
  -5   5  -4 2273.17  146.29
   5   0  -4 2420.96  140.89
   5   0  -4 2307.67  152.38
   5   0  -4 2406.36  131.49
  -5   5  -4 2370.86  148.59
  -5   5  -4 2468.45  144.59
   0  -5  -4 2577.94  149.69
   5   0  -4 2491.85  153.88
   0  -5  -4 2653.73  147.09
   0  -5  -4 2671.63  141.19
  -5   5  -4 2393.36  149.69
   0  -5  -4 2746.03  148.79
   0   5   4 2848.92  146.59
   5  -5   4 2198.98  152.38
   5  -5   4 2224.18  144.19
  -5   0   4 2306.07  145.89
  -5   0   4 2306.77  148.79
   0   5   4 2822.12  151.28
   0   5   4 2800.92  140.29
  -5   0   4 2402.76  141.79
   0   5   4 2827.62  148.59
  -5   0   4 2338.67  150.28
   5  -5   4 2574.24  147.79
   5  -5   4 2119.29  147.39
  -5   0   4 2303.77  149.19
   5  -5   4 2334.47  149.69
  -1  -5  -4    5.10    5.20
   6  -1  -4    8.20    9.20
  -1  -5  -4    3.60    7.50
  -5   6  -4    0.40    4.10
  -1  -5  -4   15.50    7.60
  -1  -5  -4   11.90    8.10
  -5   6  -4   13.90   11.40
   6  -1  -4    0.90    5.50
   6  -1  -4    2.70    4.70
  -5   6  -4    5.80    7.70
  -1  -5  -4   15.70   10.50
  -5   6  -4    8.20    8.80
   6  -1  -4   16.40    5.90
  -1  -5  -4    5.40    5.60
   6  -1  -4   16.50   11.30
   1   5   4    0.50    6.40
   1   5   4    9.40    9.20
   1   5   4    5.20    5.50
   5  -6   4    7.70    8.80
  -6   1   4   24.40   11.90
  -6   1   4    9.30    7.20
   5  -6   4    8.80    8.50
   5  -6   4   16.80   10.70
  -6   1   4   11.70    7.20
  -6   1   4    1.70    6.60
   5  -6   4   -8.50    4.10
  -6   1   4    9.90    8.90
   5  -6   4    2.80    6.00
   7  -2  -4  372.86   46.70
  -5   7  -4  486.75   45.30
  -5   7  -4  499.35   40.90
  -2  -5  -4  429.86   38.40
   7  -2  -4  416.66   40.80
  -2  -5  -4  446.36   40.60
   7  -2  -4  363.26   32.50
  -2  -5  -4  411.66   41.90
   7  -2  -4  400.36   35.70
  -2  -5  -4  385.76   32.20
   7  -2  -4  462.05   48.30
  -5   7  -4  563.64   41.60
  -2  -5  -4  391.16   45.10
  -5   7  -4  533.65   48.10
  -2  -5  -4  422.36   29.80
  -5   7  -4  540.75   36.20
  -7   2   4  427.66   46.60
   2   5   4  390.66   35.40
   5  -7   4  539.25   53.69
  -7   2   4  415.36   41.30
  -7   2   4  428.56   41.10
  -7   2   4  420.56   44.10
   2   5   4  369.36   39.90
   5  -7   4  460.75   46.10
   2   5   4  458.65   48.00
  -7   2   4  390.66   37.70
   8  -3  -4   -2.60    6.30
  -3  -5  -4   10.10    9.20
  -5   8  -4    0.00    3.70
   8  -3  -4    1.60    8.70
   8  -3  -4    8.10    7.20
  -5   8  -4    3.40    6.20
  -5   8  -4    1.00    7.60
  -3  -5  -4   -0.80    9.00
   5  -8   4    4.90    9.40
  -8   3   4    7.40   11.30
  -8   3   4   -2.30    4.00
   3   5   4   -2.60    3.80
  -8   3   4    7.20    9.00
  -8   3   4    3.40    9.40
   3   5   4   -6.60    4.00
   5  -8   4   -6.90    9.30
   5  -8   4    0.00    4.90
  -8   3   4   -3.20    4.50
   9  -4  -4  205.18   32.60
  -5   9  -4  135.49   27.70
   9  -4  -4  259.77   52.19
  -5   9  -4  188.88   37.30
   9  -4  -4  172.78   27.70
  -4  -5  -4  272.47   51.39
   4   5   4  153.08   31.30
  -9   4   4  187.68   32.10
   5  -9   4  270.07   46.20
   5  -9   4  222.28   46.00
  10  -5  -4    4.70   13.60
  10  -5  -4   19.80   15.30
  -5  10  -4    8.20   11.50
  -5  10  -4   33.10   22.50
  -5  -5  -4    8.00   14.70
   5 -10   4    2.60   17.10
   5 -10   4   19.50   17.20
   5   5   4   -2.30    7.90
   5 -10   4   10.40   16.80
  -6  -5  -4  134.89   40.60
  11  -6  -4  147.29   38.30
   5 -11   4  142.29   47.40
   6   5   4  151.28   32.70
   5 -11   4  164.78   37.10
   5 -11   4  199.18   47.20
 -11   6   4  177.28   40.00
  10  -6  -4   23.70   23.30
  10  -6  -4   -2.40    9.40
  -6  -4  -4    4.10   14.10
  -4  10  -4    7.70   11.40
   4 -10   4   13.40   14.00
   4 -10   4   19.70   20.70
   4 -10   4   33.70   19.40
 -10   6   4   -4.30   10.30
   4 -10   4   -1.70    8.20
   6   4   4   24.40   14.80
   9  -6  -4   11.00   16.20
  -3   9  -4   11.10   11.90
  -6  -3  -4   29.10   19.10
   9  -6  -4   22.00   14.80
   9  -6  -4   22.60   15.40
   3  -9   4   36.70   18.40
   3  -9   4   28.50   20.60
  -9   6   4    0.00    8.60
   6   3   4   -2.70    6.10
   3  -9   4    9.80   11.80
  -2   8  -4  777.92   62.79
   8  -6  -4  737.83   65.89
   8  -6  -4  699.93   65.59
  -6  -2  -4  554.64   63.49
   8  -6  -4  618.54   65.29
   2  -8   4  718.73   71.79
   2  -8   4  741.13   59.49
   2  -8   4  614.74   57.69
   2  -8   4  788.72   67.69
   6   2   4  697.03   59.99
  -8   6   4  680.53   63.89
  -8   6   4  678.33   57.39
   2  -8   4  606.94   61.79
   2  -8   4  724.23   55.59
   7  -6  -4  216.18   33.20
  -6  -1  -4  249.08   19.10
  -6  -1  -4  209.28   30.40
   7  -6  -4  219.78   33.40
  -1   7  -4  315.37   35.70
  -6  -1  -4  246.18   25.20
  -6  -1  -4  301.87   39.00
   7  -6  -4  195.08   29.30
   6   1   4  280.97   33.30
  -7   6   4  332.87   38.50
   1  -7   4  199.58   33.60
   1  -7   4  242.88   38.00
   1  -7   4  231.68   29.10
   1  -7   4  210.48   30.80
  -7   6   4  237.28   29.80
   1  -7   4  273.97   34.20
   6   1   4  255.87   23.50
   1  -7   4  255.17   31.70
   1  -7   4  215.28   25.60
   1  -7   4  292.17   33.20
  -6   0  -4  851.11   67.59
   6  -6  -4  786.12   66.89
  -6   0  -4  729.23   66.89
   6  -6  -4  712.73   62.89
  -6   0  -4  736.73   53.59
   0   6  -4  844.12   63.99
   6  -6  -4  793.52   60.09
   6  -6  -4  700.63   60.29
  -6   0  -4  772.72   62.29
   6  -6  -4  679.03   60.39
  -6   0  -4  744.53   48.50
   0  -6   4  752.22   52.99
  -6   6   4  765.92   62.89
   0  -6   4  695.13   65.29
   6   0   4  764.52   51.79
   6   0   4  812.02   54.19
  -6   6   4  794.12   60.29
   6   0   4  725.33   66.19
   0  -6   4  649.64   58.39
   0  -6   4  729.13   59.19
   0  -6   4  737.23   58.29
   0  -6   4  760.92   44.90
  -6   6   4  755.92   63.59
   0  -6   4  682.43   53.39
  -6   6   4  697.83   58.39
   0  -6   4  726.53   54.29
   6   0   4  812.72   62.09
   0  -6   4  842.12   70.79
   5  -6  -4    8.10    6.90
   5  -6  -4    8.70    8.20
   5  -6  -4    8.90    8.70
  -6   1  -4    4.70    4.50
  -6   1  -4   10.30    8.50
   5  -6  -4    7.80    8.00
   1   5  -4    1.20    8.00
   1   5  -4    3.60    4.90
  -6   1  -4    6.40    6.40
   5  -6  -4   27.20   12.10
  -6   1  -4   10.00   10.50
  -6   1  -4    1.70    5.70
   6  -1   4    2.90    8.20
  -1  -5   4    6.60    6.00
  -1  -5   4    0.60    3.90
  -5   6   4   15.30   10.00
  -5   6   4    9.90    8.30
  -1  -5   4    5.00    4.80
  -1  -5   4    6.40    8.70
   6  -1   4    8.90    6.70
  -1  -5   4   -3.80    4.80
   6  -1   4   10.00    6.80
  -1  -5   4    2.70   10.60
  -1  -5   4   -0.40    5.40
  -5   6   4   -3.10    3.00
  -1  -5   4    1.90    4.60
  -6   2  -4  703.33   63.59
   4  -6  -4  852.51   62.89
   4  -6  -4  870.11   60.19
   4  -6  -4  784.42   42.60
  -6   2  -4  711.33   60.09
   4  -6  -4  891.81   63.29
   4  -6  -4  786.12   62.09
  -6   2  -4  761.02   57.19
   4  -6  -4  803.12   55.89
  -6   2  -4  640.74   64.19
  -6   2  -4  767.82   53.59
   2   4  -4  690.93   49.70
   2   4  -4  720.03   60.89
   2   4  -4  807.52   49.60
   6  -2   4  653.63   57.29
  -4   6   4  801.42   60.69
   6  -2   4  815.12   63.09
   6  -2   4  700.13   54.19
   6  -2   4  745.53   57.69
  -2  -4   4  694.13   62.59
  -4   6   4  850.31   60.09
  -2  -4   4  700.73   51.29
  -2  -4   4  679.23   49.60
  -4   6   4  753.22   52.69
  -2  -4   4  793.12   50.29
  -2  -4   4  653.53   57.89
  -2  -4   4  716.43   47.20
  -2  -4   4  703.63   63.19
  -6   3  -4  313.57   33.00
   3   3  -4  295.67   29.80
   3  -6  -4  302.97   23.50
   3  -6  -4  322.57   36.80
   3  -6  -4  306.47   33.50
   3   3  -4  346.77   37.10
  -6   3  -4  270.07   34.90
  -6   3  -4  250.47   28.60
   3  -6  -4  336.87   26.20
   3   3  -4  336.37   25.70
   3  -6  -4  342.17   34.40
  -6   3  -4  339.07   33.80
   3  -6  -4  311.67   27.70
  -3   6   4  321.77   25.30
   6  -3   4  281.37   30.70
  -3  -3   4  273.27   28.90
  -3  -3   4  307.77   20.80
  -3  -3   4  290.87   34.20
  -3  -3   4  303.87   19.70
   6  -3   4  262.67   32.60
  -3   6   4  299.87   32.00
  -3  -3   4  298.57   37.20
  -3   6   4  301.47   31.40
   6  -3   4  284.27   33.30
   6  -3   4  291.17   33.20
  -3  -3   4  367.06   38.20
  -6   4  -4 2211.88  149.59
  -6   4  -4 2486.15  151.28
   2  -6  -4 2436.96  141.69
   2  -6  -4 2565.74  146.89
  -6   4  -4 2565.14  147.09
   2  -6  -4 2562.54  139.49
   4   2  -4 2538.75  137.49
   4   2  -4 2333.27  147.39
  -6   4  -4 2219.68  159.08
   2  -6  -4 2308.67  146.49
   4   2  -4 2315.87  151.18
  -6   4  -4 2282.07  151.18
   2  -6  -4 2493.85  137.29
   6  -4   4 2508.95  147.79
  -2   6   4 2411.76  146.09
   6  -4   4 2392.56  144.39
  -2   6   4 2557.44  146.29
   6  -4   4 2452.75  153.88
  -2   6   4 2457.55  144.59
  -4  -2   4 2431.56  146.99
  -4  -2   4 2644.84  156.68
  -4  -2   4 2332.27  154.58
  -4  -2   4 2477.05  138.39
   6  -4   4 2286.57  146.99
  -4  -2   4 2538.25  150.98
  -6   5  -4 2674.33  163.88
   5   1  -4 2619.24  150.98
   1  -6  -4 2785.72  159.28
  -6   5  -4 2434.46  160.98
   1  -6  -4 2748.63  160.28
  -6   5  -4 2593.54  160.28
   1  -6  -4 2874.61  148.49
   1  -6  -4 2788.72  156.08
   1  -6  -4 2697.23  154.78
  -6   5  -4 2538.65  155.78
   5   1  -4 2501.15  164.88
   1  -6  -4 2745.93  159.48
  -5  -1   4 2582.04  161.18
  -5  -1   4 2636.14  152.58
   6  -5   4 2638.44  163.68
  -5  -1   4 2731.73  166.18
   6  -5   4 2632.04  166.78
   6  -5   4 2623.54  159.58
  -5  -1   4 2728.83  163.48
  -1   6   4 2861.61  159.48
   6  -5   4 2275.27  176.88
  -1   6   4 2982.30  160.08
  -1   6   4 2678.43  153.48
  -5  -1   4 2365.16  172.28
   6  -5   4 2595.34  157.78
  -6   6  -4  783.22   60.09
   0  -6  -4  777.62   59.19
  -6   6  -4  772.82   56.99
   0  -6  -4  766.62   62.59
   6   0  -4  754.92   55.39
  -6   6  -4  730.33   62.49
   0  -6  -4  809.32   50.39
   0  -6  -4  778.72   60.09
   6   0  -4  800.72   67.99
   0  -6  -4  720.73   57.79
  -6   6  -4  777.92   62.69
   6   0  -4  614.94   62.29
   0  -6  -4  758.22   53.79
   0   6   4  774.32   57.49
   6  -6   4  628.74   59.99
   0   6   4  802.02   52.79
   6  -6   4  751.72   63.99
  -6   0   4  759.72   64.29
   6  -6   4  925.91   72.09
   6  -6   4  712.13   59.39
  -6   0   4  789.22   63.39
  -6   0   4  827.92   66.49
  -6   0   4  700.33   55.29
   6  -6   4  648.34   55.69
   0   6   4  774.52   59.49
  -6   7  -4   29.50   15.10
  -1  -6  -4   45.20   11.20
  -1  -6  -4   47.30   14.50
   7  -1  -4   38.20    9.10
   7  -1  -4   29.00   17.50
  -1  -6  -4   21.50   13.50
  -6   7  -4   34.00   13.20
  -1  -6  -4   29.90   11.20
   7  -1  -4   26.00   15.10
  -1  -6  -4   46.50   16.70
  -1  -6  -4   67.49   14.30
  -1  -6  -4   21.60   12.00
   7  -1  -4   19.10   11.20
   1   6   4   41.80   16.50
   6  -7   4   36.40   18.10
   6  -7   4   48.40   17.90
  -7   1   4   29.90   15.30
   1   6   4   62.99   19.00
   6  -7   4   46.90   15.30
  -7   1   4   46.50   17.50
   1   6   4   57.59   16.60
  -7   1   4   50.29   16.40
  -7   1   4   24.00   14.10
  -7   1   4   39.70   14.10
  -2  -6  -4   94.69   27.10
   8  -2  -4  106.79   32.10
   8  -2  -4  135.79   26.90
   8  -2  -4   73.59   24.20
  -2  -6  -4   84.09   19.70
  -6   8  -4  122.19   28.50
  -2  -6  -4  114.69   17.10
  -8   2   4  110.79   23.60
  -8   2   4   70.59   22.20
  -8   2   4  101.79   24.60
   6  -8   4   72.89   26.10
   6  -8   4  102.69   27.70
   2   6   4  106.99   22.80
  -8   2   4   57.29   20.00
   2   6   4  106.09   23.70
  -3  -6  -4  838.32   85.39
  -6   9  -4 1272.27   91.29
   9  -3  -4  959.20   81.49
  -6   9  -4 1126.39   77.39
   3   6   4 1075.49   81.39
   6  -9   4 1021.00   93.39
   6  -9   4 1184.58   90.49
  -9   3   4 1010.40   79.99
  -9   3   4  982.70   83.39
  10  -4  -4  293.17   42.30
  -4  -6  -4  252.27   52.09
  -6  10  -4  330.57   44.70
   4   6   4  341.57   40.70
 -10   4   4  285.27   42.20
   6 -10   4  330.47   64.79
   6 -10   4  458.15  105.29
  -5  -6  -4   -2.60   17.80
  11  -5  -4   12.40   15.80
  -6  11  -4   32.20   19.90
   6 -11   4   26.10   25.70
   5   6   4   42.00   19.30
 -11   5   4    6.10   14.90
   6 -11   4   68.49   30.50
   6 -11   4   -6.60   11.60
  11  -7  -4   54.09   27.50
  11  -7  -4   -2.60   14.10
  -7  -4  -4   60.69   28.80
   4 -11   4   34.50   19.60
   4 -11   4   19.80   18.80
 -11   7   4   69.09   26.60
   7   4   4   94.69   28.60
   4 -11   4   38.10   28.10
  10  -7  -4  151.08   38.50
  10  -7  -4   89.79   35.60
  -7  -3  -4  129.49   40.10
  10  -7  -4   94.49   31.40
   3 -10   4  172.58   36.50
 -10   7   4  177.48   40.50
   3 -10   4   86.29   30.50
   3 -10   4  135.09   34.40
   7   3   4  175.38   40.80
   3 -10   4  141.69   50.79
   9  -7  -4    4.20   10.10
   9  -7  -4   23.90   18.30
   9  -7  -4   25.50   16.50
   7   2   4   10.80   13.10
   2  -9   4    9.70   10.80
   2  -9   4   39.10   16.90
   2  -9   4    9.80   13.50
   2  -9   4   16.80   18.10
   8  -7  -4   60.99   24.00
  -7  -1  -4   83.29   28.40
   8  -7  -4   67.39   23.60
   8  -7  -4  175.28   38.70
  -8   7   4   86.39   24.70
   1  -8   4  112.39   23.90
   1  -8   4   71.69   24.20
  -8   7   4  137.69   33.20
   1  -8   4  109.99   29.20
   7   1   4   80.69   22.80
   1  -8   4  125.59   25.50
   1  -8   4  101.59   31.20
  -7   0  -4    4.90    4.80
  -7   0  -4   10.20   12.50
   7  -7  -4    6.90   10.30
   7  -7  -4   21.10   14.00
   0  -7   4    7.00    8.10
   7   0   4   32.60   13.90
   0  -7   4   19.70   10.40
   0  -7   4   26.10   13.20
  -7   7   4   22.40   12.30
   0  -7   4   10.70   15.10
   0  -7   4   15.70    9.60
  -7   7   4    3.30    9.60
   0  -7   4   -3.30    7.40
   0  -7   4   30.20   10.90
   7   0   4   17.60    8.10
   6  -7  -4   33.20   16.40
  -7   1  -4   34.60   11.20
  -7   1  -4   50.79   19.40
  -7   1  -4   25.10   11.70
   6  -7  -4   66.09   20.20
   1   6  -4   47.10   12.30
  -7   1  -4   41.90   19.50
  -1  -6   4   63.09   17.60
   7  -1   4   33.80   12.90
  -6   7   4   66.99   20.20
  -1  -6   4   29.40   13.00
  -1  -6   4   62.49   20.40
   7  -1   4   61.49   23.50
  -6   7   4   47.50   17.60
  -1  -6   4   41.30   13.30
   7  -1   4   59.79   20.10
  -1  -6   4   37.20   10.80
  -1  -6   4   56.99   14.00
   7  -1   4   51.09   15.20
  -1  -6   4   42.10   10.00
  -1  -6   4   70.29   24.40
  -7   2  -4  473.35   47.10
  -7   2  -4  394.66   36.60
  -7   2  -4  379.46   38.70
   5  -7  -4  504.65   49.10
  -7   2  -4  536.75   48.80
   5  -7  -4  576.34   45.20
   2   5  -4  407.86   33.90
   2   5  -4  405.86   45.00
   5  -7  -4  592.94   51.49
  -7   2  -4  434.46   49.40
  -5   7   4  555.04   47.10
  -2  -5   4  362.76   31.80
  -2  -5   4  372.36   46.80
  -2  -5   4  412.36   35.90
   7  -2   4  461.95   42.20
  -2  -5   4  473.45   40.40
  -5   7   4  566.04   49.00
   7  -2   4  529.65   47.80
  -2  -5   4  474.35   36.70
  -2  -5   4  443.66   55.89
  -2  -5   4  386.16   47.40
  -2  -5   4  421.06   35.50
   7  -2   4  422.86   46.20
   7  -2   4  375.66   38.60
   3   4  -4  676.83   44.70
   4  -7  -4  659.23   56.09
   3   4  -4  595.94   54.99
   3   4  -4  648.94   48.60
   4  -7  -4  574.84   40.70
   4  -7  -4  597.54   55.39
   4  -7  -4  600.94   39.70
  -7   3  -4  518.05   51.29
  -7   3  -4  694.93   58.59
   4  -7  -4  604.14   47.60
  -7   3  -4  622.54   50.79
   4  -7  -4  645.14   53.69
  -7   3  -4  679.03   61.69
  -7   3  -4  661.13   54.09
   4  -7  -4  596.04   55.09
  -3  -4   4  612.24   60.89
  -3  -4   4  661.43   58.49
   7  -3   4  632.94   48.70
  -4   7   4  635.54   43.60
   7  -3   4  662.53   57.39
   7  -3   4  641.14   56.19
  -3  -4   4  622.84   38.20
   7  -3   4  590.64   51.49
  -3  -4   4  614.74   45.30
  -3  -4   4  595.84   39.80
  -3  -4   4  673.03   56.99
   7  -3   4  595.84   54.89
  -4   7   4  666.63   55.09
  -3  -4   4  612.94   48.50
  -4   7   4  581.24   52.29
   3  -7  -4  114.69   25.70
   3  -7  -4  159.08   23.60
   4   3  -4  139.39   22.50
   3  -7  -4  169.48   20.20
   4   3  -4  136.49   29.80
   4   3  -4  128.99   17.40
  -7   4  -4  176.48   25.90
  -7   4  -4  101.29   24.90
  -7   4  -4  146.19   22.80
   3  -7  -4  178.98   26.00
   3  -7  -4  156.18   17.40
  -7   4  -4  188.98   26.20
  -7   4  -4  136.99   30.90
   3  -7  -4  150.18   24.10
   3  -7  -4  173.78   19.50
  -3   7   4  150.28   22.90
  -4  -3   4  141.39   29.30
   7  -4   4  142.89   29.10
   7  -4   4  147.59   23.80
  -3   7   4  172.38   24.90
  -4  -3   4  118.59   29.30
  -4  -3   4  155.68   25.40
  -4  -3   4  185.48   24.60
  -4  -3   4  141.39   18.60
   7  -4   4  167.58   25.00
  -3   7   4  173.28   14.20
   7  -4   4  159.58   26.60
   7  -4   4  165.28   22.00
   2  -7  -4  115.99   23.30
   2  -7  -4  118.09   19.70
   5   2  -4  110.69   25.80
   2  -7  -4  145.99   18.90
   5   2  -4  126.29   17.20
   2  -7  -4   72.59   21.90
   5   2  -4  107.89   26.40
  -7   5  -4  138.79   23.30
  -7   5  -4   93.19   24.90
   2  -7  -4  159.18   26.30
  -7   5  -4  108.29   22.70
   2  -7  -4   88.89   20.60
   2  -7  -4  132.79   15.90
  -5  -2   4  187.98   37.10
  -5  -2   4   99.29   23.90
  -5  -2   4  135.29   19.00
   7  -5   4  137.39   28.10
  -2   7   4  152.68   25.20
  -2   7   4   83.59   19.80
   7  -5   4  154.38   24.90
  -2   7   4  157.78   23.60
   7  -5   4  167.08   23.90
  -5  -2   4  152.28   24.50
  -5  -2   4  101.89   22.90
   7  -5   4   86.99   25.20
   1  -7  -4  238.08   28.20
  -7   6  -4  236.88   31.60
   1  -7  -4  228.28   27.60
   1  -7  -4  220.58   21.00
   6   1  -4  205.08   24.90
   1  -7  -4  296.47   33.50
   6   1  -4  273.67   36.70
  -7   6  -4  238.88   28.20
   1  -7  -4  192.28   27.90
  -6  -1   4  248.38   36.10
  -6  -1   4  241.98   32.20
  -6  -1   4  220.88   30.50
   7  -6   4  226.98   33.30
  -6  -1   4  231.78   27.00
   7  -6   4  187.58   27.00
  -1   7   4  275.47   31.00
  -1   7   4  236.08   28.90
  -1   7   4  288.37   28.80
   7  -6   4  195.68   33.90
   0  -7  -4   13.60   11.60
   7   0  -4    7.40    8.90
   0  -7  -4   -2.20    6.70
   0  -7  -4   29.80   13.00
   0  -7  -4   13.50    7.10
   0  -7  -4   34.30   17.30
  -7   7  -4    4.50    7.40
  -7   7  -4    8.50    9.00
   7   0  -4   28.00   17.90
  -7   0   4   16.10   10.00
   7  -7   4   11.10   12.80
  -7   0   4   13.40   11.40
   0   7   4   14.70   10.00
   7  -7   4   14.60   13.40
   0   7   4   20.00   11.60
  -7   0   4   20.80   12.50
   7  -7   4   14.50   10.50
  -7   0   4   26.30   16.90
  -7   8  -4  158.38   31.40
   8  -1  -4  189.08   38.40
  -7   8  -4  193.68   31.30
  -1  -7  -4  224.88   34.80
   8  -1  -4  159.68   24.90
  -1  -7  -4  160.38   22.40
  -1  -7  -4  167.48   19.50
   1   7   4  228.18   30.20
   7  -8   4  146.29   37.10
  -8   1   4  187.28   36.50
   7  -8   4  166.98   36.90
   1   7   4  133.89   22.20
  -8   1   4  166.68   26.90
  -8   1   4  187.48   34.90
  -7   9  -4   62.79   35.40
   9  -2  -4   67.79   21.50
  -2  -7  -4   88.59   28.90
   7  -9   4   77.99   35.90
   7  -9   4  115.19   31.50
  -9   2   4  103.79   29.20
   2   7   4   96.39   24.90
  -9   2   4   86.59   24.80
  -3  -7  -4  459.55   41.70
  -3  -7  -4  438.76   58.69
  -7  10  -4  485.75   55.59
  10  -3  -4  448.56   50.99
 -10   3   4  377.86   48.10
   3   7   4  394.46   47.70
   7 -10   4  446.96   60.49
   7 -10   4  526.45   60.09
  -4  -7  -4  296.77   35.60
  -7  11  -4  256.87   43.50
  11  -4  -4  313.17   45.00
  -4  -7  -4  278.97   56.99
   7 -11   4  225.58   55.69
   4   7   4  246.58   37.40
   7 -11   4  271.57   45.80
 -11   4   4  303.97   44.80
  11  -8  -4  107.39   36.00
  -8  -3  -4  111.99   36.50
  11  -8  -4  133.69   37.80
  11  -8  -4  181.28   48.50
   3 -11   4  121.59   36.00
   3 -11   4  140.89   48.20
   3 -11   4  150.38   40.50
   8   3   4  112.49   30.50
   3 -11   4  122.59   32.80
 -11   8   4  109.89   35.60
  10  -8  -4  448.56   59.29
  10  -8  -4  483.95   63.39
  -8  -2  -4  620.14   69.79
  10  -8  -4  534.45   62.69
   2 -10   4  464.05   60.39
   2 -10   4  443.46   51.49
   2 -10   4  540.75   61.29
 -10   8   4  508.65   60.99
   8   2   4  538.75   56.39
   2 -10   4  540.25   90.29
   9  -8  -4  103.39   37.10
  -8  -1  -4  109.59   34.30
   9  -8  -4   79.09   27.80
   9  -8  -4  127.99   35.50
   1  -9   4   55.79   28.10
   8   1   4   40.30   18.50
  -9   8   4   92.39   27.40
   1  -9   4  120.09   31.50
   1  -9   4   52.79   22.50
   1  -9   4  119.19   28.70
   8  -8  -4   21.10   17.60
   8  -8  -4   22.70   16.50
   8  -8  -4   18.20   15.90
  -8   0  -4   44.40   22.50
   0  -8   4   37.10   14.10
  -8   8   4   19.70   15.00
  -8   8   4   21.50   15.00
   0  -8   4   -9.40   11.10
   0  -8   4   21.60   15.90
   0  -8   4   18.20   15.40
   8   0   4    6.60   10.80
   7  -8  -4  136.69   33.30
  -8   1  -4  194.18   40.30
   7  -8  -4  148.99   32.40
  -8   1  -4  154.68   20.50
  -7   8   4  186.28   29.60
  -1  -7   4  167.78   16.90
  -1  -7   4  150.48   36.40
  -1  -7   4  199.98   25.80
  -7   8   4  163.48   34.70
  -1  -7   4  150.58   41.80
   8  -1   4  116.39   29.50
  -1  -7   4  183.78   26.30
  -1  -7   4  237.48   48.60
   6  -8  -4   66.29   20.70
   2   6  -4  109.69   16.10
  -8   2  -4   82.29   25.20
   6  -8  -4   94.49   25.80
  -8   2  -4   89.09   18.80
  -6   8   4  119.09   26.80
  -2  -6   4  100.69   15.60
   8  -2   4   78.99   23.70
  -2  -6   4   85.49   20.10
   8  -2   4   81.39   21.50
  -2  -6   4  106.19   17.90
  -2  -6   4   66.79   24.80
  -6   8   4   77.89   23.40
  -2  -6   4  116.79   32.70
  -8   3  -4   11.20   11.20
   3   5  -4   -5.40    5.20
   5  -8  -4    4.50    7.50
   5  -8  -4   -5.00    6.20
  -8   3  -4    7.40    7.20
  -8   3  -4    1.20    7.30
   3   5  -4    6.70    6.70
  -3  -5   4   -0.10    4.40
   8  -3   4    3.90    8.00
   8  -3   4   -4.80    6.20
  -5   8   4   -3.20    7.00
   8  -3   4    3.90    8.20
  -3  -5   4   15.60   14.60
   8  -3   4    9.00   10.50
  -3  -5   4   -3.70    8.50
  -3  -5   4   -0.80    4.70
  -3  -5   4   -4.30    3.70
  -5   8   4    4.20    9.10
   8  -3   4    4.10    5.70
   4  -8  -4  318.87   38.80
   4  -8  -4  279.17   36.70
   4   4  -4  269.37   26.50
  -8   4  -4  284.57   33.30
   4  -8  -4  296.57   29.40
   4   4  -4  248.78   34.60
  -8   4  -4  235.88   32.20
   4  -8  -4  300.17   27.20
  -8   4  -4  291.37   39.60
   8  -4   4  273.67   34.60
   8  -4   4  290.37   36.20
   8  -4   4  294.37   37.40
  -4  -4   4  265.57   40.40
  -4   8   4  282.17   35.00
   8  -4   4  262.47   30.50
  -4   8   4  228.68   32.20
  -4  -4   4  288.97   37.50
   8  -4   4  253.97   36.30
  -4  -4   4  294.47   37.00
  -4  -4   4  246.98   30.90
   3  -8  -4   -0.40    9.20
  -8   5  -4    2.30    7.70
  -8   5  -4   -0.80    7.30
   5   3  -4    8.00    7.30
   3  -8  -4    4.00    9.80
   3  -8  -4   -0.40    6.60
   5   3  -4    7.90   10.20
  -8   5  -4    7.90   10.40
   3  -8  -4    4.20    6.00
  -3   8   4   -7.50    3.30
   8  -5   4    0.20    8.50
  -5  -3   4   -4.40    5.80
   8  -5   4   -4.40    5.30
  -3   8   4    8.30    9.50
   8  -5   4  -10.70    6.90
  -5  -3   4    7.40   11.60
   8  -5   4    2.20    7.80
   2  -8  -4  644.64   57.19
   2  -8  -4  779.52   65.69
  -8   6  -4  619.44   54.79
   2  -8  -4  756.32   47.10
   6   2  -4  637.44   75.39
   2  -8  -4  775.92   75.29
   2  -8  -4  632.24   56.39
  -8   6  -4  644.94   59.99
   6   2  -4  577.74   49.90
   8  -6   4  663.93   57.99
   8  -6   4  683.73   67.09
  -2   8   4  692.73   58.89
  -6  -2   4  679.83   67.49
  -6  -2   4  770.42   62.09
  -2   8   4  709.93   59.19
  -2   8   4  732.83   57.39
   8  -6   4  665.53   64.49
  -8   7  -4  125.99   24.30
   1  -8  -4   88.79   13.00
   1  -8  -4   98.89   22.90
  -8   7  -4   96.29   27.10
   7   1  -4   80.09   18.80
   1  -8  -4  160.18   33.90
  -1   8   4  112.59   26.10
  -1   8   4  114.79   25.60
   8  -7   4  105.29   27.30
  -7  -1   4   93.29   28.30
   8  -7   4   76.69   28.10
  -1   8   4   90.79   20.00
  -7  -1   4   86.29   22.30
   0  -8  -4   11.90   12.40
   0  -8  -4   14.70    6.90
   8   0  -4    9.30    9.30
  -8   8  -4   24.20   16.20
   0  -8  -4   20.30    8.50
  -8   0   4   26.10   14.50
   8  -8   4    8.10   12.60
  -8   0   4    3.30   10.50
   0   8   4   10.40    9.30
   0   8   4   12.40   10.40
   8  -8   4   31.70   19.60
  -1  -8  -4   32.60   10.70
  -1  -8  -4    8.60   13.40
   9  -1  -4   18.90   13.40
  -8   9  -4   22.90   14.00
  -9   1   4   45.40   20.70
   8  -9   4   14.10   19.90
   1   8   4   52.59   20.20
  -9   1   4   49.60   19.70
   1   8   4   57.49   17.80
   8  -9   4   41.80   19.00
  -8  10  -4   15.10   15.60
  -2  -8  -4   12.40    9.20
  10  -2  -4    0.80    9.50
  -2  -8  -4   15.80   17.20
   8 -10   4   30.70   20.20
   2   8   4   15.30   12.70
 -10   2   4    5.80   12.20
   8 -10   4  -10.20   10.70
 -10   2   4  -10.50    7.50
  -3  -8  -4   54.89   17.20
  -3  -8  -4   28.20   23.50
  -8  11  -4   70.49   27.20
  11  -3  -4   62.99   25.90
   8 -11   4  109.79   34.10
   8 -11   4   46.40   27.40
 -11   3   4    4.20   10.70
   3   8   4   37.70   19.20
  -9  -1  -4  259.17   56.69
  10  -9  -4  213.38   51.19
  10  -9  -4  252.47   51.99
  10  -9  -4  176.28   43.20
   9   1   4  163.88   37.40
 -10   9   4  195.98   45.40
   1 -10   4  250.07   65.39
   1 -10   4  206.78   49.10
   9  -9  -4   78.29   28.10
  -9   0  -4  106.39   33.20
   9  -9  -4   56.39   26.60
   9  -9  -4   65.29   26.00
   9   0   4   59.59   25.60
   0  -9   4   72.19   29.40
  -9   9   4   48.80   22.60
   0  -9   4   44.30   25.10
   8  -9  -4   30.90   19.40
  -9   1  -4   34.60   19.70
   8  -9  -4   37.50   18.50
   8  -9  -4   42.10   23.40
  -8   9   4   57.49   21.60
  -8   9   4   54.89   23.30
  -1  -8   4   33.80   15.30
  -1  -8   4   30.80    7.10
  -1  -8   4   50.49   33.20
  -1  -8   4   32.00   18.60
   7  -9  -4   60.89   28.20
  -9   2  -4   60.89   25.10
  -2  -7   4  107.59   15.90
  -7   9   4   74.59   36.20
  -2  -7   4  104.59   33.70
   9  -2   4   48.50   21.10
  -7   9   4   81.19   26.80
  -2  -7   4   55.49   22.90
   6  -9  -4 1136.09   89.79
  -9   3  -4  884.41   72.49
   6  -9  -4 1023.70   76.79
  -9   3  -4  941.01   81.29
  -6   9   4 1015.70   81.69
   9  -3   4 1133.69   81.09
  -6   9   4 1168.88   87.49
  -3  -6   4 1027.10   85.39
  -3  -6   4 1016.00   91.79
   9  -3   4  843.72   79.69
   5  -9  -4  211.38   40.60
  -9   4  -4  202.18   31.30
   4   5  -4  199.38   29.10
  -9   4  -4  173.88   28.00
   5  -9  -4  218.08   27.00
  -5   9   4  200.38   31.20
   9  -4   4  153.58   34.10
   9  -4   4  262.17   35.90
  -5   9   4  270.57   36.30
  -4  -5   4  137.19   37.90
  -4  -5   4  179.18   36.50
  -9   5  -4    4.30    9.60
  -9   5  -4   -2.70    7.40
   4  -9  -4   -1.40   10.50
   4  -9  -4   12.00    8.50
  -5  -4   4   -7.50    6.90
   9  -5   4   -4.10    7.10
   9  -5   4  -12.40    6.70
  -5  -4   4   21.50   17.20
  -4   9   4   17.10   13.50
  -4   9   4    4.20    8.40
   3  -9  -4   27.30   12.40
   3  -9  -4   11.30    7.20
  -9   6  -4    1.10    7.20
   3  -9  -4    1.20    9.60
  -9   6  -4   -1.00    6.60
   6   3  -4    9.80    8.80
   9  -6   4    4.30   11.10
  -6  -3   4   -9.00    8.70
   9  -6   4   36.40   21.40
  -3   9   4   11.90   10.90
  -3   9   4   14.40   12.30
  -6  -3   4    2.80    9.50
  -9   7  -4   -3.10    7.50
   2  -9  -4   12.50    6.50
   2  -9  -4   31.50   19.00
  -9   7  -4    3.90   11.90
   2  -9  -4   10.30   10.40
   7   2  -4   24.10   16.00
  -2   9   4   -1.40    7.60
   9  -7   4    8.00   20.60
  -7  -2   4    5.60   14.30
  -2   9   4   26.80   12.80
  -7  -2   4    9.70    9.80
   9  -7   4    0.80   11.30
  -2   9   4    5.40   10.50
   1  -9  -4   78.79   15.20
   1  -9  -4   71.79   13.60
  -9   8  -4  152.08   33.50
   1  -9  -4   67.69   24.50
   9  -8   4  115.99   42.40
  -8  -1   4   72.39   21.20
  -8  -1   4  110.79   33.00
   9  -8   4   97.69   27.60
  -1   9   4   41.60   17.10
  -1   9   4   80.19   26.30
   0  -9  -4   85.29   16.30
   0  -9  -4   78.49   12.30
  -9   9  -4   61.69   25.80
   0  -9  -4   81.89   28.30
   9  -9   4   78.19   32.10
  -9   0   4   47.80   21.30
   9  -9   4   56.39   24.90
   0   9   4   60.19   20.80
   0   9   4  102.89   24.70
  -1  -9  -4  112.99   16.50
  -9  10  -4  145.19   38.10
  -1  -9  -4  103.79   35.40
   9 -10   4  179.38   44.10
 -10   1   4  134.79   36.80
   1   9   4  203.08   32.60
   9 -10   4   83.09   31.90
   9 -10  -4  156.48   39.30
   9 -10  -4   82.49   33.30
 -10   1  -4  103.19   34.50
   9 -10  -4   77.09   28.70
  -9  10   4  130.39   37.00
  10  -1   4   90.59   30.10
  -1  -9   4  106.79   35.90
   8 -10  -4   -5.50   11.40
   8 -10  -4   -3.00   10.40
   8 -10  -4   14.70   14.80
 -10   2  -4   10.90   17.70
  -8  10   4    9.70   12.40
  -2  -8   4  -11.60   12.00
  -8  10   4   35.60   20.50
  10  -2   4   -0.90    9.90
   7 -10  -4  543.95   53.29
 -10   3  -4  492.65   55.69
   7 -10  -4  504.75   59.89
   7 -10  -4  449.16   61.39
  -3  -7   4  486.45   64.29
  -7  10   4  516.85   58.19
  10  -3   4  504.35   57.49
  -7  10   4  396.66   50.39
 -10   4  -4  265.47   36.60
   6 -10  -4  251.87   34.60
   6 -10  -4  318.27   45.40
 -10   4  -4  327.07   43.10
  -6  10   4  311.37   49.30
  -6  10   4  333.47   42.60
  -4  -6   4  378.76   54.39
  10  -4   4  273.57   42.00
 -10   5  -4   22.10   14.30
   5 -10  -4   14.40   14.90
 -10   5  -4   -5.50    7.50
   5 -10  -4   10.50    8.60
  10  -5   4    7.80   12.90
  -5  -5   4   29.80   21.20
  10  -5   4   25.30   16.00
  -5  10   4   -3.30    8.00
 -10   6  -4    8.90   13.30
 -10   6  -4   -3.00    7.10
   4 -10  -4    9.80   14.50
   4 -10  -4   13.20    8.20
  -6  -4   4   43.30   25.00
  -4  10   4   19.60   15.60
  10  -6   4    9.20   13.10
  10  -6   4    5.80   12.50
  -4  10   4    4.40   10.00
   3 -10  -4  136.69   36.00
   3 -10  -4  117.29   15.70
 -10   7  -4  178.78   36.60
  10  -7   4  115.29   33.80
  -7  -3   4  204.78   46.40
  10  -7   4  118.59   36.10
  -3  10   4  139.79   33.90
  -3  10   4  119.29   29.20
   2 -10  -4  601.84   62.59
 -10   8  -4  523.05   58.59
  -8  -2   4  535.85   65.49
  10  -8   4  504.95   65.09
  10  -8   4  444.16   59.19
   1 -10  -4  173.68   41.20
 -10   9  -4  257.07   42.80
   1 -10  -4  159.08   46.70
  10  -9   4  107.29   36.60
  -9  -1   4  236.88   50.49
  -1  10   4  229.88   43.40
  10  -9   4  176.28   44.80
  -1  10   4  237.38   53.09
   8 -11  -4   61.89   22.30
   8 -11  -4   55.59   29.60
   8 -11  -4   43.90   23.70
 -11   3  -4   41.20   22.90
  11  -3   4   74.99   29.30
  -8  11   4   64.59   27.20
  -3  -8   4   64.59   30.00
   7 -11  -4  157.68   45.00
   7 -11  -4  343.67   50.69
 -11   4  -4  291.57   49.30
   7 -11  -4  266.17   37.50
  -4  -7   4  279.77   60.99
  11  -4   4  299.07   46.30
  -7  11   4  300.67   45.20
  -7  11   4  279.97   44.90
   6 -11  -4   17.90   20.60
 -11   5  -4   39.00   18.80
   6 -11  -4    7.70   12.10
   6 -11  -4   16.20   20.00
  -5  -6   4   37.00   24.90
  11  -5   4   11.80   16.90
  -6  11   4   16.20   14.90
  -6  11   4    8.40   14.20
   5 -11  -4  194.08   46.30
   5 -11  -4  145.29   41.30
   5 -11  -4  188.88   24.90
 -11   6  -4  166.78   39.30
  -5  11   4  185.78   41.30
  11  -6   4  143.99   48.50
  11  -6   4  185.98   45.90
  -5  11   4  124.49   32.80
  -6  -5   4  160.48   49.30
   4 -11  -4   64.59   26.50
 -11   7  -4   65.59   24.50
   4 -11  -4    6.90   19.20
   4 -11  -4   28.50    9.70
  -4  11   4   41.70   19.20
  11  -7   4   37.30   22.90
  11  -7   4    6.00   15.90
  -7  -4   4   52.19   29.70
  -4  11   4   76.59   26.40
   3 -11  -4   79.29   30.00
   3 -11  -4  143.39   39.50
 -11   8  -4  116.69   33.10
  -3  11   4  169.18   37.00
  -8  -3   4  158.18   44.30
  11  -8   4  123.99   35.80
  11  -8   4  203.98   51.99
   0   0  -5   -0.50    2.80
   0   0  -5    5.70    3.00
   0   0  -5    1.50    4.70
   0   0  -5   -0.20    3.20
   0   0  -5   -2.30    3.50
   0   0   5    2.70    4.30
   0   0   5    3.50    3.90
   0   0   5    6.80    3.20
   0   0   5   -7.30    3.60
   0   0   5    7.70    4.70
   0   1  -5  245.58   22.70
   0   1  -5  274.07   23.40
  -1   0  -5  266.17   24.20
   1  -1  -5  268.87   19.60
   0   1  -5  280.67   17.50
  -1   0  -5  238.78   20.90
   1  -1  -5  244.98   24.30
   1  -1  -5  229.28   22.00
  -1   0  -5  277.67   23.10
   1  -1  -5  275.47   20.50
   0   1  -5  280.47   27.30
  -1   0  -5  274.27   22.90
  -1   0  -5  276.77   23.80
   1  -1  -5  267.77   23.00
   0  -1   5  270.67   21.80
  -1   1   5  273.07   22.90
   0  -1   5  244.68   23.00
   0  -1   5  272.27   27.40
   1   0   5  268.07   23.80
  -1   1   5  278.57   23.10
  -1   1   5  265.07   19.70
   1   0   5  264.77   22.60
  -1   1   5  235.58   20.00
   1   0   5  271.37   21.50
  -1   1   5  258.87   24.20
   1   0   5  281.07   23.90
   1   0   5  244.18   22.60
   0  -1   5  281.97   23.10
   1   0  -5  257.07   26.50
  -1   1  -5  282.67   25.40
   0  -1  -5  301.87   24.20
  -1   1  -5  287.07   24.30
  -1   1  -5  278.77   22.30
   1   0  -5  258.67   17.00
   0  -1  -5  254.37   23.00
   1   0  -5  271.27   21.80
   0  -1  -5  214.78   21.10
  -1   1  -5  240.28   19.90
   1   0  -5  268.47   22.40
   0  -1  -5  265.17   21.10
   0  -1  -5  248.98   21.70
  -1   1  -5  224.28   23.10
  -1   0   5  279.27   21.90
   0   1   5  260.27   22.00
   1  -1   5  280.37   24.80
   1  -1   5  295.97   20.80
   1  -1   5  261.57   22.00
   0   1   5  260.97   21.10
   0   1   5  271.27   22.30
  -1   0   5  251.47   25.50
   0   1   5  285.87   24.00
   1  -1   5  242.28   23.00
   0   1   5  271.17   22.30
   1  -1   5  235.08   24.90
  -1   0   5  300.57   22.80
  -1   0   5  281.27   23.20
  -1   2  -5   19.40    5.70
  -2  -1  -5 1260.87   78.59
   3  -2  -5 1358.76   78.09
  -1   3  -5 1188.98   83.79
  -1   3  -5 1273.07   79.39
   3  -2  -5 1242.28   80.29
  -1   3  -5 1223.28   72.99
  -1   3  -5 1291.47   73.59
   3  -2  -5 1158.48   81.69
  -1   3  -5 1223.08   79.79
   3  -2  -5 1329.17   77.49
  -2  -1  -5 1308.07   81.49
   3  -2  -5 1239.58   76.39
   3  -2  -5 1253.87   70.39
   1  -3   5 1127.89   79.39
   1  -3   5 1280.37   78.39
   2   1   5 1294.57   81.59
  -3   2   5 1265.27   76.89
  -3   2   5 1275.97   70.79
   1  -3   5 1256.77   73.49
   1  -3   5 1255.77   85.79
   1  -3   5 1316.07   79.39
   2   1   5 1329.07   78.99
   2   1   5 1231.78   77.19
   2   1   5 1236.88   67.09
  -3   2   5 1301.07   80.19
   1  -3   5 1298.07   73.89
  -3   2   5 1204.08   80.99
  -3   2   5 1234.28   79.99
   2  -2  -5 3865.11  208.28
  -2   0  -5 3978.70  211.68
   0   2  -5 3811.72  202.98
  -2   0  -5 3920.81  213.48
   2  -2  -5 3936.41  212.28
   2  -2  -5 3912.51  212.48
   0   2  -5 3817.82  208.28
   0   2  -5 3993.20  212.48
   2  -2  -5 3868.01  210.08
   0   2  -5 3716.73  212.18
   2  -2  -5 3820.62  204.08
  -2   0  -5 3976.40  214.08
   0   2  -5 3757.52  217.98
   0  -2   5 3708.43  211.68
   0  -2   5 3816.02  219.08
  -2   2   5 3891.01  214.18
  -2   2   5 3948.71  212.28
   2   0   5 4020.90  213.08
   2   0   5 3898.81  214.38
   0  -2   5 3671.43  207.68
  -2   2   5 3863.31  211.28
   0  -2   5 3952.70  212.88
   2   0   5 3864.81  211.18
   2   0   5 3900.71  204.68
   2   0   5 4072.09  208.98
  -2   2   5 3972.10  204.78
   1   1  -5 9999.00  534.75
   0  -2  -5 3971.10  212.28
  -2   2  -5 3788.02  214.48
   2   0  -5 4015.10  205.78
   2   0  -5 3878.21  209.98
   0  -2  -5 3911.31  214.28
   0  -2  -5 3846.22  211.88
   2   0  -5 3906.91  219.88
   0  -2  -5 3917.31  210.08
   2   0  -5 3911.61  219.48
   0  -2  -5 3870.81  211.28
   2   0  -5 4049.59  211.68
  -2   2  -5 3901.41  211.88
  -2   2  -5 4067.19  217.68
   2  -2   5 4026.00  211.88
   0   2   5 3992.00  208.98
   0   2   5 3832.12  210.88
   0   2   5 3971.40  212.38
  -2   0   5 3929.71  205.08
   2  -2   5 3850.31  217.18
  -2   0   5 3779.62  209.08
  -2   0   5 4051.19  214.78
  -2   0   5 3784.22  218.28
   2  -2   5 3872.91  217.98
   0   2   5 3881.01  213.48
   0   2   5 3908.71  211.88
   2  -2   5 3736.73  214.98
  -2   0   5 3920.21  211.38
  -2   3  -5  638.84   45.30
  -2   3  -5  596.24   46.50
   3  -1  -5  611.14   40.80
  -1  -2  -5  607.74   37.00
  -2   3  -5  571.54   41.70
  -1  -2  -5  609.14   42.30
  -2   3  -5  632.34   41.10
   3  -1  -5  581.54   45.40
  -1  -2  -5  585.94   43.40
   3  -1  -5  595.84   40.00
  -1  -2  -5  624.34   45.40
   3  -1  -5  610.34   40.50
  -1  -2  -5  603.74   43.80
   3  -1  -5  529.95   47.00
  -3   1   5  583.44   39.90
  -3   1   5  676.73   47.10
   1   2   5  640.94   45.90
   1   2   5  668.93   44.60
   2  -3   5  640.64   42.60
   1   2   5  619.04   43.60
   2  -3   5  630.94   44.40
   2  -3   5  554.24   48.30
   2  -3   5  585.14   44.40
   2  -3   5  585.44   47.00
  -3   1   5  656.93   40.20
  -3   1   5  524.65   46.20
  -3   1   5  575.64   39.70
  -2   4  -5  566.54   38.70
  -2   4  -5  552.24   40.40
   4  -2  -5  645.64   44.90
   4  -2  -5  555.14   48.80
   4  -2  -5  537.25   41.40
  -2  -2  -5  656.43   45.20
   4  -2  -5  601.44   48.60
  -2   4  -5  657.43   46.90
  -2   4  -5  638.54   43.60
  -2  -2  -5  575.14   45.10
  -2  -2  -5  660.53   49.50
  -2   4  -5  515.45   46.30
  -4   2   5  622.94   42.00
   2  -4   5  532.05   44.20
   2  -4   5  607.94   52.59
   2  -4   5  474.25   43.30
   2  -4   5  526.45   42.00
   2   2   5  676.73   50.09
   2   2   5  586.04   45.00
   2   2   5  660.53   44.20
   2  -4   5  587.84   48.90
  -4   2   5  601.74   48.90
  -4   2   5  639.84   39.40
  -4   2   5  668.83   41.80
  -4   2   5  538.65   41.80
  -4   2   5  689.73   49.50
   5  -3  -5  569.64   49.80
  -3  -2  -5  601.34   56.09
   5  -3  -5  572.94   51.19
  -2   5  -5  486.35   43.70
  -2   5  -5  533.15   47.30
  -3  -2  -5  625.24   44.30
  -3  -2  -5  558.84   46.10
  -2   5  -5  590.44   35.30
  -2   5  -5  548.35   42.50
   5  -3  -5  539.85   45.00
   5  -3  -5  500.95   41.50
  -2   5  -5  577.14   36.00
   2  -5   5  527.95   39.70
  -5   3   5  553.34   47.90
   2  -5   5  557.54   43.90
   2  -5   5  611.24   50.49
   2  -5   5  564.94   46.10
  -5   3   5  571.64   42.30
   2  -5   5  553.04   53.79
  -5   3   5  736.63   59.79
   3   2   5  486.65   43.80
   2  -5   5  575.34   43.50
  -5   3   5  535.25   37.50
   3   2   5  540.75   41.10
  -5   3   5  587.34   36.70
   3   2   5  486.45   47.70
   2  -5   5  492.55   43.60
  -5   3   5  593.14   45.10
   4  -3  -5  201.58   25.90
  -3  -1  -5  245.78   25.00
  -3  -1  -5  254.27   26.60
  -3  -1  -5  329.17   31.70
   4  -3  -5  260.17   30.20
  -1   4  -5  234.58   26.40
   4  -3  -5  290.47   27.80
   4  -3  -5  235.28   24.40
  -1   4  -5  264.37   27.10
  -1   4  -5  267.67   19.70
  -4   3   5  233.48   23.80
  -4   3   5  249.78   25.10
  -4   3   5  278.97   17.50
   1  -4   5  230.68   20.00
   1  -4   5  258.37   28.00
  -4   3   5  209.48   25.50
   1  -4   5  253.07   22.60
   1  -4   5  236.28   31.20
   1  -4   5  211.38   24.20
   1  -4   5  283.77   27.50
  -4   3   5  264.87   20.00
   3   1   5  239.48   28.40
  -4   3   5  242.98   28.20
   3   1   5  242.08   24.10
   3   1   5  247.78   26.50
   1  -4   5  247.58   20.60
   3  -3  -5 1231.38   77.29
   0   3  -5 1205.18   70.99
   3  -3  -5 1182.78   76.49
   3  -3  -5 1233.38   81.09
   3  -3  -5 1230.18   74.59
  -3   0  -5 1283.37   80.79
   0   3  -5 1100.89   77.09
  -3   0  -5 1313.97   78.29
   0   3  -5 1084.99   81.49
   3  -3  -5 1244.68   78.09
   0   3  -5 1197.28   76.89
  -3   0  -5 1225.38   77.49
   0  -3   5 1111.09   83.79
   0  -3   5 1228.48   71.39
   3   0   5 1166.78   76.59
   0  -3   5 1236.68   67.99
  -3   3   5 1232.08   76.69
   0  -3   5 1116.09   76.19
   3   0   5 1272.97   71.39
  -3   3   5 1169.48   78.79
  -3   3   5 1191.38   76.69
   0  -3   5 1256.67   69.59
   0  -3   5 1271.37   78.39
   3   0   5 1241.58   76.89
   3   0   5 1244.08   68.79
   3   0   5 1263.87   81.39
  -3   1  -5  554.74   45.10
   2  -3  -5  558.04   44.70
   2  -3  -5  634.54   43.60
   2  -3  -5  671.93   45.80
   1   2  -5  617.64   41.80
   1   2  -5  655.63   45.70
  -3   1  -5  654.83   45.60
   1   2  -5  645.54   42.30
  -3   1  -5  655.23   47.10
   2  -3  -5  641.44   42.80
  -3   1  -5  578.64   39.30
   2  -3  -5  615.94   36.50
   1   2  -5  556.84   48.90
  -2   3   5  662.93   43.40
  -2   3   5  620.04   44.80
  -2   3   5  599.74   42.10
  -1  -2   5  535.15   48.70
   3  -1   5  574.74   42.80
  -2   3   5  625.94   36.70
   3  -1   5  588.24   45.40
   3  -1   5  648.84   44.90
  -2   3   5  666.63   45.70
   3  -1   5  521.15   44.70
  -1  -2   5  568.44   41.00
  -1  -2   5  662.03   42.50
   3  -1   5  589.54   39.80
  -1  -2   5  557.34   43.70
  -3   2  -5 1226.98   78.59
   1  -3  -5 1184.78   75.29
  -3   2  -5 1307.77   76.49
   2   1  -5 1154.48   83.99
  -3   2  -5 1264.27   81.69
   2   1  -5 1371.96   79.59
   2   1  -5 1269.97   67.39
   2   1  -5 1283.67   73.59
   1  -3  -5 1328.27   77.79
   1  -3  -5 1255.37   74.19
   1  -3  -5 1232.88   78.99
   1  -3  -5 1240.18   76.79
  -3   2  -5 1262.57   80.19
   3  -2   5 1305.17   80.79
  -2  -1   5 1217.78   83.79
   3  -2   5 1308.57   77.19
   3  -2   5 1388.16   79.89
  -1   3   5 1225.58   74.09
  -1   3   5 1275.97   76.29
  -2  -1   5 1243.08   77.99
  -2  -1   5 1245.48   72.49
  -1   3   5 1169.28   76.39
   3  -2   5 1252.17   82.09
  -2  -1   5 1216.58   77.59
  -2  -1   5 1255.97   67.59
  -1   3   5 1286.17   74.99
  -1   3   5 1262.67   78.59
  -3   3  -5 1286.07   81.39
   3   0  -5 1306.37  100.19
   3   0  -5 1315.57   73.69
   0  -3  -5 1230.48   75.39
  -3   3  -5 1270.77   79.49
   0  -3  -5 1325.37   74.79
   0  -3  -5 1223.78   78.19
   3   0  -5 1323.67   78.09
  -3   3  -5 1204.38   78.29
   0  -3  -5 1331.67   80.19
  -3   3  -5 1311.37   83.79
   3   0  -5 1259.17   71.89
  -3   3  -5 1248.58   79.89
   3   0  -5 1150.58   84.39
   0  -3  -5 1169.08   77.69
  -3   0   5 1258.97   77.59
   3  -3   5 1318.87   81.29
  -3   0   5 1277.57   72.39
   0   3   5 1310.17   79.09
   0   3   5 1284.27   78.49
  -3   0   5 1230.68   80.69
   0   3   5 1164.18   72.69
  -3   0   5 1223.58   71.89
   3  -3   5 1168.58   78.09
  -3   0   5 1415.76   82.29
  -3   0   5 1284.17   84.29
   3  -3   5 1314.67   84.59
   0   3   5 1280.37   79.39
   3  -3   5 1167.08   78.39
   4  -1  -5  390.46   31.00
   4  -1  -5  365.86   29.00
  -3   4  -5  394.46   30.70
  -1  -3  -5  401.66   26.40
  -3   4  -5  399.86   38.10
  -3   4  -5  389.06   33.20
  -1  -3  -5  366.56   32.90
   4  -1  -5  356.56   36.30
   4  -1  -5  381.06   38.60
  -3   4  -5  434.66   35.40
  -3   4  -5  426.96   35.50
  -3   4  -5  432.76   35.00
  -1  -3  -5  401.56   36.00
  -1  -3  -5  413.26   34.60
  -1  -3  -5  392.96   31.50
   3  -4   5  458.05   40.70
   1   3   5  386.36   33.60
  -4   1   5  395.76   36.60
   3  -4   5  407.66   35.50
  -4   1   5  348.27   30.20
   1   3   5  363.26   24.80
  -4   1   5  408.56   28.90
  -4   1   5  425.56   31.50
   1   3   5  396.16   36.20
   3  -4   5  389.26   40.40
   3  -4   5  407.16   35.00
  -4   1   5  342.27   32.40
  -4   1   5  406.16   38.20
   1   3   5  427.56   33.70
   3  -4   5  385.96   34.00
  -2  -3  -5 1054.29   67.19
  -2  -3  -5  933.81   68.39
  -3   5  -5  984.90   63.19
   5  -2  -5 1026.90   67.79
   5  -2  -5  974.50   74.89
  -3   5  -5 1046.30   61.29
  -3   5  -5 1019.00   68.39
   5  -2  -5 1024.20   64.19
  -3   5  -5 1031.50   69.39
   5  -2  -5 1068.39   75.49
  -3   5  -5  834.82   70.49
  -2  -3  -5  937.71   71.79
   2   3   5  993.10   68.49
   2   3   5 1020.60   65.79
   3  -5   5  931.51   67.69
   2   3   5  999.20   73.19
  -5   2   5  987.70   62.69
  -5   2   5 1152.28   75.59
   3  -5   5  949.60   74.69
   3  -5   5 1011.80   69.09
   3  -5   5  964.00   68.29
  -5   2   5  986.70   62.89
  -5   2   5  986.50   65.49
  -5   2   5  961.90   65.99
  -5   2   5 1012.70   72.79
   3  -5   5  992.80   70.89
  -3   6  -5  175.78   15.10
  -3   6  -5  162.98   24.00
   6  -3  -5  160.58   23.10
  -3  -3  -5  194.78   26.60
  -3  -3  -5  207.88   28.60
   6  -3  -5  199.38   29.50
   6  -3  -5  174.58   21.20
  -3  -3  -5  147.89   20.20
  -3   6  -5  131.49   20.70
  -3  -3  -5  187.38   27.60
  -3   6  -5  157.98   22.40
  -3   6  -5  169.48   15.30
  -6   3   5  200.08   24.40
   3  -6   5  183.68   26.00
  -6   3   5  177.28   20.00
   3  -6   5  156.38   22.60
   3   3   5  188.88   20.80
   3  -6   5  175.68   20.90
   3  -6   5  186.48   23.80
  -6   3   5  153.38   25.00
   3   3   5  204.78   25.10
   3  -6   5  129.79   30.20
   3  -6   5  161.48   26.80
   3   3   5  179.78   40.20
   3  -6   5  175.08   23.60
  -6   3   5  184.78   20.70
  -6   3   5  165.08   18.10
  -6   3   5  174.18   25.80
   7  -4  -5  152.28   33.40
   7  -4  -5  139.29   20.80
   7  -4  -5  151.18   25.00
  -4  -3  -5  159.38   33.80
  -4  -3  -5  153.18   30.30
  -3   7  -5  169.28   24.40
  -4  -3  -5  149.29   24.00
  -4  -3  -5  122.99   18.90
   3  -7   5  142.79   22.50
   3  -7   5  178.88   35.50
   4   3   5  112.59   16.40
   3  -7   5  109.99   18.00
  -7   4   5  151.48   32.40
  -7   4   5  126.09   19.30
   4   3   5  124.99   32.50
  -7   4   5  103.19   24.80
  -7   4   5  139.69   23.00
   3  -7   5  151.88   23.30
   3  -7   5  143.79   24.00
   3  -7   5  100.79   29.40
  -7   4   5  139.89   17.30
   3  -7   5  141.49   28.80
   4   3   5  161.88   23.80
   6  -4  -5  140.69   20.50
  -4  -2  -5  133.59   18.70
   6  -4  -5  193.78   29.10
  -2   6  -5  111.49   23.70
  -4  -2  -5  154.48   26.10
   6  -4  -5  202.08   28.90
  -4  -2  -5  118.19   28.00
  -4  -2  -5  153.88   25.10
   2  -6   5   80.19   26.30
   2  -6   5  131.49   17.50
   4   2   5  185.38   28.70
  -6   4   5  108.29   25.10
   2  -6   5  135.59   20.10
  -6   4   5  149.49   13.90
   2  -6   5   93.49   29.80
   4   2   5  117.89   17.00
   2  -6   5  121.79   20.30
   2  -6   5  118.39   19.20
  -6   4   5  155.08   24.90
   2  -6   5  141.39   30.50
  -6   4   5  146.59   21.90
  -6   4   5  157.58   20.40
   4   2   5  131.69   21.10
   5  -4  -5   11.70    8.80
   5  -4  -5    3.10    5.30
  -4  -1  -5   19.40   10.40
  -4  -1  -5   -2.10    6.10
   5  -4  -5   14.60   10.60
   5  -4  -5    6.00    9.00
  -4  -1  -5    5.70    5.20
  -1   5  -5   10.30    7.40
  -4  -1  -5   -2.60    4.30
   1  -5   5   -2.50    3.30
   4   1   5    3.50    5.40
  -5   4   5   -2.70    3.80
   4   1   5    0.60    6.20
   4   1   5   -1.20    3.90
  -5   4   5    7.70    6.90
   1  -5   5   -1.80    3.10
   1  -5   5   -4.10    5.90
   1  -5   5    9.40    8.30
   1  -5   5    5.30    4.10
  -5   4   5    9.00    7.90
   1  -5   5   19.80    8.10
   1  -5   5    2.20    5.60
   1  -5   5   -6.30    3.30
  -5   4   5    0.90    5.50
   4  -4  -5 1041.30   68.39
  -4   0  -5  976.20   65.59
   4  -4  -5  930.21   65.39
   4  -4  -5  943.11   70.49
   0   4  -5  908.21   55.59
  -4   0  -5 1050.89   73.99
  -4   0  -5  966.40   55.39
   4  -4  -5  919.01   66.69
  -4   0  -5  935.21   69.19
   0   4  -5  980.80   65.19
   0   4  -5  930.81   72.09
  -4   0  -5  946.31   67.09
   4  -4  -5 1027.50   64.69
   0   4  -5  958.30   67.69
   4   0   5  938.71   63.89
   4   0   5  920.71   69.99
   0  -4   5  906.71   64.69
  -4   4   5  997.60   66.39
   0  -4   5  984.10   57.99
   0  -4   5  953.30   57.09
  -4   4   5  860.61   66.89
   0  -4   5  948.41   64.99
  -4   4   5  907.91   64.99
   0  -4   5  951.90   58.69
   4   0   5 1007.90   67.39
   0  -4   5  905.91   65.99
   0  -4   5  935.91   74.69
   4   0   5  975.00   56.59
  -4   1  -5  409.16   29.10
   1   3  -5  328.17   33.40
  -4   1  -5  410.26   37.00
  -4   1  -5  393.06   35.00
   3  -4  -5  336.57   34.70
  -4   1  -5  381.16   34.30
   1   3  -5  457.65   32.50
   3  -4  -5  440.36   35.90
   1   3  -5  356.06   37.80
   3  -4  -5  424.46   33.50
  -4   1  -5  355.56   37.70
   1   3  -5  386.76   29.40
   3  -4  -5  429.26   35.60
   3  -4  -5  405.76   33.70
  -3   4   5  415.16   34.80
  -3   4   5  389.66   35.20
  -1  -3   5  375.06   25.20
   4  -1   5  379.26   29.20
  -1  -3   5  370.06   25.30
  -1  -3   5  401.96   40.70
  -1  -3   5  338.47   30.30
  -3   4   5  396.96   32.40
  -1  -3   5  333.27   28.60
   4  -1   5  356.46   33.80
   4  -1   5  381.36   37.00
   4  -1   5  429.26   35.60
  -1  -3   5  381.66   34.50
   2  -4  -5  642.64   47.40
   2  -4  -5  620.54   44.90
   2  -4  -5  598.74   42.80
  -4   2  -5  634.94   43.50
  -4   2  -5  651.83   49.10
  -4   2  -5  692.63   52.89
   2   2  -5  610.94   39.80
   2   2  -5  606.54   47.00
   2   2  -5  731.63   46.50
   2   2  -5  615.94   52.09
   2  -4  -5  560.84   45.60
  -4   2  -5  599.24   47.00
  -4   2  -5  575.94   46.70
   2   2  -5  596.04   35.00
   2  -4  -5  568.94   38.40
  -2   4   5  609.24   42.20
  -2  -2   5  548.15   50.39
   4  -2   5  613.94   48.30
  -2   4   5  612.34   39.30
  -2  -2   5  605.34   39.70
  -2  -2   5  575.44   35.60
  -2   4   5  607.24   46.40
  -2   4   5  615.64   45.40
   4  -2   5  634.94   47.40
   4  -2   5  601.24   48.40
  -2   4   5  578.34   43.90
  -2  -2   5  621.04   46.90
  -2  -2   5  613.64   44.30
   4  -2   5  581.24   42.90
   1  -4  -5  240.58   23.70
  -4   3  -5  204.78   26.60
  -4   3  -5  202.38   23.60
   3   1  -5  231.48   30.10
   3   1  -5  230.88   19.30
   1  -4  -5  223.78   21.80
  -4   3  -5  268.17   29.40
   3   1  -5  250.77   18.50
   3   1  -5  327.77   28.50
   1  -4  -5  254.37   25.50
  -4   3  -5  247.18   27.00
   1  -4  -5  249.08   23.50
   1  -4  -5  257.47   26.40
  -4   3  -5  229.18   25.70
  -3  -1   5  281.17   27.40
  -3  -1   5  274.47   19.10
  -3  -1   5  249.38   19.20
  -1   4   5  239.78   23.00
   4  -3   5  248.38   29.00
   4  -3   5  237.48   24.80
  -1   4   5  246.88   25.00
  -3  -1   5  317.67   28.10
   4  -3   5  243.88   26.30
  -1   4   5  216.08   24.70
  -1   4   5  246.88   23.90
  -1   4   5  288.77   22.60
  -3  -1   5  317.67   31.60
  -3  -1   5  212.38   28.00
   4  -3   5  226.68   25.90
   0  -4  -5  991.40   61.99
   0  -4  -5  875.41   65.49
   4   0  -5 1045.10   61.09
  -4   4  -5  942.31   66.99
  -4   4  -5  985.90   68.69
  -4   4  -5  973.40   68.49
   0  -4  -5 1045.50   67.89
   4   0  -5  949.31   73.59
   4   0  -5  988.60   58.39
   4   0  -5  995.40   70.89
  -4   4  -5  959.70   71.69
  -4   4  -5 1066.69   68.89
   0  -4  -5  940.01   66.79
   0  -4  -5  925.41   60.69
   0   4   5  996.10   60.39
  -4   0   5  965.60   71.49
   0   4   5  936.51   65.89
   4  -4   5 1012.70   68.79
  -4   0   5  937.81   68.69
  -4   0   5  906.31   64.99
  -4   0   5  970.50   69.19
   0   4   5 1060.39   67.59
   4  -4   5 1047.10   69.49
  -4   0   5  964.80   60.99
  -4   0   5 1016.10   57.09
   4  -4   5  943.41   72.29
   4  -4   5  971.20   68.09
   0   4   5 1086.69   68.99
  -1  -4  -5  490.85   40.50
  -1  -4  -5  563.74   43.90
  -1  -4  -5  502.65   33.20
   5  -1  -5  472.45   38.00
  -1  -4  -5  528.25   38.50
  -4   5  -5  513.45   42.20
   5  -1  -5  409.86   44.50
  -4   5  -5  464.45   39.70
   5  -1  -5  496.35   34.80
  -1  -4  -5  496.25   44.00
  -4   5  -5  495.35   46.60
  -4   5  -5  445.96   41.20
  -4   5  -5  512.25   43.50
  -4   5  -5  538.75   38.90
   5  -1  -5  451.95   45.30
  -5   1   5  523.95   42.80
  -5   1   5  425.96   38.00
   1   4   5  481.65   31.50
   4  -5   5  493.45   43.60
  -5   1   5  506.25   33.90
   1   4   5  468.25   39.30
   4  -5   5  468.35   41.60
  -5   1   5  474.15   44.40
   4  -5   5  561.34   45.00
  -5   1   5  521.35   46.20
  -5   1   5  472.65   38.20
   4  -5   5  558.94   49.60
   1   4   5  450.85   43.50
   4  -5   5  463.05   41.20
   1   4   5  537.05   43.10
  -4   6  -5    7.00    5.50
  -4   6  -5   14.10    9.10
   6  -2  -5    3.00    8.10
   6  -2  -5    4.90    4.90
  -2  -4  -5   12.70    7.30
  -4   6  -5    9.90    7.30
  -2  -4  -5   -4.30    5.50
  -2  -4  -5    4.90    8.70
  -4   6  -5   11.30    7.40
   6  -2  -5   15.80   13.00
  -4   6  -5   13.10    6.30
   6  -2  -5   12.60    8.00
  -2  -4  -5    6.50    6.60
  -6   2   5   18.50    9.40
   2   4   5   34.10   13.30
   4  -6   5   22.40   13.50
   4  -6   5    6.70    8.80
   4  -6   5    4.20    6.20
   2   4   5    7.80    6.40
   4  -6   5   12.10    8.10
  -6   2   5    2.20    4.50
  -6   2   5    8.40    7.50
   4  -6   5   12.80    8.80
  -6   2   5   -3.20    5.50
  -6   2   5    5.50    8.40
  -6   2   5   -4.10    3.10
   2   4   5    2.40    7.40
  -4   7  -5  594.24   50.09
  -3  -4  -5  534.85   48.40
   7  -3  -5  469.15   52.09
  -4   7  -5  565.44   47.30
   7  -3  -5  563.54   43.70
  -4   7  -5  520.35   35.30
  -3  -4  -5  564.44   54.29
  -3  -4  -5  403.46   45.20
  -3  -4  -5  560.54   44.80
   7  -3  -5  537.95   48.20
  -4   7  -5  501.55   35.50
   7  -3  -5  599.14   57.39
  -4   7  -5  593.74   52.09
   4  -7   5  485.75   45.60
  -7   3   5  493.55   49.99
   3   4   5  544.15   54.59
   4  -7   5  489.15   48.10
  -7   3   5  544.15   47.30
   4  -7   5  506.95   58.09
   3   4   5  556.84   48.90
   4  -7   5  544.95   55.99
   4  -7   5  589.94   57.09
  -7   3   5  478.85   40.00
   3   4   5  489.95   41.00
   4  -7   5  533.45   50.29
  -7   3   5  519.25   52.19
   4  -7   5  666.83   52.49
  -7   3   5  576.54   45.10
  -7   3   5  542.75   51.89
   8  -4  -5  225.68   31.10
   8  -4  -5  276.87   41.40
  -4   8  -5  299.27   37.40
   8  -4  -5  276.17   35.40
  -4   8  -5  269.57   33.00
  -4  -4  -5  248.78   38.00
   8  -4  -5  228.58   28.60
   4  -8   5  245.78   34.40
   4   4   5  245.58   32.30
  -8   4   5  252.37   36.40
   4  -8   5  252.77   39.30
   4  -8   5  331.57   35.20
  -8   4   5  240.48   32.60
   4   4   5  290.47   27.10
  -8   4   5  299.27   29.30
   4  -8   5  224.78   47.90
  -8   4   5  289.07   38.30
  -8   4   5  277.87   29.40
   4  -8   5  274.87   31.00
  -5  -4  -5   53.19   24.70
   9  -5  -5   90.29   29.40
   9  -5  -5  103.69   28.90
  -4   9  -5   81.59   23.20
   9  -5  -5  116.19   28.80
   4  -9   5  187.68   37.20
  -9   5   5  183.28   39.10
   4  -9   5  107.29   35.30
   4  -9   5  147.09   38.10
   5   4   5  116.99   27.30
  -5  -3  -5  118.19   33.10
   8  -5  -5  150.68   33.50
   8  -5  -5  112.29   23.50
   8  -5  -5   52.79   21.60
  -3   8  -5  102.09   26.00
   8  -5  -5  128.79   29.40
   3  -8   5  102.19   24.90
   3  -8   5   97.29   32.90
  -8   5   5   93.79   25.30
   5   3   5  103.89   15.10
   5   3   5  134.59   29.50
   3  -8   5   60.59   17.20
   3  -8   5  160.48   36.90
  -8   5   5  104.19   26.40
  -8   5   5  134.19   20.80
   3  -8   5   60.39   18.00
   7  -5  -5  807.32   60.69
  -5  -2  -5  708.33   66.49
   7  -5  -5  908.41   68.89
   7  -5  -5  786.92   68.39
  -5  -2  -5  633.74   58.99
  -5  -2  -5  735.73   54.49
  -2   7  -5  721.13   60.99
  -5  -2  -5  639.34   63.19
  -7   5   5  760.82   44.80
  -7   5   5  792.72   65.79
   5   2   5  761.12   52.19
   2  -7   5  664.23   58.79
   2  -7   5  744.23   62.39
  -7   5   5  795.12   62.99
   5   2   5  761.52   61.69
   2  -7   5  743.33   71.49
   2  -7   5  791.02   66.49
   2  -7   5  677.63   57.79
  -7   5   5  745.03   57.69
  -7   5   5  805.32   65.69
   2  -7   5  741.53   65.19
   2  -7   5  732.93   54.89
  -1   6  -5    5.20    8.70
  -5  -1  -5   12.50    7.70
   6  -5  -5    3.00    8.00
   6  -5  -5   -1.50    7.00
  -5  -1  -5    6.70   10.30
  -5  -1  -5   -1.00    5.30
  -5  -1  -5    6.30    9.00
   6  -5  -5   10.00    8.80
   6  -5  -5   24.50   12.60
   1  -6   5    5.00    9.10
  -6   5   5    3.80    8.90
   5   1   5   22.90   13.20
   5   1   5    8.20    8.00
   1  -6   5   12.00    7.90
  -6   5   5   11.60    8.80
  -6   5   5    0.90    7.80
   1  -6   5    6.10    5.20
   1  -6   5    7.50    4.40
   5   1   5    1.40    5.80
  -6   5   5    9.70    8.00
   1  -6   5   20.80   13.60
   1  -6   5    9.10    8.30
  -5   0  -5  234.98   31.10
  -5   0  -5  260.37   20.10
   5  -5  -5  229.58   28.10
  -5   0  -5  233.98   32.50
   5  -5  -5  316.47   33.00
   5  -5  -5  280.57   32.00
  -5   0  -5  278.97   31.30
   5  -5  -5  263.27   28.10
   0   5  -5  275.77   31.70
   5  -5  -5  282.07   42.70
  -5   0  -5  265.27   27.40
   0  -5   5  260.27   28.10
  -5   5   5  332.37   34.50
   5   0   5  266.87   30.20
  -5   5   5  267.67   29.10
   5   0   5  229.18   20.90
   0  -5   5  288.67   31.20
   0  -5   5  197.98   26.70
   0  -5   5  250.37   20.70
   0  -5   5  264.97   22.70
   0  -5   5  241.18   25.00
   0  -5   5  214.38   22.90
   5   0   5  238.78   25.80
  -5   5   5  245.38   28.40
   5   0   5  241.78   32.60
   4  -5  -5  468.85   46.00
  -5   1  -5  471.85   34.40
   1   4  -5  436.86   33.00
  -5   1  -5  403.36   50.79
   4  -5  -5  513.65   44.80
  -5   1  -5  356.46   39.30
   1   4  -5  444.76   45.10
   1   4  -5  529.35   44.60
  -5   1  -5  439.86   39.70
   4  -5  -5  467.45   39.80
   4  -5  -5  501.75   42.90
   4  -5  -5  516.15   45.80
   5  -1   5  423.36   43.70
   5  -1   5  449.66   40.30
  -1  -4   5  505.15   35.40
  -1  -4   5  486.65   33.10
  -1  -4   5  564.34   44.90
  -4   5   5  505.45   42.30
  -1  -4   5  503.85   35.20
  -1  -4   5  527.45   39.70
  -4   5   5  471.75   39.20
  -1  -4   5  512.55   49.80
  -1  -4   5  504.55   34.00
   5  -1   5  492.75   39.10
   5  -1   5  438.46   41.60
  -5   2  -5 1053.49   64.99
  -5   2  -5 1033.20   71.59
   3  -5  -5  927.01   67.09
   2   3  -5 1026.60   57.59
   3  -5  -5 1008.50   71.29
   2   3  -5  897.71   73.09
   2   3  -5 1002.20   64.69
   3  -5  -5  886.51   68.29
  -5   2  -5  981.70   69.89
  -5   2  -5  971.80   70.79
   3  -5  -5  983.10   56.59
  -5   2  -5 1031.70   76.09
   2   3  -5 1065.09   61.59
   3  -5  -5  981.10   55.79
  -3   5   5  992.00   69.29
  -2  -3   5  980.40   61.39
  -2  -3   5  832.32   67.89
  -2  -3   5 1048.00   58.99
   5  -2   5 1064.19   66.39
  -2  -3   5 1016.40   76.89
   5  -2   5 1004.70   70.89
   5  -2   5  914.91   70.99
  -2  -3   5 1032.40   58.69
  -2  -3   5  972.50   64.89
  -3   5   5  946.81   63.39
   2  -5  -5  524.05   44.00
   2  -5  -5  550.54   46.50
   2  -5  -5  565.14   40.10
   3   2  -5  536.95   44.90
  -5   3  -5  597.14   51.29
  -5   3  -5  582.84   49.10
   2  -5  -5  571.74   45.40
   3   2  -5  545.45   34.80
   3   2  -5  622.64   53.19
  -5   3  -5  550.94   43.90
   2  -5  -5  589.74   38.60
   3   2  -5  564.34   35.80
  -5   3  -5  654.63   48.50
  -5   3  -5  512.25   46.50
  -2   5   5  550.64   38.90
   5  -3   5  518.95   48.40
   5  -3   5  604.54   48.40
  -2   5   5  612.54   45.30
  -3  -2   5  544.35   36.40
  -3  -2   5  581.04   47.00
  -2   5   5  563.94   45.60
   5  -3   5  585.04   64.19
  -2   5   5  583.94   40.60
  -3  -2   5  549.74   34.40
  -3  -2   5  517.95   49.10
  -3  -2   5  546.05   49.50
   5  -3   5  605.34   45.50
  -3  -2   5  542.35   44.30
   1  -5  -5    2.10    5.10
  -5   4  -5   11.40    9.00
   4   1  -5    0.90    3.40
  -5   4  -5    4.60    6.60
  -5   4  -5    8.80    6.60
  -5   4  -5    9.40    7.60
   1  -5  -5    1.80    4.80
  -5   4  -5   12.10   10.10
   1  -5  -5    3.90    4.00
   1  -5  -5   10.10    8.20
   4   1  -5    6.10    9.30
   1  -5  -5    7.90    6.10
  -4  -1   5   26.80   13.80
  -1   5   5    5.90    6.40
  -4  -1   5   13.90    9.00
  -4  -1   5    4.50    6.60
  -4  -1   5    4.90    6.30
  -1   5   5   -5.20    3.30
  -1   5   5    6.60    6.40
  -1   5   5    1.50    6.10
   5  -4   5   10.80    8.10
   5  -4   5   17.20    9.50
  -4  -1   5    9.10    5.30
   5  -4   5    1.90    5.90
   5   0  -5  263.17   19.20
  -5   5  -5  266.27   29.90
   5   0  -5  259.77   32.20
   0  -5  -5  250.47   23.70
  -5   5  -5  243.98   29.40
  -5   5  -5  281.27   36.70
  -5   5  -5  278.27   31.60
   5   0  -5  252.47   33.50
  -5   5  -5  230.78   27.00
   0  -5  -5  222.38   28.00
   0  -5  -5  195.58   25.80
   0  -5  -5  227.78   27.40
   5   0  -5  227.28   23.20
   0  -5  -5  253.77   25.10
   5  -5   5  233.18   29.80
   0   5   5  279.17   28.40
   0   5   5  285.37   23.70
  -5   0   5  201.78   28.50
  -5   0   5  237.98   27.60
   5  -5   5  272.97   34.60
   5  -5   5  214.18   27.00
  -5   0   5  241.58   24.10
  -5   0   5  264.87   18.10
   5  -5   5  311.47   33.10
  -5   0   5  198.58   28.50
   0   5   5  278.07   29.00
  -5   0   5  301.27   33.60
   5  -5   5  245.48   29.50
   0   5   5  267.47   30.00
  -1  -5  -5  332.27   29.60
   6  -1  -5  297.27   25.10
  -1  -5  -5  266.37   31.00
  -5   6  -5  365.36   33.40
  -1  -5  -5  371.66   27.10
  -1  -5  -5  328.07   34.60
  -1  -5  -5  348.57   38.00
  -1  -5  -5  383.26   29.40
  -5   6  -5  355.26   37.50
  -5   6  -5  294.67   34.60
   6  -1  -5  330.47   31.70
   6  -1  -5  286.77   38.00
  -5   6  -5  328.97   33.40
   6  -1  -5  334.87   40.10
  -6   1   5  323.27   31.60
   5  -6   5  371.66   35.40
   5  -6   5  359.56   38.20
  -6   1   5  295.17   36.00
   1   5   5  338.97   37.80
   1   5   5  344.27   32.40
   5  -6   5  355.26   36.00
  -6   1   5  330.37   24.80
   1   5   5  334.87   34.30
   5  -6   5  312.67   39.90
  -6   1   5  360.06   37.10
  -6   1   5  290.47   31.80
   5  -6   5  298.97   35.60
  -2  -5  -5  528.05   52.79
   7  -2  -5  494.15   53.59
  -2  -5  -5  524.85   44.30
  -5   7  -5  525.75   39.00
  -5   7  -5  527.45   48.50
   7  -2  -5  534.95   54.49
  -2  -5  -5  469.25   31.80
  -2  -5  -5  509.05   34.40
  -5   7  -5  444.46   46.90
  -2  -5  -5  556.14   42.30
  -2  -5  -5  527.75   48.10
  -5   7  -5  515.45   50.69
   7  -2  -5  466.55   43.80
   7  -2  -5  469.05   37.70
   7  -2  -5  481.15   40.00
   2   5   5  474.65   50.39
   5  -7   5  531.45   55.29
   2   5   5  545.75   42.60
   5  -7   5  502.15   49.10
  -7   2   5  464.65   43.70
  -7   2   5  502.85   51.59
  -7   2   5  474.85   48.80
  -7   2   5  435.66   44.20
   2   5   5  549.54   47.70
  -7   2   5  519.15   43.50
   5  -7   5  432.76   43.10
  -3  -5  -5  230.18   43.80
   8  -3  -5  144.19   29.90
  -5   8  -5  144.19   20.30
  -5   8  -5  170.38   28.80
  -5   8  -5  205.28   26.80
   8  -3  -5  193.58   25.00
   8  -3  -5   96.99   29.50
   5  -8   5  208.38   31.10
  -8   3   5  198.98   26.40
  -8   3   5  142.19   34.50
   3   5   5  122.29   26.90
   3   5   5  169.18   21.00
  -8   3   5  192.88   27.60
   5  -8   5  149.49   34.90
  -8   3   5  195.78   30.80
  -5   9  -5  124.69   31.60
  -5   9  -5   88.89   22.30
   9  -4  -5  110.39   29.30
   9  -4  -5   88.39   24.20
  -4  -5  -5  103.39   30.00
   9  -4  -5  166.98   39.90
   5  -9   5   93.69   27.70
  -9   4   5   99.19   27.90
   4   5   5   80.19   23.80
   5  -9   5  148.19   40.50
   5  -9   5  190.88   41.50
  10  -5  -5   19.60   14.80
  -5  10  -5    5.40   11.10
  -5  -5  -5   -3.30   11.90
 -10   5   5   33.80   18.40
   5 -10   5   10.30   11.20
   5   5   5   58.79   24.30
   5 -10   5   14.70   19.10
   5 -10   5    2.80   14.80
  11  -6  -5   54.59   24.40
  -6  -5  -5   32.00   25.70
   5 -11   5   15.30   16.80
   5 -11   5   49.50   32.40
   6   5   5   92.39   27.70
   5 -11   5   46.80   25.50
 -11   6   5   73.69   29.40
  10  -6  -5   92.89   35.40
  -6  -4  -5  117.89   33.60
  -4  10  -5  107.29   27.50
  10  -6  -5   96.79   29.70
 -10   6   5  123.19   32.50
   4 -10   5  103.69   31.90
   4 -10   5   73.19   25.30
   4 -10   5   91.59   36.50
   9  -6  -5  407.56   54.19
   9  -6  -5  453.15   51.69
  -6  -3  -5  382.36   55.39
  -3   9  -5  405.86   45.90
   9  -6  -5  405.56   48.50
   3  -9   5  374.36   44.00
  -9   6   5  427.96   50.99
   3  -9   5  442.06   53.19
   6   3   5  357.86   43.60
   3  -9   5  458.95   60.09
  -2   8  -5   94.89   24.10
  -6  -2  -5  131.29   33.30
   8  -6  -5  147.49   34.20
   8  -6  -5   70.29   23.90
  -8   6   5  113.79   25.10
  -8   6   5   53.19   21.30
   2  -8   5  128.29   31.40
   2  -8   5  109.29   32.70
   2  -8   5  177.38   25.90
   6   2   5  111.79   26.50
   2  -8   5   81.79   19.40
  -6  -1  -5  305.17   40.50
  -6  -1  -5  302.27   30.30
   7  -6  -5  316.27   35.70
   7  -6  -5  342.97   40.40
  -1   7  -5  264.57   35.50
   7  -6  -5  245.18   36.40
  -7   6   5  266.87   32.40
   1  -7   5  291.37   32.10
   6   1   5  344.07   37.60
   1  -7   5  281.17   42.20
   1  -7   5  311.97   35.10
   1  -7   5  221.68   32.80
   1  -7   5  253.27   27.60
   1  -7   5  277.37   33.90
  -7   6   5  282.07   37.90
   1  -7   5  253.17   34.80
   6   1   5  264.77   26.90
   6  -6  -5  766.82   61.79
   6  -6  -5  641.54   57.09
   6  -6  -5  679.23   63.79
  -6   0  -5  604.54   61.59
  -6   0  -5  707.43   59.89
  -6   0  -5  668.33   52.49
   0   6  -5  855.21   64.19
  -6   0  -5  691.63   62.19
  -6   0  -5  665.93   44.30
   6  -6  -5  769.02   63.59
   6  -6  -5  659.83   55.39
   0  -6   5  781.12   52.39
   6   0   5  695.93   47.40
   6   0   5  685.23   57.89
   0  -6   5  710.53   52.29
   0  -6   5  724.73   49.60
  -6   6   5  721.03   57.59
   0  -6   5  603.64   42.90
  -6   6   5  745.23   58.19
   0  -6   5  615.54   55.39
   0  -6   5  703.33   56.79
   0  -6   5  853.41   72.59
   0  -6   5  655.83   57.89
   6   0   5  700.23   64.59
  -6   6   5  712.73   61.09
   6   0   5  737.73   52.89
   1   5  -5  309.97   36.40
   5  -6  -5  391.06   39.60
  -6   1  -5  300.57   38.90
   5  -6  -5  299.87   34.70
   5  -6  -5  398.86   41.80
  -6   1  -5  318.97   32.70
  -6   1  -5  369.66   39.90
  -6   1  -5  362.56   38.20
   5  -6  -5  306.17   33.40
   1   5  -5  345.67   40.70
   5  -6  -5  400.96   37.80
  -6   1  -5  337.17   28.00
  -1  -5   5  354.46   29.00
   6  -1   5  325.57   39.20
   6  -1   5  364.76   30.70
  -1  -5   5  277.67   27.40
   6  -1   5  380.86   38.30
  -1  -5   5  341.37   33.40
  -1  -5   5  337.87   32.30
   6  -1   5  353.16   34.10
  -1  -5   5  344.07   28.00
  -1  -5   5  277.67   26.20
  -1  -5   5  318.77   35.50
  -1  -5   5  358.76   42.10
  -5   6   5  330.67   37.10
  -5   6   5  370.36   36.50
  -1  -5   5  306.37   40.20
  -5   6   5  271.17   30.90
   4  -6  -5   -1.00    3.80
   2   4  -5    5.20    5.40
  -6   2  -5   15.10   14.10
   4  -6  -5   19.20   11.50
   2   4  -5    8.60    4.70
  -6   2  -5   13.70    9.60
   4  -6  -5    6.00    8.10
  -6   2  -5    8.30    9.50
  -6   2  -5   18.30    7.90
   4  -6  -5   15.20    8.80
  -6   2  -5   13.60    9.10
   4  -6  -5   11.90    9.00
   2   4  -5    4.80    6.60
   2   4  -5   -0.50    6.10
  -2  -4   5    5.50    7.00
  -2  -4   5   24.90   14.40
  -4   6   5    4.40    7.70
  -2  -4   5    7.70    4.60
  -2  -4   5    8.10    4.90
  -2  -4   5    9.40   11.40
   6  -2   5    8.00    6.60
  -4   6   5    3.80    6.00
   6  -2   5    9.30   10.00
  -4   6   5   10.60    6.20
  -2  -4   5    1.80    5.10
   6  -2   5    7.60    8.40
  -2  -4   5    4.70    5.20
   6  -2   5    5.70    7.60
   3   3  -5  175.68   16.60
   3  -6  -5  197.68   26.00
   3  -6  -5  188.78   25.50
  -6   3  -5  161.68   24.50
  -6   3  -5  185.18   22.50
   3  -6  -5  170.98   20.80
   3  -6  -5  198.88   18.50
   3  -6  -5  165.28   23.10
  -6   3  -5  177.08   26.10
   3   3  -5  163.28   27.20
   3   3  -5  197.88   23.30
   3  -6  -5  160.68   15.80
  -6   3  -5  142.69   30.20
   3  -6  -5  193.78   25.90
  -3  -3   5  169.88   13.70
   6  -3   5  182.68   26.40
  -3   6   5  176.48   18.50
  -3  -3   5  154.78   14.40
  -3   6   5  175.18   24.20
  -3  -3   5  169.58   17.20
  -3  -3   5  188.38   25.70
   6  -3   5  189.58   23.40
  -3  -3   5  171.38   27.50
  -3  -3   5  179.08   22.40
  -3  -3   5  218.08   30.50
   6  -3   5  152.18   24.60
   6  -3   5  195.18   26.80
  -3   6   5  185.28   28.20
   2  -6  -5  154.58   17.80
  -6   4  -5  166.18   22.40
   4   2  -5  157.98   16.20
  -6   4  -5  167.68   23.40
   4   2  -5  139.79   22.40
  -6   4  -5  163.08   26.10
  -6   4  -5  127.49   27.30
   2  -6  -5  107.19   22.30
   2  -6  -5  136.29   17.00
   4   2  -5  122.49   28.50
   2  -6  -5   98.19   17.00
  -6   4  -5  172.58   25.50
   2  -6  -5  147.29   21.30
  -4  -2   5  175.28   27.90
  -4  -2   5  112.59   26.80
  -2   6   5  121.39   19.70
  -4  -2   5  158.18   18.80
  -2   6   5  123.19   19.30
  -2   6   5  155.68   23.00
  -4  -2   5  154.58   25.40
  -2   6   5  127.09   14.20
   6  -4   5  145.89   22.50
   6  -4   5  188.68   24.90
  -4  -2   5  167.58   23.40
  -6   5  -5   16.30    9.80
   1  -6  -5    7.50    8.10
   1  -6  -5   19.50   11.00
   5   1  -5   15.30   11.10
   1  -6  -5   12.30    7.70
   5   1  -5    6.20    6.20
   1  -6  -5   11.40    5.90
  -6   5  -5   14.30   10.00
  -6   5  -5   19.60   10.20
  -6   5  -5    1.70    8.00
   1  -6  -5    8.00    6.10
  -6   5  -5   -0.90    6.70
   5   1  -5   -0.50    2.90
  -5  -1   5   18.70    7.80
   6  -5   5   13.40   11.90
  -5  -1   5   18.80   13.10
  -5  -1   5   14.30   10.70
   6  -5   5    8.90    8.70
  -1   6   5   14.70    9.20
   6  -5   5    8.80    8.40
  -1   6   5   16.20    8.20
  -5  -1   5   12.00   11.30
  -1   6   5    4.20    6.20
   6  -5   5   16.90    9.90
   6  -5   5    1.70    5.90
   0  -6  -5  757.62   49.70
   6   0  -5  631.84   62.19
  -6   6  -5  668.53   56.69
   0  -6  -5  695.53   58.99
   0  -6  -5  715.43   55.99
   6   0  -5  628.94   61.79
   6   0  -5  714.03   51.89
  -6   6  -5  700.33   55.39
  -6   6  -5  735.23   61.59
   0  -6  -5  772.52   59.19
  -6   6  -5  727.73   60.29
   0  -6  -5  714.43   51.09
   0  -6  -5  654.53   56.19
  -6   0   5  743.23   62.59
  -6   0   5  690.53   59.99
   6  -6   5  613.24   55.79
   0   6   5  656.73   54.49
   6  -6   5  779.82   62.69
  -6   0   5  784.92   63.79
   0   6   5  707.43   57.29
  -6   0   5  703.23   52.49
   6  -6   5  736.33   62.19
  -6   0   5  668.33   62.99
   0   6   5  703.23   59.79
   0   6   5  710.83   49.10
   6  -6   5  739.13   57.49
   6  -6   5  723.23   66.09
  -1  -6  -5   84.19   17.10
  -1  -6  -5   50.09   17.90
  -6   7  -5   84.29   24.10
  -1  -6  -5   44.20   15.50
  -1  -6  -5   84.89   17.00
   7  -1  -5   69.59   23.50
   7  -1  -5  159.88   34.20
  -1  -6  -5   93.59   24.80
  -6   7  -5   75.59   22.40
   7  -1  -5   75.29   11.80
  -7   1   5   55.29   19.60
   1   6   5   58.39   18.00
  -7   1   5   75.59   19.20
  -7   1   5   63.29   19.10
   1   6   5   92.59   25.20
  -7   1   5   93.99   34.10
   6  -7   5   50.19   18.90
   6  -7   5   66.29   24.30
  -7   1   5   99.79   26.00
   1   6   5   62.79   17.40
   6  -7   5   60.99   18.60
   8  -2  -5  104.79   47.50
  -6   8  -5  100.79   23.30
   8  -2  -5   98.89   23.70
  -6   8  -5   99.09   27.10
  -2  -6  -5   76.49   21.10
  -2  -6  -5   74.09   17.10
  -2  -6  -5   88.19   26.90
  -8   2   5   88.19   22.90
   2   6   5   92.99   24.60
   6  -8   5  102.29   31.30
   6  -8   5  136.89   30.90
  -8   2   5   99.69   24.80
   2   6   5   85.29   19.60
  -8   2   5   52.89   19.70
   6  -8   5  125.69   30.90
  -8   2   5  134.19   28.60
  -3  -6  -5  285.97   44.00
  -6   9  -5  323.27   43.60
  -3  -6  -5  334.87   37.20
   9  -3  -5  343.77   40.80
  -6   9  -5  290.67   35.00
  -9   3   5  313.27   38.20
   6  -9   5  357.56   45.80
   3   6   5  278.77   36.70
   6  -9   5  293.37   47.80
  -9   3   5  274.57   39.90
  -6  10  -5   98.99   29.10
  10  -4  -5   49.60   21.70
  -4  -6  -5   99.99   33.10
   6 -10   5   89.89   41.70
   6 -10   5  140.39   41.70
   6 -10   5  103.19   39.00
 -10   4   5  110.69   46.90
  -5  -6  -5  202.48   50.49
  11  -5  -5  244.08   50.39
   6 -11   5  185.98   42.40
   6 -11   5  255.97   60.79
   5   6   5  207.78   34.70
   6 -11   5  205.68   49.99
 -11   5   5  198.58   44.10
  11  -7  -5   41.60   29.00
  -7  -4  -5   31.10   23.70
  11  -7  -5   62.79   28.00
 -11   7   5  120.09   39.00
   4 -11   5   18.80   16.50
   4 -11   5   49.90   22.60
   4 -11   5   57.79   33.50
   7   4   5   14.40   14.60
   4 -11   5   64.19   33.30
  10  -7  -5  838.52   79.89
  -3  10  -5  800.52   71.69
  10  -7  -5  647.54   71.29
  -7  -3  -5  989.10   88.59
  10  -7  -5  748.13   81.99
   7   3   5  758.42   70.89
   3 -10   5  739.73   69.99
   3 -10   5  762.72   77.29
   3 -10   5  789.52  113.19
 -10   7   5  875.21   80.39
   3 -10   5  926.81   92.99
   9  -7  -5   84.19   29.40
  -7  -2  -5   72.49   27.20
  -2   9  -5   61.89   23.00
   9  -7  -5  103.39   33.20
   9  -7  -5   77.39   27.00
   2  -9   5   81.39   33.10
   2  -9   5   50.59   19.90
   2  -9   5   47.50   22.10
  -9   7   5   62.49   20.90
  -9   7   5  129.79   34.10
   7   2   5   46.90   19.60
   2  -9   5   62.29   25.30
   8  -7  -5  109.99   28.50
  -7  -1  -5  151.18   38.10
  -1   8  -5  151.88   32.30
   8  -7  -5  129.29   32.40
  -8   7   5  154.08   26.20
   1  -8   5  152.58   24.20
   1  -8   5  114.09   33.90
  -8   7   5  172.48   37.60
   1  -8   5  185.78   43.50
   7   1   5  150.68   31.50
   1  -8   5  151.98   33.60
   1  -8   5  147.19   27.90
  -7   0  -5   54.19   22.00
   7  -7  -5   71.29   24.30
  -7   0  -5   57.19   12.10
   0   7  -5   67.99   21.70
   7  -7  -5  111.89   29.40
   7   0   5   46.50   13.60
   0  -7   5   49.20   17.70
   0  -7   5   53.89   24.00
   0  -7   5   48.00    9.00
  -7   7   5   94.99   26.30
   0  -7   5   44.70   19.90
  -7   7   5   55.59   19.70
   0  -7   5   60.09   16.70
   0  -7   5   72.39   19.20
   7   0   5   70.19   21.30
   0  -7   5   56.29   15.70
  -7   1  -5   57.39   21.90
   6  -7  -5   59.59   19.40
   6  -7  -5   47.60   17.70
  -7   1  -5   87.39   26.30
  -7   1  -5   77.09   15.60
  -7   1  -5   91.49   19.90
  -1  -6   5   71.69   23.30
   7  -1   5   69.69   18.70
  -1  -6   5  113.19   23.20
  -6   7   5   48.30   17.80
  -1  -6   5   97.19   14.80
  -1  -6   5   84.09   25.70
  -1  -6   5   84.19   19.70
  -6   7   5   68.79   23.00
  -1  -6   5   86.49   17.80
  -1  -6   5   58.99   12.10
   7  -1   5   96.99   23.40
  -1  -6   5   88.29   14.90
  -7   2  -5  512.95   50.39
  -7   2  -5  563.54   47.60
   2   5  -5  503.95   36.40
   5  -7  -5  571.74   53.59
   5  -7  -5  626.74   54.59
  -7   2  -5  468.05   40.20
   5  -7  -5  513.95   45.70
   2   5  -5  424.36   48.00
  -7   2  -5  408.26   50.29
  -2  -5   5  532.45   41.00
  -2  -5   5  571.74   41.30
  -2  -5   5  486.25   43.40
  -5   7   5  496.35   48.50
   7  -2   5  495.35   51.39
  -2  -5   5  446.06   52.09
  -2  -5   5  494.65   37.90
  -2  -5   5  454.95   36.20
   7  -2   5  486.65   48.40
   7  -2   5  443.96   41.80
   7  -2   5  498.35   45.90
  -2  -5   5  553.24   55.89
  -5   7   5  494.35   47.50
  -7   3  -5  482.15   46.80
   3   4  -5  564.54   43.80
  -7   3  -5  546.35   45.60
   4  -7  -5  522.55   50.39
  -7   3  -5  411.56   50.09
   3   4  -5  584.44   53.89
  -7   3  -5  489.35   48.50
   4  -7  -5  548.95   35.00
   4  -7  -5  682.93   73.89
   4  -7  -5  665.83   54.99
   4  -7  -5  517.55   33.40
   4  -7  -5  447.96   41.70
   3   4  -5  488.65   36.50
  -3  -4   5  537.35   38.70
  -4   7   5  575.04   43.50
   7  -3   5  436.66   48.50
  -4   7   5  492.55   47.40
  -3  -4   5  493.25   35.20
   7  -3   5  555.14   50.59
  -3  -4   5  556.34   56.59
  -3  -4   5  500.45   43.50
  -3  -4   5  468.05   50.99
   7  -3   5  606.64   53.09
   7  -3   5  487.65   45.10
  -3  -4   5  528.85   33.60
  -4   7   5  513.85   47.90
   4   3  -5   98.99   21.80
   3  -7  -5  141.59   29.20
  -7   4  -5  128.79   21.20
   3  -7  -5  132.59   18.30
   3  -7  -5  156.48   42.50
  -7   4  -5  120.39   25.10
   4   3  -5  106.19   14.70
   3  -7  -5  153.88   18.80
  -7   4  -5  140.09   28.30
   3  -7  -5   92.19   24.10
   4   3  -5   94.19   26.00
   3  -7  -5  146.09   29.20
   3  -7  -5  126.79   15.60
  -4  -3   5  164.48   18.10
   7  -4   5  154.78   24.10
  -4  -3   5  112.19   26.20
   7  -4   5  166.28   22.80
  -4  -3   5  201.68   40.00
  -4  -3   5  161.88   26.00
   7  -4   5  102.09   25.90
   7  -4   5   94.29   24.90
  -3   7   5  140.29   22.50
  -4  -3   5  145.09   22.20
   7  -4   5  123.69   27.10
  -3   7   5  120.99   13.90
  -3   7   5  177.18   25.20
   2  -7  -5  805.92   53.09
   2  -7  -5  794.52   61.19
  -7   5  -5  766.42   60.59
   2  -7  -5  736.73   54.49
   5   2  -5  739.63   67.39
   5   2  -5  734.83   51.79
  -7   5  -5  910.01   65.09
  -7   5  -5  692.93   64.29
  -7   5  -5  718.43   65.69
   2  -7  -5  757.72   57.79
   2  -7  -5  747.53   62.79
   7  -5   5  783.02   66.39
  -5  -2   5  769.02   64.79
  -5  -2   5  743.13   67.99
  -5  -2   5  775.22   64.29
  -2   7   5  819.12   66.79
  -5  -2   5  680.73   52.29
  -5  -2   5  725.13   62.19
   7  -5   5  776.92   68.49
   7  -5   5  698.33   60.69
  -2   7   5  697.33   59.29
  -2   7   5  831.22   62.39
   7  -5   5  815.02   64.99
   7  -5   5  845.52   61.99
  -7   6  -5  332.17   34.20
   1  -7  -5  348.47   36.10
   1  -7  -5  271.77   33.90
   1  -7  -5  258.17   24.90
   1  -7  -5  295.57   31.50
   1  -7  -5  297.27   31.80
  -7   6  -5  289.67   35.70
   6   1  -5  253.97   27.20
  -1   7   5  216.38   30.10
  -6  -1   5  372.16   42.90
  -1   7   5  296.87   29.90
   7  -6   5  230.68   30.90
   7  -6   5  292.87   41.00
   7  -6   5  333.87   39.50
  -1   7   5  281.67   33.30
  -6  -1   5  262.47   34.50
  -6  -1   5  307.67   37.00
  -6  -1   5  258.77   28.50
   0  -7  -5   77.89   12.80
  -7   7  -5   68.89   18.90
  -7   7  -5   17.40   13.10
   0  -7  -5   61.79   18.80
   0  -7  -5   19.50   13.60
   7   0  -5   19.90   15.00
   0  -7  -5   55.09   17.30
   0   7   5   86.69   20.30
  -7   0   5   65.49   16.70
  -7   0   5   45.50   17.80
   0   7   5   50.59   18.00
   7  -7   5   25.90   18.10
   7  -7   5   72.09   23.00
   0   7   5   56.09   14.30
  -7   0   5   74.19   22.90
   7  -7   5   40.40   15.70
  -7   8  -5   -6.20    5.40
  -7   8  -5   12.60    9.50
  -1  -7  -5    0.70    5.70
  -1  -7  -5    6.60    6.30
   8  -1  -5   14.30    9.70
  -1  -7  -5   24.10   14.40
  -8   1   5   -8.50    6.50
   7  -8   5    8.70   14.00
   1   7   5   10.40    9.70
   1   7   5   -5.40    5.50
   7  -8   5    0.10    8.30
  -8   1   5  -10.30    5.90
  -2  -7  -5  352.56   35.10
   9  -2  -5  346.57   40.70
  -2  -7  -5  436.26   53.19
  -7   9  -5  383.76   47.20
  -7   9  -5  376.96   50.99
   7  -9   5  402.56   49.90
   2   7   5  391.36   43.30
   7  -9   5  375.56   53.19
   2   7   5  351.96   41.30
  -9   2   5  362.76   44.50
  -9   2   5  348.67   44.10
  -3  -7  -5   -8.40    9.60
  -7  10  -5    1.50    9.90
  10  -3  -5    8.20   11.00
  -3  -7  -5    7.30    8.00
   7 -10   5   -4.40   11.90
   7 -10   5    6.70   13.60
   3   7   5  -12.60    6.70
 -10   3   5   -6.40    8.70
  -4  -7  -5   44.80   16.50
  11  -4  -5  106.59   30.30
  -7  11  -5   33.80   21.40
  -4  -7  -5   12.60   18.00
 -11   4   5   43.30   21.70
   4   7   5   10.70   12.90
   7 -11   5   58.59   25.70
   7 -11   5   59.49   35.00
   7 -11   5   30.20   22.80
  10  -8  -5   -6.20    9.80
  10  -8  -5    0.90   17.20
  -8  -2  -5   20.30   21.50
  10  -8  -5   12.60   16.80
   2 -10   5   21.40   19.00
   2 -10   5   24.30   19.40
   2 -10   5    0.10   12.30
   8   2   5   13.80   14.60
 -10   8   5    0.30   11.10
   2 -10   5   41.00   26.60
   9  -8  -5  610.34   75.19
   9  -8  -5  570.44   65.09
  -8  -1  -5  646.24   68.19
   1  -9   5  507.85   62.89
   1  -9   5  584.14   54.59
   1  -9   5  540.95   68.89
   1  -9   5  626.14   62.89
  -9   8   5  655.13   66.29
   8  -8  -5  518.55   56.89
  -8   0  -5  472.85   55.49
   8  -8  -5  392.36   50.29
   0  -8   5  456.85   44.00
   0  -8   5  461.35   58.79
   8   0   5  437.76   49.10
   0  -8   5  534.05   60.09
   0  -8   5  428.26   48.10
  -8   8   5  436.26   70.49
  -8   8   5  379.26   45.60
  -8   1  -5   -6.50    6.20
   7  -8  -5    1.40   10.80
   7  -8  -5    0.10    8.50
  -1  -7   5    2.70   11.50
  -7   8   5    8.70    9.00
   8  -1   5    8.30   10.90
  -1  -7   5    2.70   11.40
  -7   8   5    2.40    7.70
  -1  -7   5   -0.10    4.40
   2   6  -5   92.29   17.60
  -8   2  -5  109.59   21.00
   6  -8  -5  100.69   25.00
   6  -8  -5   37.70   20.50
  -8   2  -5   90.79   26.40
  -2  -6   5  123.49   34.70
   8  -2   5  181.38   36.00
  -2  -6   5   98.39   28.70
  -2  -6   5   87.79   19.10
  -6   8   5  106.49   26.20
  -2  -6   5   75.79   16.20
  -6   8   5  122.49   28.10
  -2  -6   5   99.29   22.50
   5  -8  -5  153.88   33.30
   3   5  -5  141.39   31.40
   3   5  -5  169.88   19.10
  -8   3  -5  142.19   34.50
  -8   3  -5  178.18   24.30
  -8   3  -5  169.98   29.00
   5  -8  -5  164.68   24.30
  -3  -5   5  203.38   39.20
  -3  -5   5  162.78   37.60
  -5   8   5  140.29   30.20
  -5   8   5  177.78   28.80
   8  -3   5  156.38   30.90
   8  -3   5  172.38   34.10
   8  -3   5  206.98   27.90
  -3  -5   5  146.79   21.70
  -8   4  -5  256.37   33.00
  -8   4  -5  315.37   41.90
   4  -8  -5  239.28   23.20
  -8   4  -5  259.67   34.50
   4  -8  -5  228.98   37.30
   4   4  -5  260.57   41.70
   4   4  -5  246.38   23.60
  -8   4  -5  265.27   31.50
   4  -8  -5  234.98   34.30
   4  -8  -5  268.97   28.40
   8  -4   5  187.08   31.40
   8  -4   5  187.98   26.50
  -4  -4   5  279.37   37.50
  -4   8   5  205.38   30.70
   8  -4   5  268.27   36.80
   8  -4   5  226.98   31.50
  -4   8   5  225.78   31.70
   8  -4   5  227.18   33.40
  -4  -4   5  223.38   37.40
   5   3  -5  116.29   15.90
  -8   5  -5   89.19   23.20
   3  -8  -5  100.09   16.00
   3  -8  -5  100.39   20.40
  -8   5  -5   78.59   21.60
   3  -8  -5  108.99   25.50
   3  -8  -5   94.09   24.90
  -5  -3   5   63.69   24.40
  -5  -3   5   91.59   25.10
  -3   8   5  107.29   25.30
   8  -5   5   56.49   21.90
   8  -5   5   96.49   27.70
   8  -5   5  100.89   25.70
   8  -5   5   50.99   19.10
  -3   8   5   42.80   15.30
  -8   6  -5   85.29   22.00
   6   2  -5   47.60   20.80
   2  -8  -5  139.79   28.80
   2  -8  -5  120.29   25.50
   6   2  -5  118.39   17.70
   2  -8  -5  106.59   29.50
  -8   6  -5   98.09   25.70
   2  -8  -5  117.59   16.30
  -6  -2   5   92.89   24.80
   8  -6   5   96.49   27.00
   8  -6   5   77.79   22.70
  -2   8   5  107.09   26.60
  -2   8   5  108.69   23.60
  -6  -2   5  124.19   33.00
  -2   8   5  123.89   27.00
   8  -6   5  188.88   38.70
   1  -8  -5  122.59   30.50
   7   1  -5  135.59   21.00
  -8   7  -5  140.99   23.20
   1  -8  -5  147.59   18.00
  -8   7  -5  213.28   32.20
   8  -7   5  197.38   44.50
   8  -7   5  106.59   27.00
  -1   8   5  138.19   21.70
  -7  -1   5  133.29   35.30
  -1   8   5  107.29   25.90
  -7  -1   5  125.09   29.10
  -1   8   5  117.59   26.60
  -8   8  -5  372.76   47.80
   0  -8  -5  455.75   35.10
  -8   8  -5  387.16   41.30
   0  -8  -5  510.75   52.99
   8   0  -5  423.96   41.20
   8  -8   5  445.76   53.09
  -8   0   5  413.86   46.90
  -8   0   5  396.96   50.39
   0   8   5  424.56   43.60
   8  -8   5  493.05   59.39
   0   8   5  416.26   45.40
  -8   9  -5   14.00   13.60
  -1  -8  -5   -2.20   10.60
  -1  -8  -5   21.60    9.70
   9  -1  -5   28.10   14.00
   8  -9   5    5.40   13.30
  -9   1   5    5.00   13.20
   1   8   5   16.40   12.60
   8  -9   5  -10.10   10.60
  -9   1   5   23.20   16.00
  -2  -8  -5   54.89   15.50
  -8  10  -5  115.49   34.50
  10  -2  -5  101.89   37.20
  -2  -8  -5   83.89   31.00
   8 -10   5   91.59   32.40
   2   8   5  123.39   29.60
 -10   2   5  139.59   33.60
 -10   2   5   78.59   27.30
   8 -10   5   50.29   28.00
  -9  -1  -5   62.89   26.70
  10  -9  -5   30.00   20.20
  10  -9  -5   41.60   23.20
  10  -9  -5   10.70   17.60
   9   1   5   72.29   25.30
 -10   9   5  117.89   32.90
   1 -10   5  118.69   39.50
   1 -10   5   43.90   23.60
   9  -9  -5  201.88   44.90
   9  -9  -5  248.48   41.90
   9  -9  -5  154.78   40.60
  -9   0  -5  223.08   47.30
   0  -9   5  194.38   47.00
  -9   9   5  182.48   37.80
   0  -9   5  282.07   46.80
   9   0   5  229.08   37.60
  -9   9   5  188.38   42.90
   8  -9  -5    4.80   13.20
  -9   1  -5   51.49   29.00
   8  -9  -5   17.80   17.20
   8  -9  -5   20.00   16.70
  -1  -8   5   19.90    6.70
  -8   9   5   35.20   18.40
  -1  -8   5   17.70   18.50
  -1  -8   5   -8.40    7.80
  -8   9   5    0.30    8.90
   9  -1   5    3.90   11.20
   7  -9  -5  369.06   49.30
  -9   2  -5  465.25   52.79
   7  -9  -5  352.06   43.70
  -2  -7   5  409.66   52.79
  -2  -7   5  296.17   81.19
  -7   9   5  357.86   44.70
   9  -2   5  446.66   64.69
   6  -9  -5  306.77   42.00
   6  -9  -5  337.57   49.10
  -9   3  -5  287.17   34.50
  -9   3  -5  338.87   43.50
   9  -3   5  308.97   42.20
  -6   9   5  344.77   44.20
   9  -3   5  383.86   42.50
  -3  -6   5  362.66   51.89
  -6   9   5  289.37   43.20
  -3  -6   5  273.57   42.80
  -9   4  -5  121.89   25.80
  -9   4  -5  139.99   31.30
   5  -9  -5   79.19   26.40
   5  -9  -5   92.99   21.20
  -4  -5   5  124.49   33.30
   9  -4   5  146.69   33.90
   9  -4   5  136.19   31.60
  -5   9   5  146.19   32.80
  -4  -5   5  140.29   34.00
  -5   9   5  134.09   32.50
   4  -9  -5  111.19   31.50
   4  -9  -5  124.49   20.00
  -9   5  -5  147.49   31.00
  -9   5  -5  133.89   30.60
   9  -5   5  102.99   28.60
   9  -5   5   86.89   26.90
  -4   9   5  172.88   34.80
  -5  -4   5  141.19   40.10
  -4   9   5  141.49   30.30
  -5  -4   5  124.59   29.50
   3  -9  -5  411.26   35.00
   3  -9  -5  458.85   50.79
  -9   6  -5  432.66   47.30
  -9   6  -5  430.46   44.30
  -6  -3   5  473.45   49.30
   9  -6   5  429.76   56.79
  -3   9   5  370.46   43.00
   9  -6   5  382.56   50.99
  -3   9   5  409.26   45.50
  -6  -3   5  321.17   50.39
  -9   7  -5   54.69   20.00
  -9   7  -5  104.19   27.90
   2  -9  -5   86.39   32.60
   2  -9  -5   66.39   22.20
   2  -9  -5   87.89   14.30
  -2   9   5   53.89   21.00
   9  -7   5   76.49   26.70
   9  -7   5   47.40   24.20
  -2   9   5   50.39   17.20
  -7  -2   5   85.89   24.80
  -7  -2   5   66.69   28.90
  -2   9   5   97.09   25.90
   1  -9  -5  650.43   44.20
  -9   8  -5  774.22   68.49
   1  -9  -5  673.53   62.99
   9  -8   5  601.64   65.69
  -1   9   5  606.14   57.19
   9  -8   5  487.55   64.59
  -1   9   5  531.55   56.59
  -8  -1   5  560.04   65.79
  -8  -1   5  603.74   59.39
  -9   9  -5  163.98   38.10
   0  -9  -5  257.17   40.40
   0  -9  -5  179.78   20.50
   0   9   5  171.78   29.30
   9  -9   5  210.98   46.40
   0   9   5  168.18   35.40
  -9   0   5  219.68   34.80
   9  -9   5  180.68   45.00
  -1  -9  -5   62.89   27.30
  -9  10  -5   34.60   20.40
  -1  -9  -5   30.00   10.80
 -10   1   5   45.60   23.80
   1   9   5   17.50   14.30
   9 -10   5   53.39   27.40
 -10   1   5   55.09   33.40
   9 -10   5   66.09   28.10
   9 -10  -5   30.70   20.00
   9 -10  -5    4.80   15.60
   9 -10  -5   13.80   18.80
 -10   1  -5   32.60   24.10
  -9  10   5   52.49   24.80
  -1  -9   5   99.39   41.30
  10  -1   5   61.99   26.80
  -9  10   5   65.59   28.90
   8 -10  -5   49.80   26.50
 -10   2  -5  169.18   41.50
   8 -10  -5   26.70   20.30
   8 -10  -5  158.48   41.30
  -8  10   5   66.99   24.40
  -2  -8   5   93.39   40.10
  -8  10   5  137.49   36.00
  10  -2   5   84.49   27.90
  -2  -8   5   42.30   28.90
   7 -10  -5   25.10   15.30
 -10   3  -5   22.30   16.70
   7 -10  -5   -8.30    7.90
  -7  10   5    4.40   12.10
  -3  -7   5    6.30   18.80
  -7  10   5   20.10   17.50
  -3  -7   5   12.70   17.60
  10  -3   5    3.00   10.10
   6 -10  -5  108.29   24.80
 -10   4  -5   88.09   27.50
   6 -10  -5   55.29   24.20
 -10   4  -5   65.99   20.20
  -4  -6   5   47.90   25.50
  10  -4   5   81.49   26.20
  -6  10   5   37.00   20.00
  -6  10   5   43.70   20.00
 -10   5  -5   14.70   14.00
   5 -10  -5   14.90   11.30
   5 -10  -5   22.00   18.80
 -10   5  -5   15.20   12.20
  -5  10   5    3.90    8.70
  -5  -5   5    3.60   14.10
  10  -5   5    7.50   13.30
  10  -5   5    6.90   11.10
  -5  10   5   14.50   14.30
   4 -10  -5  116.49   31.50
 -10   6  -5  133.19   32.30
 -10   6  -5   77.89   24.50
   4 -10  -5  118.59   19.30
  -4  10   5   79.59   24.60
  10  -6   5   81.69   27.80
  -6  -4   5  119.09   38.90
  -4  10   5   84.39   26.70
  10  -6   5  103.19   32.10
 -10   7  -5  795.12   73.19
   3 -10  -5  826.62   55.19
   3 -10  -5  817.62   76.59
  -7  -3   5  773.32   82.89
  10  -7   5  707.53   75.79
  -3  10   5  815.52   69.09
  -3  10   5  797.52   71.49
   2 -10  -5   38.30   21.80
 -10   8  -5   -4.30    8.20
  10  -8   5   44.20   25.00
  -8  -2   5  -12.30   11.00
  -2  10   5    0.90   10.10
  10  -8   5   18.20   15.10
 -10   9  -5   64.29   26.50
   1 -10  -5   73.29   13.20
   1 -10  -5   89.89   30.50
  10  -9   5   58.99   25.40
  -1  10   5   53.29   21.20
  -9  -1   5   50.59   25.50
  -1  10   5   39.10   19.00
  10  -9   5   83.39   34.10
 -11   4  -5   75.19   29.40
   7 -11  -5   45.10   26.30
   7 -11  -5   68.79   27.80
   7 -11  -5   34.70   17.60
  -7  11   5   64.09   25.70
  11  -4   5   48.30   22.50
  -4  -7   5   74.89   33.20
  -7  11   5  104.99   35.50
   6 -11  -5  196.48   30.60
 -11   5  -5  262.47   52.19
   6 -11  -5  214.68   46.40
  -6  11   5  217.08   45.40
  -6  11   5  160.78   39.10
  11  -5   5  229.68   47.90
  -5  -6   5  321.97   67.69
   5 -11  -5   57.29   26.20
 -11   6  -5   80.69   27.10
   5 -11  -5   73.19   18.80
  -5  11   5   44.60   21.80
  11  -6   5   63.79   29.90
  11  -6   5   41.90   23.80
  -6  -5   5   98.39   40.50
  -5  11   5   30.40   19.50
   4 -11  -5   49.90   14.30
   4 -11  -5   38.70   23.20
 -11   7  -5  122.69   31.30
  -4  11   5   46.30   26.10
  11  -7   5   80.39   30.90
  11  -7   5   72.59   29.10
  -4  11   5   66.39   28.30
  -7  -4   5   52.39   28.40
   0   0  -6  378.06   25.40
   0   0  -6  337.87   28.50
   0   0  -6  423.86   33.90
   0   0  -6  389.96   29.40
   0   0  -6  393.26   31.00
   0   0   6  370.86   28.60
   0   0   6  343.87   24.70
   0   0   6  415.36   31.40
   0   0   6  290.47   27.40
   0   0   6  358.06   31.60
   0   1  -6   56.19   15.50
   0   1  -6   66.49   13.80
  -1   0  -6   80.59   12.50
  -1   0  -6   79.99   13.40
   1  -1  -6  100.79   18.80
  -1   0  -6   79.39   11.40
   0   1  -6   84.29   13.30
   1  -1  -6   67.59   10.30
   0   1  -6   83.19    8.40
  -1   0  -6   82.79   16.30
  -1   0  -6   98.29   14.20
   1  -1  -6   68.59    9.60
   1  -1  -6   69.59   12.10
   0  -1   6   66.29   13.60
  -1   1   6   67.09   11.90
   1   0   6   92.89   14.20
   0  -1   6   72.89    8.10
   1   0   6   96.79   12.90
   1   0   6   61.39   14.00
   0  -1   6   49.20   15.00
  -1   1   6   80.39   11.20
  -1   1   6   94.49   14.90
   1   0   6   66.39   10.70
  -1   1   6  109.09   14.00
   0  -1   6   81.09   17.30
   0  -1   6   66.69   11.30
  -1   1   6   86.69   10.00
   1   0  -6   61.89    7.30
  -1   1  -6   89.39   14.60
   0  -1  -6   76.19   12.00
  -1   1  -6   81.69   10.50
   1   0  -6   71.99   11.40
   0  -1  -6   86.69   12.60
  -1   1  -6   77.99   15.10
   0  -1  -6   55.59   11.10
   1   0  -6   91.79   13.20
  -1   1  -6   54.29   12.90
   1   0  -6   72.79   17.10
   0  -1  -6  103.29   14.70
  -1   1  -6   77.79   11.90
   1   0  -6   62.39   12.90
   0  -1  -6   62.09   13.70
   1  -1   6   75.99   12.80
  -1   0   6   60.89   10.50
   1  -1   6   64.69    9.70
   1  -1   6   80.69   16.60
   0   1   6   66.09   11.10
  -1   0   6   74.99    7.60
   0   1   6   88.29   12.40
   0   1   6   77.29   12.60
   1  -1   6   79.59   11.90
   0   1   6   84.29   15.90
   1  -1   6   83.99   14.20
  -1   0   6   73.29   11.90
   0   1   6   73.99   10.70
  -1   0   6   67.39   15.50
  -1   0   6   68.39   11.80
   2  -1  -6   56.19   13.00
  -1   2  -6   57.29   14.60
   2  -1  -6   64.09   14.10
  -1  -1  -6   88.99   12.10
  -1  -1  -6   76.79   15.30
  -1  -1  -6   68.99   15.30
  -1   2  -6   78.89   18.30
   2  -1  -6   63.89   16.00
   2  -1  -6   63.09   10.00
  -1   2  -6   93.99   14.50
   2  -1  -6   60.69    8.40
  -1  -1  -6   69.29   11.60
  -1   2  -6   82.49   10.40
   2  -1  -6   64.19    9.40
  -1  -1  -6   81.59   12.60
  -2   1   6   90.89   13.90
   1  -2   6   96.19   15.20
  -2   1   6   84.69   12.40
   1   1   6   67.99   14.80
   1  -2   6   80.59   16.10
   1  -2   6   66.59   12.60
  -2   1   6   63.69    9.90
   1   1   6   74.89   15.50
   1   1   6   69.59   11.80
  -2   1   6   91.69   18.20
   1  -2   6   72.89    9.80
   1  -2   6   69.49   17.80
   1   1   6   78.09   10.90
   3  -2  -6   94.09   14.40
   3  -2  -6   74.09   14.60
   3  -2  -6   72.19   14.10
   3  -2  -6   72.69    9.60
   3  -2  -6   75.29   17.60
   3  -2  -6  105.19   22.20
  -1   3  -6  115.19   17.00
  -2  -1  -6  113.59   15.90
  -1   3  -6   78.79   11.60
  -2  -1  -6  108.09   16.80
  -2  -1  -6   70.59   15.00
  -1   3  -6   93.39   11.70
  -1   3  -6   58.59   14.80
  -2  -1  -6   92.49    9.90
  -1   3  -6   60.39   17.10
  -2  -1  -6   52.59   13.30
   2   1   6  101.39   17.00
  -3   2   6   98.79   10.70
   1  -3   6   79.39   16.70
   2   1   6   89.99   14.40
  -3   2   6   87.99   13.30
   2   1   6   79.99    7.90
   1  -3   6   78.19   17.40
   1  -3   6   89.89   11.20
   1  -3   6   91.09   22.30
  -3   2   6  113.99   18.40
  -3   2   6   97.69   19.20
   2   1   6  122.79   16.60
   2   1   6   72.19   10.30
   1  -3   6   91.69   14.10
  -2   0  -6   -6.60    4.50
   2  -2  -6    5.70    4.00
   0   2  -6   13.80    7.60
   0   2  -6    5.00    2.90
   2  -2  -6   -0.50    3.10
   0   2  -6    9.10    6.70
   2  -2  -6   -2.40    3.90
   0   2  -6    3.90    4.50
  -2   0  -6    5.80    5.70
   2  -2  -6    4.20    5.20
   2  -2  -6    2.80    5.30
  -2   0  -6    6.40    5.10
  -2   0  -6    1.20    4.00
   0   2  -6   -2.10    4.80
  -2   0  -6    4.60    5.20
  -2   2   6    2.20    3.90
   0  -2   6    2.60    6.90
   0  -2   6    4.60    3.20
   2   0   6    1.70    4.90
   2   0   6    4.20    5.60
   2   0   6    6.60    3.40
   2   0   6    6.40    5.40
  -2   2   6    3.80    6.10
   2   0   6    2.70    5.10
  -2   2   6    0.80    2.90
  -2   2   6   12.30    7.50
   0  -2   6    3.20    5.40
   0  -2   6    5.70    4.50
   0  -2   6    8.20    6.00
  -2   1  -6   79.89   15.20
   1  -2  -6   82.09   11.00
   1  -2  -6   77.39   11.10
   1   1  -6   95.89   21.00
  -2   1  -6   80.39   13.50
   1  -2  -6   78.39   15.30
   1  -2  -6   53.19   13.20
   1  -2  -6   87.89   17.20
  -2   1  -6  105.99   16.40
   1   1  -6   75.29   12.20
  -2   1  -6   52.89   11.60
  -2   1  -6   65.69   15.50
   1   1  -6  105.69   14.20
  -1  -1   6   76.29   18.20
   2  -1   6   90.99   18.70
  -1   2   6   69.49   11.90
  -1   2   6   86.09   11.70
   2  -1   6   59.69    9.80
   2  -1   6   81.69   16.60
  -1  -1   6   70.49   14.70
  -1  -1   6   77.69   14.10
  -1   2   6   74.79   10.80
   2  -1   6   85.39   12.40
   2  -1   6   85.89   14.60
  -1  -1   6   75.69   14.60
  -1   2   6   69.19   15.40
  -1   2   6   75.59   15.60
   2   0  -6    3.50    3.10
   2   0  -6    0.40    4.00
   2   0  -6   -3.30    3.30
   0  -2  -6   -1.90    2.70
   0  -2  -6    2.30    5.00
   0  -2  -6    9.50    5.50
  -2   2  -6   12.60    8.00
   2   0  -6   -3.90    4.70
   2   0  -6    5.90    2.60
  -2   2  -6    8.70    7.30
   0  -2  -6    6.70    5.20
   2   0  -6    2.40    4.60
   0  -2  -6    9.40    6.30
  -2   2  -6    0.50    1.60
  -2   2  -6    0.70    3.50
  -2   0   6    2.00    4.30
   2  -2   6   -1.00    5.10
  -2   0   6    6.10    8.70
   0   2   6   -1.00    4.10
   0   2   6   -0.70    4.10
   2  -2   6   -5.70    3.70
   0   2   6    2.40    5.20
   2  -2   6    7.70    5.00
   2  -2   6    3.60    5.00
   0   2   6    8.60    5.40
  -2   0   6   -0.90    3.90
   0   2   6    4.80    4.80
   2  -2   6    6.80    5.90
   3  -1  -6 1020.80   67.39
   3  -1  -6 1008.50   64.99
  -1  -2  -6 1030.90   63.69
  -2   3  -6 1242.18   73.49
   3  -1  -6 1061.09   65.99
  -2   3  -6 1160.88   67.69
  -1  -2  -6  957.30   67.99
  -1  -2  -6 1029.30   70.19
   3  -1  -6 1024.70   72.19
   3  -1  -6 1049.20   63.09
  -1  -2  -6 1046.30   69.99
  -2   3  -6 1289.17   76.89
  -1  -2  -6  984.60   70.39
  -2   3  -6 1154.08   72.49
   3  -1  -6 1068.19   76.39
   1   2   6 1078.79   70.29
   2  -3   6 1280.27   80.69
  -3   1   6 1093.29   75.79
  -3   1   6 1100.19   72.69
   2  -3   6 1238.68   74.09
  -3   1   6 1038.80   66.59
   2  -3   6 1196.28   71.19
   1   2   6 1109.29   72.39
   1   2   6  995.30   68.89
   2  -3   6 1283.57   69.29
  -3   1   6 1033.20   65.89
   1   2   6 1014.40   61.69
   2  -3   6 1329.17   78.59
  -3   1   6 1087.89   64.89
  -2   4  -6  781.32   63.19
  -2  -2  -6  880.41   61.89
   4  -2  -6  880.81   65.09
   4  -2  -6  875.31   59.19
   4  -2  -6  856.71   66.79
  -2   4  -6  821.12   54.89
  -2   4  -6 1042.00   65.19
  -2  -2  -6  935.31   61.29
  -2  -2  -6  889.81   64.09
  -2  -2  -6  887.71   61.19
  -2   4  -6  860.21   57.69
   4  -2  -6  855.71   58.69
  -4   2   6  861.81   65.59
  -4   2   6  905.71   58.09
  -4   2   6  848.72   63.59
  -4   2   6  881.41   54.39
   2  -4   6  887.41   62.49
   2   2   6  935.61   62.19
  -4   2   6  875.41   57.69
   2   2   6  855.41   64.19
   2  -4   6  931.31   58.79
   2  -4   6  814.62   64.59
   2  -4   6  938.91   63.09
  -4   2   6  848.22   55.79
   2  -4   6  868.41   69.49
   2   2   6  875.41   59.79
   5  -3  -6   87.39   14.90
   5  -3  -6  113.19   18.30
  -2   5  -6   95.49   21.20
  -3  -2  -6  118.39   24.20
   5  -3  -6  113.99   23.90
  -2   5  -6   90.39   22.00
  -3  -2  -6   77.69   18.00
   5  -3  -6   69.69   20.00
  -2   5  -6   93.69   11.50
  -2   5  -6   82.89   13.50
  -3  -2  -6  100.89   16.70
  -2   5  -6   84.19   12.10
  -5   3   6   89.09   14.70
   2  -5   6   90.89   20.50
  -5   3   6  103.89   22.30
  -5   3   6   89.99   11.00
   3   2   6   91.79   19.50
   3   2   6   90.89   18.00
   2  -5   6  103.09   15.60
   2  -5   6   64.09   18.50
   3   2   6   76.19   19.90
  -5   3   6   64.39   11.10
   2  -5   6  150.08   31.80
  -5   3   6  107.59   20.20
  -5   3   6  108.99   23.80
   2  -5   6   87.09   19.40
  -3  -1  -6   76.59   17.20
   4  -3  -6   52.19   13.40
  -1   4  -6   63.79   11.90
  -1   4  -6   55.39   10.50
  -1   4  -6   38.30   12.80
   4  -3  -6   51.69   11.80
   4  -3  -6   46.70   14.60
  -3  -1  -6   31.80   11.40
  -1   4  -6   34.00   12.40
  -3  -1  -6   34.10   13.70
   4  -3  -6   46.50   12.90
   4  -3  -6   31.50   13.20
  -4   3   6   31.80   12.80
   1  -4   6   37.80   11.50
  -4   3   6   49.10    7.60
   1  -4   6   49.40   10.80
   1  -4   6   34.90    7.80
   1  -4   6   35.40    9.00
  -4   3   6   41.50   11.80
   1  -4   6   48.00   16.20
   3   1   6   49.10   16.20
   1  -4   6   58.19   15.90
  -4   3   6   55.89   15.90
   3   1   6   53.99   13.70
   1  -4   6   43.10   14.00
   3   1   6   56.79   14.70
  -4   3   6   34.30    6.80
   0   3  -6  245.08   20.70
   3  -3  -6  232.28   21.60
   3  -3  -6  240.38   19.10
   3  -3  -6  215.08   24.20
   3  -3  -6  195.28   25.50
  -3   0  -6  205.18   23.50
   3  -3  -6  169.38   21.10
   0   3  -6  220.88   24.60
  -3   0  -6  223.58   23.70
  -3   0  -6  245.08   26.50
   3  -3  -6  206.48   22.90
   0   3  -6  208.58   23.00
   0   3  -6  190.28   26.50
   3   0   6  243.38   24.40
  -3   3   6  153.08   20.90
   0  -3   6  173.58   26.80
  -3   3   6  194.38   14.90
   0  -3   6  182.18   22.70
   0  -3   6  200.68   16.30
   3   0   6  206.78   23.50
   0  -3   6  204.08   23.20
   3   0   6  200.18   19.50
   3   0   6  219.48   26.10
   3   0   6  208.08   16.90
  -3   3   6  173.98   23.20
   0  -3   6  228.78   20.00
  -3   3   6  270.37   25.40
   0  -3   6  216.98   15.30
   2  -3  -6 1236.38   76.69
   1   2  -6 1095.29   73.89
   1   2  -6  984.00   78.59
   2  -3  -6 1215.48   71.49
   2  -3  -6 1247.08   75.69
   2  -3  -6 1296.37   74.19
  -3   1  -6 1124.39   75.39
   1   2  -6  966.70   69.59
   1   2  -6 1080.09   70.49
  -3   1  -6 1144.19   73.69
   2  -3  -6 1263.07   65.79
  -3   1  -6 1047.90   74.99
  -2   3   6 1298.67   66.39
   3  -1   6 1073.89   67.79
  -1  -2   6 1065.39   73.29
  -1  -2   6  998.30   69.79
  -2   3   6 1275.67   75.39
  -2   3   6 1288.17   73.49
  -1  -2   6  973.60   69.09
   3  -1   6 1091.69   72.79
  -2   3   6 1278.27   71.79
  -2   3   6 1259.17   74.99
   3  -1   6 1070.89   71.89
  -1  -2   6 1031.50   80.09
   3  -1   6 1141.99   76.49
   3  -1   6 1040.50   74.59
   1  -3  -6   77.39   16.30
  -3   2  -6   89.69   14.10
   1  -3  -6  113.59   14.80
   2   1  -6   76.49   12.00
  -3   2  -6   85.49   18.60
   2   1  -6   94.09   14.80
  -3   2  -6   92.39   15.40
  -3   2  -6   85.19   14.40
   2   1  -6   85.79   20.30
   1  -3  -6   70.29   12.30
   1  -3  -6   81.89   11.90
  -1   3   6  107.79   15.70
  -2  -1   6  109.89   15.40
  -1   3   6   80.89   12.30
   3  -2   6   82.49   12.70
  -2  -1   6   96.99   22.50
   3  -2   6   80.09   17.20
   3  -2   6   52.89   13.10
  -1   3   6   79.59   12.80
  -2  -1   6   93.29   14.40
  -1   3   6   66.29   13.50
  -1   3   6   91.39   12.60
   3  -2   6  101.99   16.80
  -2  -1   6   69.79   11.20
   3  -2   6   73.09   17.10
   0  -3  -6  232.58   23.40
  -3   3  -6  211.98   23.30
  -3   3  -6  221.08   26.50
   3   0  -6  180.28   23.70
   3   0  -6  176.48   26.50
   0  -3  -6  207.88   23.60
   0  -3  -6  207.08   20.20
   0  -3  -6  194.48   21.00
   0  -3  -6  213.98   22.70
   3   0  -6  222.98   17.40
  -3   3  -6  201.98   23.80
   3   0  -6  200.68   19.70
   3   0  -6  213.88   22.40
  -3   0   6  237.48   17.60
  -3   0   6  203.88   24.10
   0   3   6  200.08   22.10
   3  -3   6  177.08   23.00
   0   3   6  226.38   21.40
   3  -3   6  173.98   25.30
  -3   0   6  223.98   22.40
   3  -3   6  244.38   27.90
   0   3   6  266.17   25.30
   0   3   6  283.97   25.50
   3  -3   6  202.08   22.30
   0   3   6  211.28   19.00
   3  -3   6  206.28   22.60
  -3   0   6  234.18   19.80
  -3   0   6  252.27   28.80
   4  -1  -6 1636.44   96.09
   4  -1  -6 1672.63   96.89
  -1  -3  -6 1685.23   99.29
  -3   4  -6 1623.24   97.49
   4  -1  -6 1563.94  108.19
  -1  -3  -6 1521.25  100.59
  -3   4  -6 1548.45  101.49
  -1  -3  -6 1712.13  102.49
  -3   4  -6 1606.64  106.49
  -1  -3  -6 1629.24   91.99
  -3   4  -6 1642.54  101.09
   4  -1  -6 1643.54  105.89
  -3   4  -6 1676.33  101.09
  -1  -3  -6 1642.94  103.59
   3  -4   6 1639.24  100.49
   1   3   6 1739.73  102.09
  -4   1   6 1658.53  107.59
   1   3   6 1610.24   89.99
  -4   1   6 1609.74   99.69
   3  -4   6 1471.15  107.19
   3  -4   6 1740.63  103.49
  -4   1   6 1623.94  104.49
   3  -4   6 1692.93  108.49
  -4   1   6 1664.53   97.49
  -4   1   6 1587.94   95.19
   1   3   6 1697.63  100.89
   1   3   6 1674.23  104.09
   3  -4   6 1690.93  103.39
  -4   1   6 1665.03   95.49
   5  -2  -6  299.07   27.00
  -3   5  -6  290.97   24.30
  -2  -3  -6  278.27   28.50
  -3   5  -6  272.77   32.20
  -3   5  -6  243.08   27.00
  -2  -3  -6  290.47   30.50
  -3   5  -6  277.37   29.90
   5  -2  -6  300.47   28.50
  -3   5  -6  294.17   26.80
   5  -2  -6  327.27   36.50
  -2  -3  -6  282.97   32.70
  -2  -3  -6  266.37   28.20
   5  -2  -6  238.58   31.50
  -5   2   6  258.57   30.90
  -5   2   6  299.57   27.70
   2   3   6  287.27   29.70
   3  -5   6  307.57   35.50
  -5   2   6  282.47   25.00
   3  -5   6  281.07   30.10
  -5   2   6  277.67   26.80
   3  -5   6  330.87   38.40
   3  -5   6  325.57   32.40
  -5   2   6  256.67   24.60
   2   3   6  232.48   30.60
  -5   2   6  268.77   32.90
   3  -5   6  297.37   29.40
   2   3   6  210.08   25.40
   6  -3  -6   -3.70    3.50
  -3  -3  -6   -0.30    6.20
   6  -3  -6    2.30    6.40
  -3   6  -6   -4.00    5.50
   6  -3  -6    2.10    6.30
  -3   6  -6    2.90    6.10
  -3  -3  -6   -0.10    5.00
  -3   6  -6    4.50    4.40
  -3   6  -6    5.10    4.00
   6  -3  -6    6.80   10.90
  -3   6  -6   -3.20    4.90
  -3  -3  -6   10.40    8.10
  -6   3   6    4.40    8.10
   3  -6   6   -1.00    8.00
   3   3   6    2.00    6.50
   3   3   6   20.20   13.20
   3  -6   6    2.30    5.50
   3  -6   6    5.20    9.20
   3  -6   6    0.40    7.10
   3  -6   6    3.30    6.70
   3  -6   6   12.80    9.20
  -6   3   6    2.40    5.80
  -6   3   6    0.00    5.80
  -6   3   6    0.80    4.10
   3   3   6    1.10    4.20
  -6   3   6   -3.30    5.30
  -6   3   6   -2.10    4.10
   7  -4  -6    9.70   15.10
   7  -4  -6    4.70    6.20
  -4  -3  -6   -1.80    7.20
  -4  -3  -6   -2.80    5.70
  -4  -3  -6    3.70    7.20
  -4  -3  -6    3.40    6.80
   7  -4  -6   13.70   10.20
  -3   7  -6   -4.00    6.60
   3  -7   6   15.90   12.50
   3  -7   6    0.60    4.10
   3  -7   6    5.30   10.50
   4   3   6    4.60    6.70
  -7   4   6    8.30   10.20
  -7   4   6    9.00   10.10
  -7   4   6    0.70    4.10
  -7   4   6    9.80    9.80
   3  -7   6   -0.10    7.20
   3  -7   6   -1.90    4.40
   3  -7   6   24.50   12.50
   4   3   6    9.20    9.90
  -7   4   6   15.70    8.30
  -4  -2  -6  933.61   69.09
   6  -4  -6  977.20   74.09
   6  -4  -6  863.41   73.89
   6  -4  -6  840.02   64.29
   6  -4  -6  931.01   69.09
  -4  -2  -6  856.11   71.39
  -4  -2  -6  957.90   65.09
  -2   6  -6  902.71   68.29
  -4  -2  -6  974.10   74.79
   2  -6   6  907.21   78.39
  -6   4   6  888.81   53.89
  -6   4   6  904.41   52.89
   4   2   6 1000.50   69.69
   2  -6   6  846.62   59.49
   4   2   6  910.91   74.49
   2  -6   6  747.93   64.99
  -6   4   6  914.01   70.69
  -6   4   6  979.90   73.09
   4   2   6  939.01   62.19
   2  -6   6  774.22   64.89
   2  -6   6  875.41   63.39
   2  -6   6  854.81   71.09
  -6   4   6  891.81   66.19
   2  -6   6  911.01   65.29
  -4  -1  -6 2323.47  147.39
  -4  -1  -6 2419.56  144.79
  -1   5  -6 2465.65  148.79
   5  -4  -6 2394.46  143.49
  -4  -1  -6 2670.13  154.28
  -1   5  -6 2367.86  148.29
   5  -4  -6 2400.26  148.09
  -1   5  -6 2479.75  132.79
   5  -4  -6 2563.34  152.08
   5  -4  -6 2429.06  154.58
   5  -4  -6 2317.47  145.49
  -4  -1  -6 2387.26  153.48
   4   1   6 2240.98  151.78
  -5   4   6 2318.37  148.09
   4   1   6 2721.33  150.78
   1  -5   6 2395.16  135.99
   1  -5   6 2476.95  137.59
  -5   4   6 2390.66  146.69
   1  -5   6 2608.04  144.39
   1  -5   6 2454.75  146.99
   1  -5   6 2448.66  148.19
   1  -5   6 2602.04  150.98
  -5   4   6 2423.56  151.18
   1  -5   6 2510.25  159.88
   1  -5   6 2483.85  140.39
  -5   4   6 2401.36  144.89
   4   1   6 2689.63  144.69
   4  -4  -6   11.00    7.30
   4  -4  -6   15.60    8.90
  -4   0  -6   10.40    8.10
   0   4  -6   11.50    8.40
   0   4  -6    2.40    6.40
   4  -4  -6   11.60    8.10
  -4   0  -6    2.20    5.70
   4  -4  -6   18.60   10.00
   0   4  -6   12.40    7.80
   4  -4  -6   16.60    8.90
  -4   0  -6   18.90    9.80
   0   4  -6   17.60    9.30
  -4   0  -6   10.10   10.30
   0  -4   6   14.00    8.30
   4   0   6   23.00   10.90
  -4   4   6   40.30   13.00
   0  -4   6   26.20   13.80
   0  -4   6    9.50    5.30
   4   0   6   17.60   11.70
  -4   4   6   13.60    9.10
   4   0   6   13.10    5.00
   0  -4   6   20.50   10.00
   4   0   6   31.70   11.20
   4   0   6   12.40    6.00
   0  -4   6    8.10    4.20
  -4   4   6   30.90   10.90
   0  -4   6    5.30    4.50
   3  -4  -6 1590.84  100.69
   1   3  -6 1617.24  109.39
  -4   1  -6 1684.13  116.59
   1   3  -6 1633.64   96.69
   3  -4  -6 1640.94   99.89
   3  -4  -6 1575.24  104.39
   3  -4  -6 1622.14  101.59
   1   3  -6 1539.65  102.69
  -4   1  -6 1696.83   94.49
   1   3  -6 1682.43  103.49
  -4   1  -6 1644.54  103.69
   3  -4  -6 1668.23   87.19
  -4   1  -6 1727.13  105.69
  -4   1  -6 1545.65  102.29
   3  -4  -6 1599.64  102.39
   4  -1   6 1816.72  100.29
   4  -1   6 1722.83  107.09
   4  -1   6 1698.33  104.19
  -3   4   6 1588.04   87.49
  -1  -3   6 1600.54   88.29
   4  -1   6 1644.54   94.99
  -3   4   6 1578.84  101.69
  -1  -3   6 1613.54   98.29
   4  -1   6 1734.93  103.59
  -1  -3   6 1620.34  111.59
  -1  -3   6 1612.64  102.59
  -1  -3   6 1703.43   89.09
  -1  -3   6 1562.44   96.29
  -3   4   6 1607.74  102.89
  -3   4   6 1591.54   99.69
   2  -4  -6  874.21   59.69
   2  -4  -6  839.32   61.49
  -4   2  -6  850.21   56.79
   2   2  -6  879.71   55.69
   2   2  -6  843.42   61.89
  -4   2  -6  814.52   62.89
   2  -4  -6  919.51   53.39
  -4   2  -6  864.21   61.89
   2  -4  -6  881.31   61.79
   2   2  -6  843.22   58.99
   2   2  -6  912.01   69.09
  -4   2  -6  919.71   67.19
  -4   2  -6  795.52   61.59
   2  -4  -6  864.11   58.29
  -2  -2   6  884.21   55.09
  -2  -2   6  866.11   59.19
  -2  -2   6  816.12   60.49
   4  -2   6  872.91   63.99
   4  -2   6  929.91   58.29
  -2   4   6  833.72   61.19
  -2   4   6  927.81   58.29
   4  -2   6  896.71   64.29
  -2   4   6  859.01   58.89
  -2   4   6  785.62   58.89
   4  -2   6  874.51   61.59
  -2   4   6  880.61   53.49
  -2  -2   6  903.61   68.89
  -4   3  -6   43.70   11.90
   1  -4  -6   48.20   11.90
  -4   3  -6   47.30   14.60
   3   1  -6   54.79   13.80
   1  -4  -6   46.60   11.60
   1  -4  -6   22.70    8.60
  -4   3  -6   46.40   15.80
   1  -4  -6   33.70   11.90
   3   1  -6   38.10    9.00
   3   1  -6   38.90    5.80
   1  -4  -6   44.60   12.10
  -4   3  -6   40.30   15.50
  -4   3  -6   44.50   12.80
   3   1  -6   41.30   16.70
   4  -3   6   49.40   15.10
  -3  -1   6   39.90    8.70
  -1   4   6   44.00   10.70
  -1   4   6   68.39   13.80
  -3  -1   6   41.80   12.60
  -1   4   6   30.00   11.50
  -1   4   6   32.00   10.40
  -3  -1   6   37.80   15.20
   4  -3   6   38.20   12.50
   4  -3   6   53.39   15.90
  -3  -1   6   36.00   11.70
   4  -3   6   62.59   14.80
  -3  -1   6   53.89    7.10
   4   0  -6   13.50    5.90
   0  -4  -6   26.20   11.40
   0  -4  -6   13.40    7.80
   0  -4  -6   33.80    9.20
  -4   4  -6    7.50    7.40
  -4   4  -6    9.20    7.40
   4   0  -6    4.30    7.90
   0  -4  -6   18.30    7.90
  -4   4  -6   20.30    9.20
  -4   4  -6    1.40    6.70
   4   0  -6   12.80    5.50
   4   0  -6   14.10    9.20
  -4   4  -6    7.20    7.20
   0  -4  -6   -2.10    3.50
   0   4   6   20.90    7.20
   4  -4   6   25.70   10.50
  -4   0   6   13.50    5.70
   4  -4   6   19.80   11.50
   0   4   6   11.80    7.20
  -4   0   6   13.30    8.50
   0   4   6   11.60    7.80
  -4   0   6    5.10    8.70
  -4   0   6   22.90   10.20
   4  -4   6   10.00    6.60
  -4   0   6    8.20    6.90
  -4   0   6   10.40    5.20
   0   4   6   20.60    9.50
   4  -4   6   11.60    7.70
  -4   5  -6   19.70    9.90
   5  -1  -6    8.30    5.40
  -1  -4  -6    0.70    5.10
  -4   5  -6   11.10    8.20
  -4   5  -6    4.80    6.80
   5  -1  -6    7.40   10.00
  -4   5  -6   17.50    9.50
  -4   5  -6    8.50    6.30
   5  -1  -6   -3.40    3.50
  -1  -4  -6   11.90    6.80
  -1  -4  -6   13.40   11.10
  -4   5  -6   14.30   10.60
  -1  -4  -6    8.60    5.10
  -1  -4  -6    0.70    4.70
   5  -1  -6   11.40   10.20
   1   4   6   17.90    9.20
   4  -5   6   -4.80    5.00
   1   4   6   15.00    9.70
   4  -5   6   21.70   10.70
  -5   1   6    8.00    8.70
  -5   1   6   14.20    9.20
  -5   1   6    6.20    5.50
   4  -5   6    4.20    7.80
  -5   1   6   14.00    7.80
   1   4   6    1.40    6.10
  -5   1   6   16.40    6.20
  -5   1   6   -3.70    5.90
   4  -5   6   21.00   11.30
   4  -5   6   22.90   11.70
   1   4   6   16.50    5.00
  -4   6  -6  967.00   76.29
   6  -2  -6  973.90   76.99
  -2  -4  -6  948.91   67.79
  -4   6  -6 1071.59   74.09
  -2  -4  -6  984.40   75.09
   6  -2  -6  982.70   67.49
  -2  -4  -6  914.11   70.39
  -2  -4  -6  972.70   66.19
  -4   6  -6  971.10   64.29
   6  -2  -6  982.00   63.79
   6  -2  -6  807.82   74.49
  -4   6  -6  879.51   68.59
  -6   2   6  985.50   68.09
   4  -6   6  996.40   78.99
   4  -6   6 1014.20   82.99
  -6   2   6  989.70   61.89
  -6   2   6  933.51   66.29
   4  -6   6 1059.69   74.59
  -6   2   6  946.11   74.29
   4  -6   6  906.81   69.29
   2   4   6 1005.90   66.59
   2   4   6  888.21   68.59
  -6   2   6  878.61   63.29
   4  -6   6  870.01   68.99
  -6   2   6 1017.30   76.19
   4  -6   6  875.01   70.69
   7  -3  -6  577.34   57.69
  -4   7  -6  557.04   37.70
  -3  -4  -6  468.75   51.79
   7  -3  -6  550.24   57.09
  -4   7  -6  607.04   50.29
   7  -3  -6  545.45   48.90
  -4   7  -6  561.24   38.70
   7  -3  -6  502.05   43.10
  -3  -4  -6  619.24   55.59
  -3  -4  -6  577.94   52.39
  -4   7  -6  551.84   51.89
  -3  -4  -6  544.75   46.10
   4  -7   6  446.96   47.00
   4  -7   6  590.14   57.99
  -7   3   6  547.35   44.60
  -7   3   6  493.95   46.20
  -7   3   6  508.05   41.40
  -7   3   6  556.74   54.59
  -7   3   6  603.24   43.90
   4  -7   6  605.94   62.49
  -7   3   6  448.26   49.99
   3   4   6  548.75   43.90
   3   4   6  516.65   48.80
   3   4   6  543.25   55.69
   8  -4  -6  164.38   33.80
  -4   8  -6  101.79   23.70
   8  -4  -6   85.69   21.70
  -4  -4  -6  107.69   30.20
   8  -4  -6   96.49   29.70
   4  -8   6  118.49   26.60
   4   4   6  114.69   21.10
   4  -8   6  107.29   22.60
   4   4   6  123.09   26.80
   4  -8   6  108.49   33.60
  -8   4   6   93.69   23.40
  -8   4   6  107.89   20.90
   4  -8   6   85.49   28.80
  -8   4   6  106.99   29.60
  -8   4   6  116.29   30.70
  -8   4   6  106.79   21.50
   4  -8   6  106.39   25.40
   9  -5  -6   53.69   20.00
   9  -5  -6   34.30   18.20
  -5  -4  -6   16.50   17.10
   9  -5  -6   54.59   25.80
  -4   9  -6   48.50   18.90
  -9   5   6   33.30   14.30
  -9   5   6   38.80   19.90
   4  -9   6   12.40   17.30
   4  -9   6   41.70   24.00
   5   4   6   25.10   15.40
   4  -9   6   51.09   20.80
  -3   8  -6   61.49   19.20
  -5  -3  -6   93.49   29.20
   8  -5  -6   99.49   23.10
   8  -5  -6   80.79   25.40
   8  -5  -6   68.99   26.30
   3  -8   6  126.89   38.50
   3  -8   6   67.69   24.80
   3  -8   6   56.09   15.90
   5   3   6   85.49   23.00
  -8   5   6   57.49   21.20
   5   3   6  101.19   18.70
  -8   5   6   87.79   27.30
  -8   5   6   70.29   18.80
   3  -8   6   70.99   20.80
  -5  -2  -6   71.39   19.00
  -5  -2  -6   66.09   24.80
   7  -5  -6   98.59   25.00
  -2   7  -6   91.19   23.30
   7  -5  -6  103.39   26.60
   7  -5  -6   81.79   19.80
  -7   5   6   80.39   18.60
   2  -7   6   37.20   20.50
   5   2   6   64.59   15.40
  -7   5   6   67.89   20.80
   2  -7   6   52.29   18.40
   2  -7   6   64.59   17.40
  -7   5   6   91.99   24.50
   5   2   6   54.69   18.20
   2  -7   6   59.79   19.50
   2  -7   6   48.00   19.20
  -7   5   6   98.69   22.80
   2  -7   6   68.09   15.80
  -1   6  -6 1025.00   73.59
  -5  -1  -6  776.82   67.99
   6  -5  -6  930.41   66.99
   6  -5  -6  828.42   69.79
   6  -5  -6  926.81   68.89
  -5  -1  -6  947.61   75.09
  -5  -1  -6  828.22   64.59
   6  -5  -6  978.20   74.69
   6  -5  -6  854.61   74.79
  -5  -1  -6  769.22   72.29
  -6   5   6  887.51   66.69
   5   1   6  944.81   71.29
   1  -6   6  933.71   60.49
   1  -6   6 1208.98   77.49
   1  -6   6  850.51   68.69
   5   1   6  975.00   77.69
   1  -6   6  874.51   55.99
   1  -6   6 1105.69   65.79
  -6   5   6  968.60   71.59
   1  -6   6  935.31   65.19
   1  -6   6  825.92   67.09
  -6   5   6  766.92   66.79
   1  -6   6 1015.40   82.99
  -6   5   6  926.41   73.59
   5   1   6  946.11   64.39
  -5   0  -6  666.73   64.49
   5  -5  -6  713.83   60.69
   0   5  -6  956.30   66.89
   5  -5  -6  739.03   65.29
   5  -5  -6  788.52   62.29
   0   5  -6  851.91   47.00
  -5   0  -6  875.81   67.09
  -5   0  -6  746.93   61.59
   5  -5  -6  812.62   58.89
  -5   0  -6  783.22   59.29
   5  -5  -6  761.52   60.89
   0  -5   6  884.01   56.59
   0  -5   6  846.82   54.09
   0  -5   6  873.31   61.29
   5   0   6  678.93   59.09
   5   0   6  764.22   49.30
  -5   5   6  708.23   58.89
   5   0   6  732.33   57.19
   0  -5   6  845.22   70.79
   0  -5   6  867.51   61.99
   0  -5   6  850.51   53.19
  -5   5   6  651.23   60.59
   0  -5   6  813.02   50.89
   5   0   6  786.12   66.29
  -5   5   6  769.82   59.79
   5   0   6  726.63   50.49
   0  -5   6  861.01   72.99
  -5   1  -6    9.00    8.30
   1   4  -6    5.30    5.50
  -5   1  -6    4.60    4.40
  -5   1  -6    7.60    8.80
   4  -5  -6   29.30   12.50
   4  -5  -6   18.70   11.20
   1   4  -6    4.40    4.90
   1   4  -6   25.00   12.20
  -5   1  -6    5.40    6.70
   4  -5  -6   22.10    9.60
   4  -5  -6    5.30    6.90
   1   4  -6   26.20   12.50
  -5   1  -6    1.30    5.90
   4  -5  -6   22.30   10.50
   5  -1   6   15.90   11.10
  -1  -4   6    8.50    9.90
  -4   5   6   11.80    9.40
  -1  -4   6   12.90    5.10
  -4   5   6   -2.20    5.30
  -4   5   6   18.20    9.10
  -1  -4   6    4.00    5.70
   5  -1   6    9.70    8.20
   5  -1   6    2.70    6.80
  -1  -4   6   18.40    8.80
  -1  -4   6    1.10    3.50
  -1  -4   6   19.40    7.40
   3  -5  -6  245.38   27.00
   3  -5  -6  229.18   28.50
   2   3  -6  238.38   25.50
  -5   2  -6  283.17   34.60
   2   3  -6  299.07   25.20
   3  -5  -6  300.37   32.30
   3  -5  -6  272.57   19.20
  -5   2  -6  303.67   32.40
   3  -5  -6  252.17   29.90
  -5   2  -6  302.97   32.00
   2   3  -6  339.77   33.50
   2   3  -6  266.17   18.50
  -5   2  -6  237.88   24.60
   3  -5  -6  300.47   20.20
   2   3  -6  280.57   35.20
   3  -5  -6  353.46   31.20
  -5   2  -6  250.97   30.70
   5  -2   6  266.17   30.80
  -2  -3   6  291.57   36.40
  -3   5   6  240.18   25.00
   5  -2   6  259.07   31.50
  -2  -3   6  258.17   19.30
  -3   5   6  332.77   31.90
  -2  -3   6  291.27   31.00
  -2  -3   6  283.97   27.20
  -3   5   6  288.37   30.20
   5  -2   6  319.27   32.00
   5  -2   6  322.07   28.00
  -2  -3   6  283.67   25.00
   3   2  -6   77.49   22.10
  -5   3  -6   87.49   18.00
  -5   3  -6  114.09   23.40
   2  -5  -6  111.19   18.70
   3   2  -6   98.69   21.00
   2  -5  -6   93.79   19.70
   3   2  -6   98.59   24.10
   2  -5  -6  106.19   17.20
  -5   3  -6   57.89   18.50
  -5   3  -6  115.09   23.60
   3   2  -6   93.89   11.70
   2  -5  -6   96.39   14.70
   2  -5  -6  110.09   13.90
  -5   3  -6  121.39   20.20
   3   2  -6   97.79    9.70
  -3  -2   6  103.99   17.10
  -3  -2   6   90.39   10.90
  -3  -2   6  113.79   26.00
   5  -3   6   88.69   22.40
  -2   5   6   80.89   17.80
  -2   5   6  118.59   22.70
  -2   5   6  103.69   14.00
  -2   5   6   97.19   16.30
  -3  -2   6   78.09   25.50
  -3  -2   6   88.29   19.20
   5  -3   6  111.89   22.90
   5  -3   6   97.09   16.30
  -3  -2   6   90.59   10.10
   5  -3   6   91.49   21.50
  -2   5   6  108.79   14.40
   4   1  -6 2384.86  134.59
   1  -5  -6 2449.95  141.29
   1  -5  -6 2425.26  147.39
   4   1  -6 2394.16  157.18
  -5   4  -6 2550.54  153.28
  -5   4  -6 2536.65  148.79
   1  -5  -6 2471.35  144.19
  -5   4  -6 2606.14  151.48
   4   1  -6 2511.65  135.59
  -5   4  -6 2671.33  155.88
  -5   4  -6 2471.95  147.99
   1  -5  -6 2731.73  151.08
   1  -5  -6 2429.06  144.49
   5  -4   6 2158.78  147.19
  -1   5   6 2359.96  144.39
  -4  -1   6 2599.44  162.98
   5  -4   6 2551.04  156.08
  -4  -1   6 2385.16  136.19
  -4  -1   6 2491.95  132.99
  -4  -1   6 2494.65  153.98
  -4  -1   6 2548.25  150.48
  -1   5   6 2429.56  155.48
  -1   5   6 2431.56  142.09
  -4  -1   6 2428.56  147.89
  -1   5   6 2610.74  148.09
   5  -4   6 2299.17  148.49
   5  -4   6 2638.54  149.59
   0  -5  -6  786.22   59.99
  -5   5  -6  817.92   65.69
  -5   5  -6  849.32   63.49
  -5   5  -6  726.63   62.69
   5   0  -6  728.13   66.49
  -5   5  -6  722.33   59.29
   5   0  -6  794.42   52.19
   0  -5  -6  826.12   60.89
   5   0  -6  740.33   63.59
   0  -5  -6  903.51   62.79
   5   0  -6  775.32   48.60
   0  -5  -6  845.82   55.39
  -5   5  -6  780.22   59.99
   5  -5   6  661.23   63.49
   5  -5   6  847.92   79.99
   0   5   6  830.12   52.49
  -5   0   6  702.43   61.19
   5  -5   6  783.92   60.99
   0   5   6  865.91   62.69
   5  -5   6  704.33   59.79
   0   5   6  845.72   60.69
  -5   0   6  827.02   64.09
  -5   0   6  794.02   47.20
  -5   0   6  804.92   59.39
  -5   0   6  756.62   64.19
  -5   0   6  680.33   51.39
  -5   6  -6  165.68   24.80
  -1  -5  -6  134.49   15.40
   6  -1  -6  147.89   16.30
  -5   6  -6  144.29   23.70
   6  -1  -6  127.89   30.90
  -5   6  -6  122.59   18.20
   6  -1  -6  117.49   18.50
  -1  -5  -6  155.58   19.70
  -5   6  -6  129.99   28.60
  -1  -5  -6  163.68   23.00
  -1  -5  -6   73.59   19.10
  -5   6  -6  134.19   20.50
   6  -1  -6  137.89   30.80
  -1  -5  -6  136.99   23.40
  -6   1   6  167.48   20.70
   5  -6   6  177.08   29.40
  -6   1   6  147.39   31.30
   5  -6   6  138.99   27.60
   1   5   6  140.59   14.10
   1   5   6  160.98   23.20
  -6   1   6  133.49   20.30
   5  -6   6  166.48   24.80
   5  -6   6  144.79   23.00
  -6   1   6  138.19   14.80
   1   5   6  142.59   29.80
   5  -6   6  108.19   23.00
  -6   1   6  158.28   26.10
  -6   1   6  131.49   22.40
  -5   7  -6  635.24   55.09
  -2  -5  -6  549.35   45.70
  -5   7  -6  659.83   44.90
  -5   7  -6  611.44   53.09
  -2  -5  -6  533.75   47.80
  -2  -5  -6  501.65   53.09
   7  -2  -6  492.35   51.89
  -5   7  -6  685.63   52.79
   7  -2  -6  670.53   62.49
   7  -2  -6  541.45   57.19
   7  -2  -6  502.45   41.30
   5  -7   6  605.04   64.69
  -7   2   6  522.25   48.40
   2   5   6  470.35   52.49
   5  -7   6  665.73   55.89
  -7   2   6  545.65   46.20
  -7   2   6  552.14   40.60
  -7   2   6  511.65   46.20
   5  -7   6  733.93   64.89
  -7   2   6  568.64   55.59
   5  -7   6  618.54   51.89
  -7   2   6  490.05   52.99
   2   5   6  471.95   48.30
   8  -3  -6   85.19   19.70
  -3  -5  -6  132.09   31.10
  -5   8  -6  102.59   27.10
  -5   8  -6  113.39   24.20
   8  -3  -6   74.69   26.70
  -3  -5  -6  104.99   22.50
   8  -3  -6  106.19   25.70
  -8   3   6   53.99   18.60
   5  -8   6  112.99   25.10
   5  -8   6  132.49   34.10
   5  -8   6  137.29   31.20
  -8   3   6  112.09   24.00
  -8   3   6  119.49   29.30
   5  -8   6   79.09   31.10
   3   5   6   78.79   20.50
   3   5   6   72.69   21.30
  -8   3   6  117.69   17.20
   9  -4  -6    4.80    8.50
  -5   9  -6   -0.50    7.40
   9  -4  -6    9.70   13.80
   9  -4  -6   -5.90    8.10
  -4  -5  -6  -10.80    8.50
   5  -9   6    1.50   12.60
  -9   4   6  -13.20    4.70
   4   5   6   -3.20    6.70
   5  -9   6   25.20   16.70
   5  -9   6   -3.70   12.10
  -5  -5  -6   23.60   21.40
  10  -5  -6   50.99   21.60
  -5  10  -6    2.50   11.10
   5   5   6   27.10   17.00
   5 -10   6    1.50   15.70
 -10   5   6   47.10   23.70
   5 -10   6   22.90   16.60
  -6  -5  -6  166.08   48.10
  11  -6  -6  159.28   40.00
   5 -11   6  257.17   64.19
   6   5   6  177.38   38.20
   5 -11   6  213.68   49.99
   5 -11   6  215.88   42.90
 -11   6   6  144.29   39.40
  -4  10  -6   29.20   17.80
  -6  -4  -6   30.00   21.60
  10  -6  -6   25.90   17.40
   4 -10   6   21.90   15.40
   4 -10   6   30.30   24.70
   6   4   6    9.40   12.80
 -10   6   6   43.60   22.40
   4 -10   6   23.20   19.30
  -3   9  -6   23.30   15.40
   9  -6  -6   33.50   17.90
   9  -6  -6   18.20   14.70
   9  -6  -6   53.09   25.70
  -6  -3  -6   28.50   30.90
  -9   6   6   16.20   12.40
   3  -9   6   39.80   16.70
   6   3   6    2.40   10.40
   3  -9   6   82.89   31.60
  -9   6   6   11.10   18.20
   3  -9   6   31.80   19.30
  -6  -2  -6  607.74   63.29
  -2   8  -6  654.33   58.79
   8  -6  -6  514.05   58.39
   8  -6  -6  501.15   55.99
  -8   6   6  494.65   49.10
   2  -8   6  498.95   62.69
   2  -8   6  645.44   61.59
   6   2   6  521.75   53.59
   2  -8   6  602.94   52.09
  -8   6   6  716.43   64.09
  -1   7  -6  834.72   67.09
  -6  -1  -6  699.33   60.99
  -6  -1  -6  738.83   68.49
   7  -6  -6  737.13   66.89
   7  -6  -6  751.02   66.79
   1  -7   6  667.13   71.79
   1  -7   6  817.92   58.49
   6   1   6  863.21   67.09
  -7   6   6  724.23   60.39
   6   1   6  733.43   54.79
   1  -7   6  722.53   48.30
   1  -7   6  783.02   54.49
   1  -7   6  696.23   57.59
  -7   6   6  676.63   64.99
   1  -7   6  714.33   64.49
   0   6  -6   90.79   23.70
   6  -6  -6   65.39   20.80
  -6   0  -6  120.99   30.40
  -6   0  -6   70.89   23.90
   6  -6  -6   65.79   20.80
   6  -6  -6   60.89   17.10
   6  -6  -6   58.99   18.20
  -6   0  -6   76.79   10.20
  -6   0  -6   52.19   16.00
   0  -6   6   83.79   16.60
   6   0   6  122.69   25.70
   0  -6   6   66.99   18.00
  -6   6   6   75.19   20.30
   0  -6   6  105.69   25.90
   0  -6   6  114.99   14.90
   0  -6   6   88.59   12.00
  -6   6   6   70.89   22.10
  -6   6   6   97.89   22.50
   0  -6   6  117.39   32.80
   0  -6   6   97.19   24.00
   6   0   6   97.69   13.20
   0  -6   6   49.50   15.00
   6   0   6   74.09   17.50
  -6   1  -6  144.89   29.30
   5  -6  -6  142.39   23.00
   1   5  -6  172.68   15.70
   5  -6  -6  137.99   31.50
  -6   1  -6  140.49   16.70
  -6   1  -6  154.18   32.20
   5  -6  -6  175.98   27.10
  -6   1  -6  154.58   33.40
   1   5  -6  215.18   35.80
   5  -6  -6  105.89   23.80
   1   5  -6  155.98   30.90
[truncated: 10,788,622 more chars]
