# Supplementary material for: Maus’s salts: an old family of iron sulfates with possible magnetic frustration
Source: Acta Crystallogr B Struct Sci Cryst Eng Mater. 2026 May 7;82(Pt 3):268–79. doi: 10.1107/S2052520626002027 (PMC13238487; doi:10.1107/S2052520626002027)
Supplement: Supplementary file 2 [file b-82-00268-Isup2.hkl]

data_I                                                                          
_shelx_title ' q-1558_a.res in P6(3)/m'                                         
_shelx_refln_list_code          4                                               
_shelx_F_calc_maximum      219.92                                               
_exptl_crystal_F_000      1098.00                                               
_reflns_d_resolution_high  0.8292                                               
                                                                                
loop_                                                                           
 _space_group_symop_operation_xyz                                               
 'x, y, z'                                                                      
 '-y, x-y, z'                                                                   
 '-x+y, -x, z'                                                                  
 '-x, -y, z+1/2'                                                                
 'y, -x+y, z+1/2'                                                               
 'x-y, x, z+1/2'                                                                
 '-x, -y, -z'                                                                   
 'y, -x+y, -z'                                                                  
 'x-y, x, -z'                                                                   
 'x, y, -z-1/2'                                                                 
 '-y, x-y, -z-1/2'                                                              
 '-x+y, -x, -z-1/2'                                                             
                                                                                
_cell_length_a     9.6605                                                       
_cell_length_b     9.6605                                                       
_cell_length_c    18.7613                                                       
_cell_angle_alpha  90.000                                                       
_cell_angle_beta   90.000                                                       
_cell_angle_gamma 120.000                                                       
                                                                                
_shelx_F_squared_multiplier     1.000                                           
                                                                                
loop_                                                                           
 _refln_index_h                                                                 
 _refln_index_k                                                                 
 _refln_index_l                                                                 
 _refln_F_squared_calc                                                          
 _refln_F_squared_meas                                                          
 _refln_F_squared_sigma                                                         
 _refln_observed_status                                                         
  -1   2   0       9044.19       9089.70       106.38 o                         
  -2   3   0      45959.07      52037.27      2720.33 o                         
  -1   3   0       2755.41       2348.75        31.23 o                         
   0   3   0      14783.11      16134.04       167.49 o                         
  -3   4   0       1597.21       2346.49        54.34 o                         
  -2   4   0       6283.87       7563.25        83.61 o                         
  -1   4   0       5398.12       5090.71        65.92 o                         
   0   4   0       1784.69       1594.86        25.82 o                         
  -4   5   0       1516.58       1695.74        28.85 o                         
  -3   5   0       6305.53       6374.58        72.39 o                         
  -2   5   0        170.70        186.51         9.42 o                         
  -1   5   0      47517.84      48881.61       531.23 o                         
   0   5   0         13.94         32.61         5.52 o                         
  -5   6   0       1310.90       1422.13        28.26 o                         
  -4   6   0       1554.62       1440.40        27.01 o                         
  -3   6   0        632.82        638.22        17.27 o                         
  -2   6   0         29.77         47.62         6.93 o                         
  -1   6   0       3131.96       3005.66        56.09 o                         
   0   6   0        357.58        394.45        15.77 o                         
  -6   7   0        113.25        154.02        11.83 o                         
  -5   7   0       3694.05       3822.90        54.38 o                         
  -4   7   0        660.13        668.88        18.89 o                         
  -3   7   0          6.13         12.24         5.82 o                         
  -2   7   0       4311.05       4405.94        68.05 o                         
  -1   7   0       6454.67       5943.34        85.51 o                         
   0   7   0        845.34       1002.88        33.52 o                         
  -7   8   0       1016.17        976.62        51.61 o                         
  -6   8   0         32.28         64.96        14.42 o                         
  -5   8   0          8.26          3.72         7.36 o                         
  -4   8   0        226.02        206.88        16.14 o                         
  -3   8   0       1244.15       1161.85        34.09 o                         
  -2   8   0       4317.69       3913.32        79.81 o                         
  -1   8   0       2554.69       2452.48        65.29 o                         
   0   8   0       2244.91       1999.51        75.29 o                         
  -8   9   0        285.59        318.02        25.96 o                         
  -7   9   0        541.42        591.60        43.61 o                         
  -6   9   0       3547.32       3227.48        87.51 o                         
  -5   9   0          4.00         -3.59        12.20 o                         
  -4   9   0       2195.35       2119.12        63.26 o                         
  -3   9   0        836.09        853.38        49.96 o                         
  -2   9   0        235.86        235.49        41.15 o                         
  -1   9   0        843.09       1101.90        63.39 o                         
   0   9   0         57.42         54.89        20.69 o                         
  -9  10   0        230.89        375.61        50.47 o                         
  -8  10   0       2690.45       2800.23       103.44 o                         
  -7  10   0       2643.74       2666.50        97.72 o                         
  -6  10   0       2626.87       2618.56        95.32 o                         
  -5  10   0       2200.54       2050.80        94.77 o                         
  -4  10   0          9.22         -9.76        23.27 o                         
  -3  10   0        237.87        202.29        35.30 o                         
  -2  10   0       1574.51       1529.15        76.51 o                         
  -1  10   0        441.15        567.53        56.36 o                         
   0  10   0        144.54        155.32        38.52 o                         
  -8  11   0        116.55        146.47        51.04 o                         
  -7  11   0        900.61        867.66        76.82 o                         
  -6  11   0        576.57        589.20        73.34 o                         
  -5  11   0        331.31        265.76        52.28 o                         
  -4  11   0         66.62         59.48        30.62 o                         
  -3  11   0       1554.09       1700.70        99.03 o                         
  -1   2   1       1816.87       2063.53        20.66 o                         
   0   2   1        232.85        233.63         5.36 o                         
  -2   3   1         24.73        136.99        10.39 o                         
  -1   3   1        222.29        236.45         6.48 o                         
   0   3   1       1578.21       1425.11        15.92 o                         
  -3   4   1      18542.25      19216.07       136.17 o                         
  -2   4   1      10373.26      11225.29        81.00 o                         
  -1   4   1        327.05        230.47         7.39 o                         
   0   4   1       2922.80       2829.04        28.00 o                         
  -4   5   1         47.32         92.49         5.27 o                         
  -3   5   1       2276.77       2284.71        24.27 o                         
  -2   5   1       2018.45       2064.26        23.13 o                         
  -1   5   1          9.31         44.10         4.29 o                         
   0   5   1       1462.31       1550.98        20.27 o                         
  -5   6   1       8965.66       9073.92        75.29 o                         
  -4   6   1       4460.46       4569.10        41.79 o                         
  -3   6   1       6569.99       6267.32        54.49 o                         
  -2   6   1       4254.75       4067.64        41.22 o                         
  -1   6   1        421.55        387.72        11.99 o                         
   0   6   1         69.30        105.77         6.58 o                         
  -6   7   1       1461.05       1263.24        21.29 o                         
  -5   7   1       2081.02       2010.27        25.20 o                         
  -4   7   1       3719.37       3289.98        33.34 o                         
  -3   7   1         38.81         49.68         5.34 o                         
  -2   7   1        347.03        325.19        12.46 o                         
  -1   7   1        962.67        925.55        20.26 o                         
   0   7   1       3418.32       3143.46        44.58 o                         
  -7   8   1       4579.04       4544.71        72.38 o                         
  -6   8   1        116.43        108.64        10.12 o                         
  -5   8   1        807.65        749.76        18.44 o                         
  -4   8   1       2078.35       2095.88        33.32 o                         
  -3   8   1       3529.97       3322.07        45.56 o                         
  -2   8   1        945.54        985.48        28.32 o                         
  -1   8   1        191.49        201.42        15.32 o                         
   0   8   1       1027.82       1101.15        36.17 o                         
  -8   9   1        245.34        252.73        18.24 o                         
  -7   9   1        460.48        466.04        27.43 o                         
  -6   9   1       1490.56       1648.96        45.48 o                         
  -5   9   1         74.94         73.33        11.77 o                         
  -4   9   1       4858.55       4559.71        74.79 o                         
  -3   9   1        369.25        517.21        37.15 o                         
  -2   9   1         45.16         50.77        13.46 o                         
  -1   9   1         52.74         51.89        15.32 o                         
   0   9   1         48.10         41.24        13.78 o                         
  -9  10   1        177.92        132.49        23.24 o                         
  -8  10   1        213.08        211.85        22.91 o                         
  -7  10   1        508.03        691.39        41.34 o                         
  -6  10   1        120.98        106.03        19.18 o                         
  -5  10   1        158.03        205.11        22.29 o                         
  -4  10   1          8.60         25.85        14.49 o                         
  -3  10   1          1.27         -1.36        11.72 o                         
  -2  10   1          4.45         -4.08        12.41 o                         
  -1  10   1          7.12         18.40        15.66 o                         
   0  10   1        170.80        234.26        31.40 o                         
  -8  11   1        372.63        413.54        39.72 o                         
  -7  11   1        386.67        398.19        37.45 o                         
  -6  11   1        491.21        463.17        39.47 o                         
  -5  11   1        175.76        167.83        27.54 o                         
  -4  11   1        170.31        170.20        26.63 o                         
  -3  11   1         52.56         33.61        19.11 o                         
  -1   2   2        249.25        360.73         7.07 o                         
   0   2   2       8017.90       8693.59        65.32 o                         
  -2   3   2       4076.67       3994.18        33.23 o                         
  -1   3   2       8582.85       7858.93        65.54 o                         
   0   3   2       2632.81       2724.64        26.00 o                         
  -3   4   2         51.74         75.63         6.20 o                         
  -2   4   2         98.81        141.56         6.76 o                         
  -1   4   2        125.04        243.98         7.69 o                         
   0   4   2         82.81         51.80         4.01 o                         
  -4   5   2         62.64         61.98         4.73 o                         
  -3   5   2       2173.83       1665.83        19.78 o                         
  -2   5   2         66.85         78.65         5.16 o                         
  -1   5   2       3662.97       3693.82        36.74 o                         
   0   5   2        132.33        143.50         7.25 o                         
  -5   6   2        444.95        467.72        11.41 o                         
  -4   6   2       2785.39       2835.83        43.56 o                         
  -3   6   2         25.72         40.49         4.54 o                         
  -2   6   2        917.76        923.85        15.79 o                         
  -1   6   2       2117.10       2010.07        25.22 o                         
   0   6   2        947.02        877.51        16.47 o                         
  -6   7   2       2609.73       2446.19        30.67 o                         
  -5   7   2        503.39        661.60        25.39 o                         
  -4   7   2       1152.74       1082.71        17.76 o                         
  -3   7   2        516.58        490.02        13.53 o                         
  -2   7   2       2309.92       2235.61        27.87 o                         
  -1   7   2        947.43        947.90        19.17 o                         
   0   7   2       1644.00       1553.27        28.76 o                         
  -7   8   2        891.67        885.38        26.11 o                         
  -6   8   2        246.23        279.91        14.96 o                         
  -5   8   2         44.72         65.57         7.78 o                         
  -4   8   2       1470.11       1412.92        26.04 o                         
  -3   8   2       1898.84       1863.98        32.19 o                         
  -2   8   2        181.15        192.74        13.37 o                         
  -1   8   2        603.48        591.12        25.66 o                         
   0   8   2       1521.81       1445.84        38.69 o                         
  -8   9   2        239.30        299.21        23.54 o                         
  -7   9   2        296.46        412.59        25.05 o                         
  -6   9   2       2711.44       2569.23        61.03 o                         
  -5   9   2         58.01         57.39        11.28 o                         
  -4   9   2       1278.71       1271.48        35.28 o                         
  -3   9   2        834.15        751.72        30.54 o                         
  -2   9   2        804.46        861.88        37.80 o                         
  -1   9   2        203.72        174.40        21.08 o                         
   0   9   2        131.34        120.93        20.05 o                         
  -9  10   2        384.05        419.88        33.11 o                         
  -8  10   2        397.96        413.51        32.84 o                         
  -7  10   2        701.77        681.32        43.36 o                         
  -6  10   2        706.56        719.15        46.07 o                         
  -5  10   2        182.94        230.27        23.89 o                         
  -4  10   2        738.18        820.91        39.93 o                         
  -3  10   2         36.15         21.97        14.95 o                         
  -2  10   2       1510.12       1487.32        51.97 o                         
  -1  10   2        291.71        270.23        30.37 o                         
   0  10   2        105.57         83.86        21.79 o                         
  -8  11   2         50.90         47.77        18.41 o                         
  -7  11   2        360.44        430.78        43.38 o                         
  -6  11   2         82.84        106.34        23.99 o                         
  -5  11   2        300.40        282.81        34.70 o                         
  -4  11   2         39.65         76.43        27.61 o                         
  -3  11   2        549.74        658.73        46.93 o                         
   0   1   3        162.11         57.68         3.46 o                         
  -1   2   3      10227.76      11187.41        86.57 o                         
   0   2   3      13487.69      13339.62        99.63 o                         
  -2   3   3      22507.17      25141.47       190.09 o                         
  -1   3   3      12300.16      12361.89        94.13 o                         
   0   3   3       6894.81       7031.72        56.52 o                         
  -3   4   3       3477.63       3521.32        33.83 o                         
  -2   4   3       4540.45       4437.09        38.65 o                         
  -1   4   3        650.55        549.50        11.07 o                         
   0   4   3        586.92        437.79        10.12 o                         
  -4   5   3       1800.75       1779.49        22.14 o                         
  -3   5   3       5692.28       5320.33        46.23 o                         
  -2   5   3         67.89        107.77         6.21 o                         
  -1   5   3          3.71         38.06         3.99 o                         
   0   5   3       1855.64       1723.32        22.81 o                         
  -5   6   3        205.93        244.47         9.68 o                         
  -4   6   3       3356.77       2990.12        31.90 o                         
  -3   6   3        154.09        186.53         8.46 o                         
  -2   6   3       1420.68       1346.08        20.82 o                         
  -1   6   3          1.57         16.19         4.25 o                         
   0   6   3        905.54        850.62        18.20 o                         
  -6   7   3         25.94          9.04         4.58 o                         
  -5   7   3       4273.03       4002.82        40.11 o                         
  -4   7   3       4925.90       4489.62        43.55 o                         
  -3   7   3       1109.62       1008.38        18.65 o                         
  -2   7   3        138.23        158.11         8.61 o                         
  -1   7   3        258.32        265.78        11.95 o                         
   0   7   3         24.01         35.29         6.97 o                         
  -7   8   3        568.40        550.11        23.78 o                         
  -6   8   3         91.80        117.94        11.46 o                         
  -5   8   3          1.20         11.10         5.29 o                         
  -4   8   3         16.87         28.55         6.73 o                         
  -3   8   3         18.85         27.01         6.61 o                         
  -2   8   3        430.71        462.39        20.27 o                         
  -1   8   3        587.61        532.62        24.00 o                         
   0   8   3       3437.08       3450.55        67.14 o                         
  -8   9   3         63.94         65.04        14.48 o                         
  -7   9   3         63.19         45.60        12.80 o                         
  -6   9   3        238.21        281.17        23.15 o                         
  -5   9   3         14.75          4.78         8.54 o                         
  -4   9   3       1348.59       1314.38        39.54 o                         
  -3   9   3       2887.07       3057.29        60.66 o                         
  -2   9   3          7.91         -7.12         8.58 o                         
  -1   9   3        343.57        383.07        28.09 o                         
   0   9   3        260.16        208.68        26.71 o                         
  -9  10   3         21.39         39.87        16.36 o                         
  -8  10   3         12.50         -6.79        13.51 o                         
  -7  10   3        103.50        149.17        22.09 o                         
  -6  10   3         15.44          9.58        12.86 o                         
  -5  10   3         12.07         -3.29        11.07 o                         
  -4  10   3        395.40        348.46        30.09 o                         
  -3  10   3        650.82        717.43        48.96 o                         
  -2  10   3          0.14         26.42        16.27 o                         
  -1  10   3         13.07         50.97        16.43 o                         
   0  10   3        600.80        584.63       195.43 o                         
  -8  11   3          0.18         -7.58        15.45 o                         
  -7  11   3         92.49        174.26        28.20 o                         
  -6  11   3         88.92         26.90        17.95 o                         
  -5  11   3         38.79         54.21        19.97 o                         
  -4  11   3        133.37        155.56        26.49 o                         
  -3  11   3         45.46         62.61        22.14 o                         
   0   0   4        320.03        788.29        29.04 o                         
   0   1   4       3682.07       3323.31        30.88 o                         
  -1   2   4      14393.45      16890.66       123.95 o                         
   0   2   4       4602.13       4641.22        38.43 o                         
  -2   3   4        749.67        775.82        16.61 o                         
  -1   3   4        505.41        585.55        10.17 o                         
   0   3   4         99.06         38.09         3.67 o                         
  -3   4   4        332.71        377.75         8.96 o                         
  -2   4   4         92.78        154.82         6.36 o                         
  -1   4   4       2438.62       2089.62        22.69 o                         
   0   4   4         41.99         29.20         3.67 o                         
  -4   5   4       2191.56       2245.24        27.42 o                         
  -3   5   4        255.27        350.27        11.69 o                         
  -2   5   4       2257.39       2141.59        25.29 o                         
  -1   5   4      15870.94      16043.24       133.34 o                         
   0   5   4      13041.38      13288.21       122.59 o                         
  -5   6   4         13.96         30.12         4.54 o                         
  -4   6   4       3906.24       4063.22        42.63 o                         
  -3   6   4       1688.45       1634.50        21.39 o                         
  -2   6   4      13523.00      13126.74       114.86 o                         
  -1   6   4      13917.45      14087.92       118.09 o                         
   0   6   4       4277.13       4004.97        42.96 o                         
  -6   7   4        185.20        224.82        11.36 o                         
  -5   7   4       2050.78       2367.79        40.22 o                         
  -4   7   4       3578.06       3339.67        35.05 o                         
  -3   7   4        974.66        839.02        16.98 o                         
  -2   7   4        702.43        698.39        17.19 o                         
  -1   7   4       1311.70       1287.99        25.02 o                         
   0   7   4         70.07         71.79         9.01 o                         
  -7   8   4        917.39        914.05        28.94 o                         
  -6   8   4        427.30        514.90        21.87 o                         
  -5   8   4          6.90          3.28         5.28 o                         
  -4   8   4       1675.03       1484.77        29.43 o                         
  -3   8   4         14.64          1.10         5.88 o                         
  -2   8   4       3650.87       3656.41        57.82 o                         
  -1   8   4        526.84        534.24        25.53 o                         
   0   8   4         73.48         84.82        13.59 o                         
  -8   9   4        192.72        185.33        18.42 o                         
  -7   9   4        502.82        447.23        33.94 o                         
  -6   9   4       5154.88       5508.49       113.97 o                         
  -5   9   4       1046.44       1074.72        40.44 o                         
  -4   9   4         11.14         16.41        12.17 o                         
  -3   9   4         46.61         47.59        12.15 o                         
  -2   9   4         36.36         57.55        13.03 o                         
  -1   9   4        487.63        448.19        30.91 o                         
   0   9   4        392.34        381.14        29.08 o                         
  -9  10   4        623.76        662.66        46.12 o                         
  -8  10   4         17.21         24.54        15.10 o                         
  -7  10   4       2275.74       2473.05        71.75 o                         
  -6  10   4       1636.39       1633.36        61.59 o                         
  -5  10   4         16.71         48.07        15.37 o                         
  -4  10   4         30.17         46.72        14.26 o                         
  -3  10   4        703.11        719.63        40.51 o                         
  -2  10   4       2864.45       2729.85        84.61 o                         
  -1  10   4        984.61       1095.76        60.90 o                         
  -8  11   4        236.18        260.12        29.54 o                         
  -7  11   4       1460.47       1487.70        59.74 o                         
  -6  11   4         94.60         91.10        22.38 o                         
  -5  11   4        875.68        883.06        51.42 o                         
  -4  11   4        194.82        203.35        29.00 o                         
  -3  11   4        617.17        704.58        47.74 o                         
   0   1   5       1564.05       1408.04        15.84 o                         
  -1   2   5      48366.77       3026.59     26426.38 o                         
   0   2   5      19736.35      20649.30       154.14 o                         
  -2   3   5       2402.76       3232.90        31.14 o                         
  -1   3   5       6823.48       6684.76        55.10 o                         
   0   3   5       6825.06       6578.08        55.30 o                         
  -3   4   5       1830.81       2078.12        23.13 o                         
  -2   4   5       3088.42       3212.44        31.70 o                         
  -1   4   5       1340.63       1336.79        17.44 o                         
   0   4   5       5326.27       5136.89        46.28 o                         
  -4   5   5       2657.36       2586.42        28.80 o                         
  -3   5   5       5101.81       5269.26        49.64 o                         
  -2   5   5       3182.76       2983.64        31.07 o                         
  -1   5   5          0.01         20.86         4.24 o                         
   0   5   5       1236.41       1348.70        19.63 o                         
  -5   6   5       2028.73       1774.91        23.98 o                         
  -4   6   5         26.73         38.60         4.72 o                         
  -3   6   5       1154.41        930.22        15.58 o                         
  -2   6   5        625.79        762.17        16.91 o                         
  -1   6   5         19.70         44.68         5.68 o                         
   0   6   5       4125.42       3741.48        41.26 o                         
  -6   7   5        469.79        408.72        16.14 o                         
  -5   7   5       2793.60       2658.02        34.21 o                         
  -4   7   5       2897.29       2812.63        32.80 o                         
  -3   7   5        769.83        726.50        17.18 o                         
  -2   7   5       4160.28       4016.08        47.51 o                         
  -1   7   5       1519.83       1511.46        29.77 o                         
   0   7   5        324.89        300.50        15.65 o                         
  -7   8   5          2.68          7.34         8.53 o                         
  -6   8   5        475.21        515.49        23.19 o                         
  -5   8   5        892.53        908.10        26.95 o                         
  -4   8   5       1386.55       1355.17        28.03 o                         
  -3   8   5        565.67        522.08        21.08 o                         
  -2   8   5        538.24        592.37        25.14 o                         
  -1   8   5        730.94        763.77        30.37 o                         
   0   8   5       2429.12       2326.39        56.08 o                         
  -8   9   5         55.64         58.80        15.33 o                         
  -7   9   5       1933.97       2005.61        59.06 o                         
  -6   9   5       1690.99       1677.19        49.21 o                         
  -5   9   5        612.18        631.46        33.59 o                         
  -4   9   5        599.83        659.19        34.79 o                         
  -3   9   5       2288.69       2184.93        56.84 o                         
  -2   9   5        352.84        386.30        25.19 o                         
  -1   9   5       3244.05       3225.86        79.05 o                         
   0   9   5       1123.50       1071.69        47.55 o                         
  -9  10   5        198.83        207.56        27.36 o                         
  -8  10   5        382.27        470.02        42.28 o                         
  -7  10   5          0.04         11.86        14.02 o                         
  -6  10   5        386.47        406.41        36.93 o                         
  -5  10   5         66.98         64.41        16.83 o                         
  -4  10   5        515.98        544.04        36.83 o                         
  -3  10   5       4199.29       4244.46        94.31 o                         
  -2  10   5         19.55         43.78        20.35 o                         
  -1  10   5        214.72        319.80        30.29 o                         
  -7  11   5        212.56        255.33        28.42 o                         
  -6  11   5        938.94       1146.13        63.07 o                         
  -5  11   5        223.77        289.06        33.12 o                         
  -4  11   5        284.22        282.31        30.09 o                         
   0   0   6       1219.66       1958.91        53.20 o                         
   0   1   6        234.29        406.65         8.39 o                         
  -1   2   6        362.16        403.65         9.30 o                         
   0   2   6          4.62         15.18         2.90 o                         
  -2   3   6       5945.75       5958.99        69.05 o                         
  -1   3   6        520.88        462.26         9.89 o                         
   0   3   6       1041.49       1136.45        15.45 o                         
  -3   4   6       8542.01       8693.50        69.20 o                         
  -2   4   6       4733.22       4638.10        44.10 o                         
  -1   4   6        260.07        237.73         8.15 o                         
   0   4   6         90.05         69.34         5.16 o                         
  -4   5   6         16.95         47.10         4.94 o                         
  -3   5   6       1416.99       1489.91        19.84 o                         
  -2   5   6        452.46        507.01        11.74 o                         
  -1   5   6      14350.91      13104.04       105.98 o                         
   0   5   6       4021.07       4196.19        42.99 o                         
  -5   6   6        868.87        782.04        15.59 o                         
  -4   6   6       5329.54       5046.94        51.01 o                         
  -3   6   6          5.83          7.08         3.58 o                         
  -2   6   6       5052.73       4770.77        49.58 o                         
  -1   6   6       4979.69       4926.96        53.49 o                         
   0   6   6        393.20        437.35        13.73 o                         
  -6   7   6         44.45         37.69         7.12 o                         
  -5   7   6       2952.65       3017.71        51.53 o                         
  -4   7   6       2923.82       2942.37        36.41 o                         
  -3   7   6         15.96         15.50         5.56 o                         
  -2   7   6        389.61        377.04        15.72 o                         
  -1   7   6       4153.57       3958.20        57.29 o                         
   0   7   6        826.13        757.17        24.80 o                         
  -7   8   6         56.67         59.31        11.40 o                         
  -6   8   6          6.77         13.05         7.66 o                         
  -5   8   6        519.86        539.35        23.10 o                         
  -4   8   6        564.04        575.22        23.82 o                         
  -3   8   6        430.86        391.42        20.79 o                         
  -2   8   6       3009.03       3088.31        74.30 o                         
  -1   8   6        773.30        751.37        32.52 o                         
   0   8   6        396.65        464.62        29.61 o                         
  -8   9   6        384.48        390.47        28.30 o                         
  -7   9   6          2.80         -2.66        10.69 o                         
  -6   9   6       1057.17       1165.70        46.76 o                         
  -5   9   6          0.31         -9.31         9.31 o                         
  -4   9   6        147.08        178.39        19.87 o                         
  -3   9   6        166.53        140.49        18.91 o                         
  -2   9   6         47.95         54.82        12.92 o                         
  -1   9   6          0.18         19.24        13.61 o                         
   0   9   6         29.95         19.38        16.07 o                         
  -9  10   6        686.31        724.23        47.01 o                         
  -8  10   6        102.44         61.81        19.53 o                         
  -7  10   6       1351.54       1544.66        56.97 o                         
  -6  10   6        704.31        782.30        48.05 o                         
  -5  10   6         94.04         92.46        19.18 o                         
  -4  10   6        124.88        121.28        21.17 o                         
  -3  10   6         15.37         13.17        13.98 o                         
  -2  10   6        740.77        785.30        45.51 o                         
  -1  10   6         93.80         58.91        19.07 o                         
  -7  11   6        719.21        757.52        48.55 o                         
  -6  11   6        279.60        202.88        28.69 o                         
  -5  11   6       1017.40        966.27        55.63 o                         
  -4  11   6          0.11         46.42        20.66 o                         
   0   1   7        235.38        221.91         7.37 o                         
  -1   2   7        598.60        737.90        12.41 o                         
   0   2   7        883.04       1064.25        14.81 o                         
  -2   3   7       7115.75       7935.90        81.80 o                         
  -1   3   7       3731.07       4159.56        39.34 o                         
   0   3   7       1382.01       1338.91        17.42 o                         
  -3   4   7       4854.20       4936.13        49.12 o                         
  -2   4   7       3721.94       3572.72        37.17 o                         
  -1   4   7        279.74        283.29         8.63 o                         
   0   4   7         99.08        104.08         6.45 o                         
  -4   5   7         24.44         46.71         5.13 o                         
  -3   5   7          1.59         10.10         3.65 o                         
  -2   5   7         19.84         27.90         4.36 o                         
  -1   5   7         25.93         61.91         7.06 o                         
   0   5   7         77.80         83.59         6.19 o                         
  -5   6   7       1494.98       1305.01        19.95 o                         
  -4   6   7        768.54        733.73        16.24 o                         
  -3   6   7        861.67        797.36        15.00 o                         
  -2   6   7        379.73        381.30        11.14 o                         
  -1   6   7         86.21        101.01         8.03 o                         
   0   6   7         17.13          9.52         5.03 o                         
  -6   7   7         49.01         36.43         7.28 o                         
  -5   7   7       2379.49       2275.34        35.59 o                         
  -4   7   7       2561.67       2606.48        37.95 o                         
  -3   7   7         44.96         67.72         8.10 o                         
  -2   7   7         72.20        105.62         9.73 o                         
  -1   7   7        337.19        330.95        19.18 o                         
   0   7   7       1071.98        969.85        30.08 o                         
  -7   8   7       1225.57       1222.12        38.40 o                         
  -6   8   7        255.91        237.27        18.80 o                         
  -5   8   7        237.79        192.37        15.93 o                         
  -4   8   7        132.82        109.08        13.19 o                         
  -3   8   7       1052.57       1049.49        31.77 o                         
  -2   8   7       1018.38       1060.78        41.54 o                         
  -1   8   7        980.26        874.05        37.98 o                         
   0   8   7       3057.13       3056.81        71.93 o                         
  -8   9   7         25.68         -6.79        12.47 o                         
  -7   9   7         43.33         43.70        14.99 o                         
  -6   9   7         10.62         22.53        12.71 o                         
  -5   9   7          3.38         11.62        12.10 o                         
  -4   9   7       1547.02       1557.77        52.16 o                         
  -3   9   7       2186.20       2545.40        89.41 o                         
  -2   9   7         20.05         17.87        12.92 o                         
  -1   9   7        125.99         92.39        18.57 o                         
   0   9   7          5.17          7.22        14.77 o                         
  -9  10   7        116.83        121.47        23.08 o                         
  -8  10   7         74.73         99.27        20.55 o                         
  -7  10   7          0.49        281.58        60.72 o                         
  -6  10   7         76.54         47.19        17.10 o                         
  -5  10   7          2.75         11.41        12.97 o                         
  -4  10   7         30.85         47.74        16.28 o                         
  -3  10   7        132.74        101.99        22.57 o                         
  -2  10   7          1.21         34.61        15.56 o                         
  -1  10   7         12.53         61.58        19.31 o                         
  -6  11   7        126.41         82.58        23.48 o                         
  -5  11   7        113.80        129.76        26.17 o                         
   0   0   8      15581.68      22979.80       399.12 o                         
   0   1   8       3288.49       2928.47        29.23 o                         
  -1   2   8       5629.13       5783.65        49.67 o                         
   0   2   8         32.37        225.06         7.73 o                         
  -2   3   8       2504.45       2678.00        43.39 o                         
  -1   3   8          5.33         15.11         3.67 o                         
   0   3   8       1549.28       1516.44        19.44 o                         
  -3   4   8       3352.77       3660.69        38.07 o                         
  -2   4   8          5.47          8.39         3.39 o                         
  -1   4   8       6830.02       7012.22        62.37 o                         
   0   4   8       3207.22       2992.56        32.83 o                         
  -4   5   8         72.95         52.16         5.23 o                         
  -3   5   8       4351.06       4182.15        43.85 o                         
  -2   5   8       1543.45       1339.39        20.86 o                         
  -1   5   8      12759.87      12167.07        98.90 o                         
   0   5   8       1020.22       1044.04        18.07 o                         
  -5   6   8        823.04        798.06        17.53 o                         
  -4   6   8        461.79        496.55        15.70 o                         
  -3   6   8       1903.78       1649.57        23.78 o                         
  -2   6   8       1121.51       1159.97        19.45 o                         
  -1   6   8        694.94        746.60        17.67 o                         
   0   6   8       1377.59       1272.23        27.65 o                         
  -6   7   8       1286.70       1181.65        30.46 o                         
  -5   7   8       1924.44       1630.06        32.55 o                         
  -4   7   8        812.97        710.29        21.74 o                         
  -3   7   8          8.13         13.53         5.63 o                         
  -2   7   8       3297.29       2861.37        48.00 o                         
  -1   7   8       2068.41       2044.96        46.24 o                         
   0   7   8        331.69        400.88        26.46 o                         
  -7   8   8        256.11        242.88        24.19 o                         
  -6   8   8        389.70        405.36        27.20 o                         
  -5   8   8         22.16          3.14         8.64 o                         
  -4   8   8       1098.97       1000.09        34.81 o                         
  -3   8   8        604.73        562.75        28.92 o                         
  -2   8   8        537.58        599.00        35.57 o                         
  -1   8   8        184.61        148.19        22.28 o                         
   0   8   8        111.80         94.52        18.97 o                         
  -8   9   8        149.82        138.73        21.76 o                         
  -7   9   8        887.29       1039.61        46.42 o                         
  -6   9   8       1671.64       1554.01        53.38 o                         
  -5   9   8         91.20         71.71        16.20 o                         
  -4   9   8        246.25        210.47        22.82 o                         
  -3   9   8          0.91          6.51        11.44 o                         
  -2   9   8        113.74        128.62        22.43 o                         
  -1   9   8         40.86         34.97        15.63 o                         
   0   9   8          1.44        -13.15        13.15 o                         
  -8  10   8       2150.52       2321.21        76.78 o                         
  -7  10   8       1280.91       1112.51        56.39 o                         
  -6  10   8       1536.98       1451.43        56.57 o                         
  -5  10   8       2049.88       1999.26        60.91 o                         
  -4  10   8         57.40         66.25        16.56 o                         
  -3  10   8          1.56         15.02        15.34 o                         
  -2  10   8       1165.60       1332.53        57.62 o                         
   0   1   9       1090.30       1266.81        17.47 o                         
  -1   2   9        333.24        237.54         8.49 o                         
   0   2   9        128.39        218.66         8.55 o                         
  -2   3   9       2986.34       2651.40        47.44 o                         
  -1   3   9       1316.03       1244.73        18.74 o                         
   0   3   9        762.97        797.72        14.12 o                         
  -3   4   9      12646.94      13409.86       110.36 o                         
  -2   4   9       5033.31       5105.55        49.40 o                         
  -1   4   9         41.87         24.42         4.27 o                         
   0   4   9        168.17        223.48         8.75 o                         
  -4   5   9          1.55          6.43         3.98 o                         
  -3   5   9       1478.70       1497.95        22.82 o                         
  -2   5   9        112.05        126.95         8.26 o                         
  -1   5   9         54.67         82.18         6.91 o                         
   0   5   9       3397.70       3240.92        39.26 o                         
  -5   6   9       5125.52       4995.51        60.63 o                         
  -4   6   9        547.45        574.55        18.54 o                         
  -3   6   9       2718.99       2521.66        34.28 o                         
  -2   6   9       7966.50       7147.45        73.58 o                         
  -1   6   9        583.27        547.24        17.91 o                         
   0   6   9        671.67        652.61        22.67 o                         
  -6   7   9       1086.01       1068.24        34.65 o                         
  -5   7   9        650.03        773.71        28.09 o                         
  -4   7   9        900.36        909.59        25.80 o                         
  -3   7   9         16.23         24.96         7.40 o                         
  -2   7   9          0.35         29.64         7.82 o                         
  -1   7   9        523.92        560.10        26.23 o                         
   0   7   9       3788.32       3406.88        69.15 o                         
  -7   8   9       2873.67       2730.65        71.52 o                         
  -6   8   9        299.02        309.04        24.72 o                         
  -5   8   9        458.17        545.37        29.43 o                         
  -4   8   9       1827.95       1870.08        47.73 o                         
  -3   8   9       4290.86       4012.16        73.97 o                         
  -2   8   9       1140.17       1335.96        52.00 o                         
  -1   8   9        648.21        650.34        36.90 o                         
   0   8   9       1913.40       1658.83        52.76 o                         
  -8   9   9         45.22         54.63        17.72 o                         
  -7   9   9          8.51         -0.57        13.25 o                         
  -6   9   9       1599.57       1612.90        58.19 o                         
  -5   9   9        154.12        125.52        18.40 o                         
  -4   9   9       3314.83       3084.07        71.06 o                         
  -3   9   9        839.35       1052.45        67.02 o                         
  -2   9   9          7.44          7.15        12.68 o                         
  -1   9   9        232.29        259.64        28.44 o                         
   0   9   9        272.88        369.07        35.02 o                         
  -8  10   9         48.07         47.68        20.78 o                         
  -7  10   9         74.37        219.76        31.86 o                         
  -6  10   9         11.94         15.27        15.38 o                         
  -5  10   9         12.08         28.27        16.02 o                         
  -4  10   9        108.33         96.81        19.56 o                         
  -3  10   9        175.55        196.69        26.68 o                         
  -2  10   9          4.69          2.54        15.18 o                         
   0   1  10        595.44        649.68        16.62 o                         
  -1   2  10       3146.73       2970.89        31.40 o                         
   0   2  10        677.07        647.78        13.41 o                         
  -2   3  10      18657.34      19728.90       154.04 o                         
  -1   3  10        114.96        129.85         7.83 o                         
   0   3  10        601.22        669.59        13.71 o                         
  -3   4  10       3019.05       3303.53        36.83 o                         
  -2   4  10       1761.53       1569.04        22.93 o                         
  -1   4  10       1029.96       1058.66        18.44 o                         
   0   4  10        149.61        186.24         8.36 o                         
  -4   5  10         25.39         33.63         5.05 o                         
  -3   5  10          6.14         18.17         4.46 o                         
  -2   5  10         84.28         87.71         7.19 o                         
  -1   5  10      11547.24      11075.92        92.67 o                         
   0   5  10         20.18         53.16         6.84 o                         
  -5   6  10        618.09        588.44        23.49 o                         
  -4   6  10        233.54        329.56        16.24 o                         
  -3   6  10        370.42        369.74        16.95 o                         
  -2   6  10        111.26        137.27        10.95 o                         
  -1   6  10        170.77        140.02        11.93 o                         
   0   6  10        298.67        326.99        19.89 o                         
  -6   7  10        329.13        290.02        23.81 o                         
  -5   7  10        317.06        383.63        23.20 o                         
  -4   7  10         17.96         12.46         7.69 o                         
  -3   7  10        241.13        273.57        18.28 o                         
  -2   7  10        134.29        133.55        15.34 o                         
  -1   7  10        619.63        590.59        31.44 o                         
   0   7  10       1122.20       1147.75        50.35 o                         
  -7   8  10       1336.81       1141.34        46.69 o                         
  -6   8  10        798.70        911.97        41.78 o                         
  -5   8  10        716.86        659.59        35.60 o                         
  -4   8  10        343.37        308.01        24.86 o                         
  -3   8  10       1476.16       1420.68        50.70 o                         
  -2   8  10        943.23        836.36        40.53 o                         
  -1   8  10        740.26        759.26        41.47 o                         
   0   8  10       1270.04       1338.00        53.54 o                         
  -8   9  10          1.51          9.75        14.77 o                         
  -7   9  10         45.74         10.33        15.10 o                         
  -6   9  10        700.83        715.34        42.40 o                         
  -5   9  10        169.71        146.66        22.77 o                         
  -4   9  10       1714.92       1685.28        51.67 o                         
  -3   9  10        665.33        713.99        40.02 o                         
  -2   9  10        239.49        207.04        25.65 o                         
  -1   9  10        743.15        811.97        47.46 o                         
   0   9  10         65.61         37.09        17.96 o                         
  -7  10  10       1438.19       1431.93        66.52 o                         
  -6  10  10       1368.83       1486.57        62.96 o                         
  -5  10  10        519.70        540.19        41.83 o                         
  -4  10  10         68.16         50.30        19.20 o                         
  -3  10  10        581.34        594.19        39.49 o                         
   0   1  11          0.17         14.36         3.95 o                         
  -1   2  11        279.86        129.15         7.16 o                         
   0   2  11        652.14        482.80        13.07 o                         
  -2   3  11         75.83        193.76         9.79 o                         
  -1   3  11        311.91        315.22        11.51 o                         
   0   3  11        426.60        349.70        11.00 o                         
  -3   4  11       2786.48       2556.62        32.77 o                         
  -2   4  11       2413.94       2122.04        28.32 o                         
  -1   4  11         19.77         28.35         5.13 o                         
   0   4  11        678.48        627.39        14.93 o                         
  -4   5  11         69.60         51.44         6.88 o                         
  -3   5  11        330.63        431.68        14.55 o                         
  -2   5  11        869.63        762.40        17.54 o                         
  -1   5  11          4.55          7.42         5.14 o                         
   0   5  11        626.37        660.49        21.68 o                         
  -5   6  11       2644.52       2400.82        46.70 o                         
  -4   6  11        285.49        346.77        18.87 o                         
  -3   6  11       2314.28       2163.65        38.92 o                         
  -2   6  11       1348.59       1409.24        31.94 o                         
  -1   6  11          7.94         12.32         8.11 o                         
   0   6  11         18.09         21.11        10.33 o                         
  -6   7  11         59.76         63.69        14.82 o                         
  -5   7  11        612.23        588.43        32.03 o                         
  -4   7  11        935.76        896.61        33.89 o                         
  -3   7  11         32.00         24.74         9.33 o                         
  -2   7  11        415.11        450.38        25.88 o                         
  -1   7  11        625.46        633.65        35.12 o                         
   0   7  11       1183.12       1164.56        45.32 o                         
  -7   8  11        895.48        858.88        44.63 o                         
  -6   8  11        402.97        334.00        29.04 o                         
  -5   8  11        450.95        473.45        33.45 o                         
  -4   8  11         61.11        106.29        16.83 o                         
  -3   8  11       1150.76       1167.60        44.72 o                         
  -2   8  11        998.21       1037.21        47.88 o                         
  -1   8  11        409.15        430.08        34.40 o                         
   0   8  11        770.38        786.41        46.83 o                         
  -8   9  11         18.00         19.13        16.37 o                         
  -7   9  11        405.37        475.35        38.26 o                         
  -6   9  11         68.06        274.75        41.99 o                         
  -5   9  11         24.60         11.05        14.43 o                         
  -4   9  11        949.33        993.50        48.71 o                         
  -3   9  11        705.60        766.03        41.99 o                         
  -2   9  11          0.10        -13.48        16.61 o                         
  -1   9  11        324.64        315.67        34.09 o                         
  -6  10  11         36.76         42.27        19.37 o                         
  -5  10  11         31.85         26.67        17.35 o                         
  -4  10  11         21.16         23.20        18.41 o                         
   0   0  12       9555.75      10414.30       218.22 o                         
   0   1  12       4162.32       4087.30        42.69 o                         
  -1   2  12       1951.53       2030.33        25.95 o                         
   0   2  12        119.67        114.85         7.05 o                         
  -2   3  12        141.66        340.95        22.20 o                         
  -1   3  12       1393.06       1267.62        22.46 o                         
   0   3  12         63.02         47.58         5.37 o                         
  -3   4  12        118.79        150.62         9.70 o                         
  -2   4  12        465.16        621.70        16.31 o                         
  -1   4  12          9.76         12.66         4.68 o                         
   0   4  12        524.18        507.19        16.91 o                         
  -4   5  12       1554.22       1536.42        31.76 o                         
  -3   5  12        200.86        217.06        13.31 o                         
  -2   5  12       1462.73       1192.98        26.14 o                         
  -1   5  12       5004.32       4621.88        62.70 o                         
   0   5  12       1993.51       1936.24        57.55 o                         
  -5   6  12          8.35          4.46         9.33 o                         
  -4   6  12        686.82        782.55        45.20 o                         
  -3   6  12        810.54        890.46        29.59 o                         
  -2   6  12       2776.83       2414.08        47.88 o                         
  -1   6  12       2246.79       2154.21        48.46 o                         
   0   6  12       1049.45       1058.63        40.31 o                         
  -6   7  12         27.74         45.42        15.16 o                         
  -5   7  12        559.51        773.58        52.99 o                         
  -4   7  12       1228.26       1250.17        41.87 o                         
  -3   7  12         18.11         37.92        11.96 o                         
  -2   7  12        841.23        783.79        37.32 o                         
  -1   7  12          0.10          5.75        10.85 o                         
   0   7  12         30.20         40.37        13.58 o                         
  -7   8  12        241.49        228.87        26.38 o                         
  -6   8  12        180.64        189.08        23.85 o                         
  -5   8  12          0.29         11.15        12.55 o                         
  -4   8  12         41.82         16.47        13.24 o                         
  -3   8  12         12.99          2.73        11.70 o                         
  -2   8  12        120.55        122.05        19.96 o                         
  -1   8  12          3.23          4.51        13.08 o                         
   0   8  12         36.02         68.39        19.36 o                         
  -8   9  12        131.61        154.92        32.68 o                         
  -7   9  12        476.56        518.98        41.78 o                         
  -6   9  12       3377.32       3900.81       105.41 o                         
  -5   9  12        456.93        598.51        54.70 o                         
  -4   9  12          0.53        -12.51        13.67 o                         
  -3   9  12         57.65        113.52        20.78 o                         
  -2   9  12          3.72         23.45        15.42 o                         
  -1   9  12         67.64        134.17        30.96 o                         
   0   1  13          0.18         12.45         4.26 o                         
  -1   2  13       4203.59       4406.89        45.24 o                         
   0   2  13       5579.74       5044.81        49.72 o                         
  -2   3  13       7306.24       7656.56       107.77 o                         
  -1   3  13       2883.35       2664.61        34.11 o                         
   0   3  13       1701.32       1538.89        24.20 o                         
  -3   4  13        116.80        115.65         9.94 o                         
  -2   4  13        306.96        305.23        13.81 o                         
  -1   4  13        108.94         89.77         8.70 o                         
   0   4  13        484.08        580.40        22.39 o                         
  -4   5  13        472.61        530.88        23.56 o                         
  -3   5  13       3531.92       3290.40        53.52 o                         
  -2   5  13         91.04         58.08         9.66 o                         
  -1   5  13         37.16         51.75        10.78 o                         
   0   5  13       2428.13       2292.17        48.08 o                         
  -5   6  13        172.18        197.31        20.36 o                         
  -4   6  13        749.17        701.95        35.90 o                         
  -3   6  13         44.38         68.37        12.09 o                         
  -2   6  13       1662.22       1795.14        58.47 o                         
  -1   6  13          1.72          9.64         9.73 o                         
   0   6  13        759.45        709.80        43.76 o                         
  -6   7  13         66.31         31.87        15.23 o                         
  -5   7  13       1509.65       1588.92        49.90 o                         
  -4   7  13       2164.89       1871.01        56.52 o                         
  -3   7  13        378.31        301.20        26.97 o                         
  -2   7  13        122.28        136.05        20.27 o                         
  -1   7  13         34.27         37.39        13.61 o                         
   0   7  13        135.28        118.49        19.40 o                         
  -7   8  13         26.84         26.76        16.84 o                         
  -6   8  13        100.54         97.98        19.78 o                         
  -5   8  13         15.45         26.87        14.49 o                         
  -4   8  13        537.09        460.30        37.71 o                         
  -3   8  13        125.54        140.79        19.56 o                         
  -2   8  13        182.46        262.75        27.57 o                         
  -1   8  13        388.69        426.50        33.54 o                         
   0   8  13       1914.74       1963.87        68.20 o                         
  -7   9  13         35.12         49.52        19.39 o                         
  -6   9  13        890.89       1073.77        56.07 o                         
  -5   9  13         10.66          1.42        15.68 o                         
  -4   9  13        195.99        216.28        31.23 o                         
  -3   9  13       1757.48       1968.16        66.57 o                         
  -2   9  13         23.00         27.30        18.31 o                         
   0   0  14       3660.44       4029.24       104.59 o                         
   0   1  14         11.97         18.33         5.00 o                         
  -1   2  14       1591.34       1384.84        22.80 o                         
   0   2  14          1.49         32.90         5.77 o                         
  -2   3  14         81.00         53.76         8.32 o                         
  -1   3  14       2997.99       2877.05        39.80 o                         
   0   3  14       1784.02       1682.18        28.27 o                         
  -3   4  14         51.79         42.05         8.48 o                         
  -2   4  14         27.98         18.49         7.40 o                         
  -1   4  14       4704.38       4216.10        60.91 o                         
   0   4  14        425.46        419.80        21.00 o                         
  -4   5  14        231.65        219.27        21.30 o                         
  -3   5  14          9.33         60.36        10.74 o                         
  -2   5  14         75.90         81.53        11.67 o                         
  -1   5  14        638.45        711.32        33.00 o                         
   0   5  14       1894.32       1911.34        50.10 o                         
  -5   6  14        248.74        242.36        24.40 o                         
  -4   6  14       2670.48       2593.45        58.54 o                         
  -3   6  14        113.79         90.52        15.47 o                         
  -2   6  14       2527.79       2080.52        51.70 o                         
  -1   6  14       2290.32       2235.22        81.77 o                         
   0   6  14        684.19        603.69        39.65 o                         
  -6   7  14        217.74        199.40        24.68 o                         
  -5   7  14       2203.76       2494.49        72.04 o                         
  -4   7  14       3487.57       3416.69        86.65 o                         
  -3   7  14          5.73          0.75        11.87 o                         
  -2   7  14        196.79        189.32        22.25 o                         
  -1   7  14        772.87        787.55        43.59 o                         
   0   7  14        244.31        211.13        25.19 o                         
  -7   8  14         61.19         23.79        16.47 o                         
  -6   8  14         52.53          9.52        17.15 o                         
  -5   8  14         47.65         31.53        20.27 o                         
  -4   8  14          0.74          6.48        12.83 o                         
  -3   8  14        148.12        203.90        24.96 o                         
  -2   8  14       2361.77       2316.75        66.53 o                         
  -1   8  14        884.83        915.22        54.20 o                         
  -5   9  14        280.98        265.98        34.23 o                         
  -4   9  14         56.55         65.65        21.83 o                         
   0   1  15        282.09        269.09        12.23 o                         
  -1   2  15       4662.43       4165.89        50.68 o                         
   0   2  15       3345.89       3088.72        43.63 o                         
  -2   3  15        543.28        646.09        33.44 o                         
  -1   3  15        686.25        712.76        23.24 o                         
   0   3  15       1522.99       1257.48        31.04 o                         
  -3   4  15        266.82        293.63        19.14 o                         
  -2   4  15        567.78        516.95        23.72 o                         
  -1   4  15        290.55        244.52        17.68 o                         
   0   4  15        474.05        497.22        26.18 o                         
  -4   5  15        581.87        532.75        30.84 o                         
  -3   5  15       1052.33       1121.60        38.88 o                         
  -2   5  15        529.33        585.68        29.94 o                         
  -1   5  15         39.79         44.30        12.12 o                         
   0   5  15        294.66        329.47        28.24 o                         
  -5   6  15        280.22        281.07        26.57 o                         
  -4   6  15        249.58        237.73        24.82 o                         
  -3   6  15        309.84        326.45        28.34 o                         
  -2   6  15        177.67        175.94        21.07 o                         
  -1   6  15          4.63         23.35        12.93 o                         
   0   6  15        924.94       1002.72        49.92 o                         
  -6   7  15         18.42         12.90        13.95 o                         
  -5   7  15        569.15        515.29        39.62 o                         
  -4   7  15        699.50        728.42        43.84 o                         
  -3   7  15         91.35         83.09        18.72 o                         
  -2   7  15        582.27        669.96        40.79 o                         
  -1   7  15        278.75        311.76        30.66 o                         
   0   7  15         23.96         13.50        16.13 o                         
  -7   8  15         10.75          3.40        47.28 o                         
  -6   8  15         56.85         51.09        21.77 o                         
  -5   8  15        133.30        158.97        26.60 o                         
  -4   8  15         74.28         84.39        20.03 o                         
  -3   8  15         33.66         32.79        19.47 o                         
  -2   8  15         81.54        161.62        27.08 o                         
  -1   8  15         87.58        169.60        67.95 o                         
   0   0  16      12613.00      18716.55       397.47 o                         
   0   1  16       1213.62       1312.89        28.11 o                         
  -1   2  16         35.45         40.69         8.09 o                         
   0   2  16         58.55         68.41         9.48 o                         
  -2   3  16        463.59        552.32        31.95 o                         
  -1   3  16        107.78        119.17        12.15 o                         
   0   3  16        470.40        514.25        25.57 o                         
  -3   4  16         51.81         84.22        13.40 o                         
  -2   4  16          1.07         18.05         9.96 o                         
  -1   4  16        528.48        494.24        28.08 o                         
   0   4  16        249.09        225.08        21.29 o                         
  -4   5  16        135.13        163.95        21.29 o                         
  -3   5  16         15.04         27.62        14.51 o                         
  -2   5  16        196.28        117.53        18.21 o                         
  -1   5  16       4010.74       3700.40        76.20 o                         
   0   5  16        575.09        571.42        34.77 o                         
  -5   6  16        104.63        127.79        19.76 o                         
  -4   6  16        372.14        382.13        31.33 o                         
  -3   6  16          1.09         -6.71        12.41 o                         
  -2   6  16       1086.85       1169.96        54.83 o                         
  -1   6  16       2174.33       2304.77        65.75 o                         
   0   6  16        464.26        375.40        30.52 o                         
  -6   7  16        170.91        301.72        31.79 o                         
  -5   7  16          1.62         -4.50        14.06 o                         
  -4   7  16          3.99          7.55        14.47 o                         
  -3   7  16          9.93         16.71        14.99 o                         
  -2   7  16        304.31        264.31        29.03 o                         
  -1   7  16          4.40         52.80        17.65 o                         
   0   7  16         68.74         69.34        21.32 o                         
  -5   8  16         68.03         77.77        21.45 o                         
  -4   8  16        573.26        681.26        48.71 o                         
  -3   8  16         12.45         -2.10        14.53 o                         
   0   1  17        351.25        346.62        20.88 o                         
  -1   2  17        784.30        740.32        28.76 o                         
   0   2  17         55.39         54.74        11.18 o                         
  -2   3  17         84.19         59.93        13.26 o                         
  -1   3  17         91.03         94.44        14.69 o                         
   0   3  17         67.22         69.72        13.02 o                         
  -3   4  17       2964.71       2842.43        86.45 o                         
  -2   4  17       1311.39       1383.18        63.23 o                         
  -1   4  17         11.35         20.18        10.58 o                         
   0   4  17         58.50         45.48        14.76 o                         
  -4   5  17         84.71         67.48        16.80 o                         
  -3   5  17        423.64        422.89        31.12 o                         
  -2   5  17        223.70        186.18        24.60 o                         
  -1   5  17          0.01        -11.61        11.61 o                         
   0   5  17        117.11        107.09        18.65 o                         
  -5   6  17       1329.32       1232.39        54.58 o                         
  -4   6  17        446.91        490.73        39.05 o                         
  -3   6  17        739.22        791.15        46.90 o                         
  -2   6  17        714.10        737.87        45.24 o                         
  -1   6  17        110.36         92.97        20.54 o                         
   0   6  17         55.63         66.68        19.36 o                         
  -6   7  17        262.96        317.25        34.06 o                         
  -5   7  17        651.32        809.56        59.34 o                         
  -4   7  17       1010.55       1051.67        60.36 o                         
  -3   7  17          2.09         21.24        14.59 o                         
  -2   7  17          5.01         14.30        15.43 o                         
  -1   7  17        131.52        114.57        23.25 o                         
   0   0  18       9866.49       9832.10       338.27 o                         
   0   1  18        527.77        493.84        31.10 o                         
  -1   2  18        386.66        342.10        25.10 o                         
   0   2  18       1361.13       1176.93        40.94 o                         
  -2   3  18       1610.31       1300.93        45.96 o                         
  -1   3  18        202.84        204.54        21.52 o                         
   0   3  18        112.82        104.67        17.51 o                         
  -3   4  18        883.70        883.21        42.75 o                         
  -2   4  18          5.48          6.72        11.27 o                         
  -1   4  18       2161.40       2167.00        61.94 o                         
   0   4  18        411.41        462.21        34.55 o                         
  -4   5  18        529.30        614.89        39.34 o                         
  -3   5  18       1965.11       2332.16        67.41 o                         
  -2   5  18         23.62         42.72        16.94 o                         
  -1   5  18        907.88        759.24        49.37 o                         
   0   5  18         82.09         89.58        20.31 o                         
  -5   6  18          7.97        -13.89        13.89 o                         
  -4   6  18         10.30        147.79        28.58 o                         
  -3   6  18         17.24         25.34        16.19 o                         
  -2   6  18         56.52         70.12        19.51 o                         
  -1   6  18          1.41          8.80        16.32 o                         
   0   6  18         29.35         39.48        22.51 o                         
  -4   7  18        144.93        197.11        29.07 o                         
  -3   7  18        157.18        161.18        25.63 o                         
   0   1  19        242.93        241.86        23.42 o                         
  -1   2  19        376.20        499.05        34.01 o                         
   0   2  19        132.81        122.94        22.49 o                         
  -2   3  19        362.38        304.96        27.17 o                         
  -1   3  19        214.86        169.29        21.46 o                         
   0   3  19         62.44         43.76        15.38 o                         
  -3   4  19       2276.46       2515.53        68.22 o                         
  -2   4  19       1021.76       1120.43        48.52 o                         
  -1   4  19         28.60         38.66        15.70 o                         
   0   4  19          7.77         38.54        17.67 o                         
  -4   5  19          0.18         -4.59        13.50 o                         
  -3   5  19        226.44        172.48        25.06 o                         
  -2   5  19         29.81         46.03        16.84 o                         
  -1   5  19         35.40         31.37        16.40 o                         
   0   5  19        318.56        356.97        36.57 o                         
  -4   6  19        560.86        605.19        43.41 o                         
  -3   6  19        364.88        298.79        39.81 o                         
  -2   6  19        803.10        805.63        52.40 o                         
   0   0  20       5394.73       5552.13       298.06 o                         
   0   1  20        304.51        402.24        31.09 o                         
  -1   2  20         20.27         12.23        11.97 o                         
   0   2  20         13.93          0.32        13.07 o                         
  -2   3  20        279.42        305.80        28.46 o                         
  -1   3  20         52.76         35.47        16.28 o                         
   0   3  20        217.19        230.72        29.34 o                         
  -3   4  20         23.87         23.28        14.27 o                         
  -2   4  20         15.23         40.23        17.61 o                         
  -1   4  20        103.88        101.84        22.89 o                         
   0   4  20         63.88         63.22        21.47 o                         
  -4   5  20         62.97         75.76        21.62 o                         
  -3   5  20         34.68         44.86        17.49 o                         
  -2   5  20         13.78         21.01        16.29 o                         
  -1   5  20       1306.27       1294.10        64.96 o                         
   0   1  21          1.31         15.19        16.50 o                         
  -1   2  21        778.24        801.82        49.75 o                         
   0   2  21        371.30        362.47        32.78 o                         
  -2   3  21        190.11        272.93        46.81 o                         
  -1   3  21        355.08        358.72        33.46 o                         
   0   3  21        123.49         68.75        20.70 o                         
  -3   4  21         65.78         46.15        20.37 o                         
  -2   4  21        141.76        145.13        27.94 o                         
  -1   4  21         10.67         54.06        19.51 o                         
   0   0  22         46.66        -17.56        32.73 o                         
   0   1  22         40.53         47.12        19.40 o                         
  -1   2  22        152.54        173.22        28.58 o                         
   0   2  22         24.57         15.73        19.46 o                         
                                                                                
