# Supplementary material for: Maus’s salts: an old family of iron sulfates with possible magnetic frustration
Source: Acta Crystallogr B Struct Sci Cryst Eng Mater. 2026 May 7;82(Pt 3):268–79. doi: 10.1107/S2052520626002027 (PMC13238487; doi:10.1107/S2052520626002027)
Supplement: Supplementary file 3 [file b-82-00268-IIsup3.hkl]

data_II                                                                         
_shelx_title ' q-1672_a.res in P-31c'                                           
_shelx_refln_list_code          4                                               
_shelx_F_calc_maximum      643.68                                               
_exptl_crystal_F_000      2556.00                                               
_reflns_d_resolution_high  0.8101                                               
                                                                                
loop_                                                                           
 _space_group_symop_operation_xyz                                               
 'x, y, z'                                                                      
 '-y, x-y, z'                                                                   
 '-x+y, -x, z'                                                                  
 '-y, -x, -z+1/2'                                                               
 '-x+y, y, -z+1/2'                                                              
 'x, x-y, -z+1/2'                                                               
 '-x, -y, -z'                                                                   
 'y, -x+y, -z'                                                                  
 'x-y, x, -z'                                                                   
 'y, x, z-1/2'                                                                  
 'x-y, -y, z-1/2'                                                               
 '-x, -x+y, z-1/2'                                                              
                                                                                
_cell_length_a     9.7444                                                       
_cell_length_b     9.7444                                                       
_cell_length_c    38.7984                                                       
_cell_angle_alpha  90.000                                                       
_cell_angle_beta   90.000                                                       
_cell_angle_gamma 120.000                                                       
                                                                                
_shelx_F_squared_multiplier     1.000                                           
                                                                                
loop_                                                                           
 _refln_index_h                                                                 
 _refln_index_k                                                                 
 _refln_index_l                                                                 
 _refln_F_squared_calc                                                          
 _refln_F_squared_meas                                                          
 _refln_F_squared_sigma                                                         
 _refln_observed_status                                                         
   0   2   0        738.08        334.97        14.63 o                         
  -1   3   0      23544.06      26596.86       318.46 o                         
   0   3   0     148863.92     158537.83      4854.84 o                         
  -2   4   0      48322.93      56506.91      1735.57 o                         
  -1   4   0       7581.20       7840.93        78.75 o                         
   0   4   0      12579.88      10900.86       146.82 o                         
  -2   5   0      16483.29      17069.79       162.63 o                         
  -1   5   0      98083.48      97049.35      2965.34 o                         
   0   5   0       9791.71       8357.40       133.42 o                         
  -3   6   0        615.41        647.94        32.92 o                         
  -2   6   0       6496.24       6178.26        73.23 o                         
  -1   6   0        895.52        678.89        23.91 o                         
   0   6   0       5080.55       5328.27       113.73 o                         
  -3   7   0       1523.19       1439.82        35.09 o                         
  -2   7   0      30301.84      31990.65       299.89 o                         
  -1   7   0       7710.91       7778.17        95.79 o                         
   0   7   0         14.53         48.10        38.77 o                         
  -4   8   0       9626.88       8591.95       164.24 o                         
  -3   8   0        654.04        621.50        36.89 o                         
  -2   8   0        325.52        261.82        37.39 o                         
  -1   8   0       6044.07       6435.10       119.01 o                         
   0   8   0      10213.72      10519.10       251.64 o                         
  -4   9   0       1813.73       1853.01        76.35 o                         
  -3   9   0       1319.96       1321.27        67.44 o                         
  -2   9   0        107.45        -16.83        48.20 o                         
  -1   9   0        505.68        596.59        72.30 o                         
   0   9   0        551.76        757.68       113.77 o                         
  -5  10   0      14032.50      15146.78       423.14 o                         
  -4  10   0       5768.66       5852.10       168.82 o                         
  -3  10   0        888.05        838.47        87.74 o                         
  -2  10   0      10130.50      10471.62       230.04 o                         
  -1  10   0       1522.05       1849.76       110.00 o                         
   0  10   0        446.02        797.86       143.58 o                         
  -5  11   0        632.19        764.85        89.87 o                         
  -4  11   0       2314.52       2641.41       124.65 o                         
  -3  11   0        136.49        248.95        83.49 o                         
  -2  11   0       3321.02       3695.57       160.27 o                         
  -6  12   0       1535.93       1743.00       175.36 o                         
   0   2   1        615.98        542.18        12.65 o                         
   1   2   1      23724.35      26024.99       290.02 o                         
  -1   3   1      52393.43      52757.74      1073.60 o                         
   0   3   1         31.01         79.59        10.63 o                         
   1   3   1      13640.62      11889.75       116.01 o                         
   2   3   1      18551.14      17207.27       163.37 o                         
  -1   4   1      15101.50      14964.87       141.12 o                         
   0   4   1      11631.77      13874.83       133.85 o                         
   1   4   1      19788.45      19957.14       188.45 o                         
   2   4   1       5692.20       4904.25        63.18 o                         
   3   4   1        992.00        972.86        28.79 o                         
  -2   5   1       5000.15       5270.16        60.67 o                         
  -1   5   1      15065.44      15025.48       145.39 o                         
   0   5   1       3765.81       3391.75        49.17 o                         
   1   5   1       9387.01       8686.47       112.87 o                         
   2   5   1       4082.39       3849.22        56.38 o                         
   3   5   1       3823.74       3296.28        65.71 o                         
   4   5   1      10973.06      10067.78       180.38 o                         
  -2   6   1       3529.54       2970.64        44.55 o                         
  -1   6   1      33858.23      31259.42       296.89 o                         
   0   6   1         33.50         33.87        18.39 o                         
   1   6   1       9213.07       9569.30       111.91 o                         
   2   6   1        876.23        876.98        44.61 o                         
   3   6   1       8642.93       7748.10       153.98 o                         
   4   6   1       1104.55       1067.58        85.59 o                         
   5   6   1        242.29         54.61        81.15 o                         
  -3   7   1       1838.77       1881.83        40.06 o                         
  -2   7   1       1169.64       1281.26        37.03 o                         
  -1   7   1       2205.72       2485.94        58.89 o                         
   0   7   1       3228.53       3928.17        73.44 o                         
   1   7   1      17931.96      18398.82       259.57 o                         
   2   7   1       1599.60       1610.60        86.40 o                         
   3   7   1       2591.16       2674.32       120.36 o                         
   4   7   1        299.38        413.23        89.83 o                         
  -3   8   1       1930.02       1865.88        52.69 o                         
  -2   8   1       3455.63       3009.93        82.92 o                         
  -1   8   1       5916.06       5714.34       122.04 o                         
   0   8   1       1555.83       2141.52        79.84 o                         
   1   8   1       1906.21       1906.59        96.26 o                         
   2   8   1        520.84        639.71        78.56 o                         
   3   8   1        128.93         65.05        80.34 o                         
  -4   9   1       3257.01       2877.08       102.07 o                         
  -3   9   1       2290.22       2022.88        86.94 o                         
  -2   9   1       4984.25       5290.72       132.15 o                         
  -1   9   1        989.39       1037.82        81.63 o                         
   0   9   1         19.52         20.47        63.97 o                         
   1   9   1       1417.50       1684.79       108.11 o                         
   2   9   1       1402.25       1328.20       114.60 o                         
  -4  10   1        708.75        678.66        79.57 o                         
  -3  10   1        585.30        448.18        74.34 o                         
  -2  10   1        138.20        208.74        73.87 o                         
  -1  10   1        625.33        497.42        85.88 o                         
   0  10   1        848.81        664.55        98.03 o                         
  -5  11   1        234.23        145.67        81.81 o                         
  -4  11   1        924.90       1007.53        95.84 o                         
  -3  11   1        173.01        132.44        81.22 o                         
  -2  11   1       4593.28       4577.17       171.81 o                         
  -1   2   2       4350.04       5806.93        90.70 o                         
   0   2   2          9.57         39.87         5.86 o                         
   1   2   2        342.78        231.51         9.86 o                         
   2   2   2      55523.78      58349.58      1797.67 o                         
  -1   3   2        858.05        628.11        14.75 o                         
   0   3   2       7327.92       5626.70        60.36 o                         
   1   3   2      34691.60      34675.45       356.82 o                         
   2   3   2      11298.85      11291.98       111.64 o                         
   3   3   2      16417.32      16056.35       221.06 o                         
  -2   4   2      36322.00      37452.89       569.01 o                         
  -1   4   2      26569.16      26769.60       249.96 o                         
   0   4   2        213.23        259.97        14.70 o                         
   1   4   2       2883.70       2668.55        42.77 o                         
   2   4   2      16480.51      16701.47       163.18 o                         
   3   4   2      10590.04      10306.61       110.02 o                         
   4   4   2       2786.72       2815.04        81.06 o                         
  -2   5   2      11563.16      11683.18       114.82 o                         
  -1   5   2       3905.35       3985.17        49.96 o                         
   0   5   2        241.97        195.93        17.04 o                         
   1   5   2       5140.99       5533.00        69.54 o                         
   2   5   2       1990.67       2104.81        41.32 o                         
   3   5   2       1019.89       1158.98        41.76 o                         
   4   5   2       4806.73       4969.52       117.68 o                         
   5   5   2        232.34        -26.02       108.52 o                         
  -3   6   2      30624.39      30661.09       414.03 o                         
  -2   6   2      22413.18      23140.66       224.02 o                         
  -1   6   2      10847.50      10893.59       115.00 o                         
   0   6   2        187.57        215.51        20.65 o                         
   1   6   2        293.96        269.99        24.80 o                         
   2   6   2       1219.47       1209.72        48.66 o                         
   3   6   2        286.11        168.26        50.57 o                         
   4   6   2        633.60        625.66        78.53 o                         
   5   6   2        744.63        876.94        92.87 o                         
   6   6   2       2039.59       1955.16       182.65 o                         
  -3   7   2       3407.28       3466.59        59.92 o                         
  -2   7   2        583.72        630.26        26.68 o                         
  -1   7   2       1088.64       1016.93        33.27 o                         
   0   7   2        411.87        402.75        32.45 o                         
   1   7   2       1962.05       2017.83        68.84 o                         
   2   7   2       1798.20       1735.86        84.09 o                         
   3   7   2        404.98        358.62        68.56 o                         
   4   7   2        373.78        456.95        89.12 o                         
  -4   8   2       3624.39       3877.64       102.90 o                         
  -3   8   2        286.51        285.08        30.37 o                         
  -2   8   2       3400.10       3288.19        76.16 o                         
  -1   8   2       2548.77       2395.56        89.86 o                         
   0   8   2        108.88        146.54        49.67 o                         
   1   8   2        290.73        241.36        63.26 o                         
   2   8   2        309.93        322.28        70.16 o                         
   3   8   2         97.03        -37.36        83.80 o                         
  -4   9   2       3164.98       3133.00        98.43 o                         
  -3   9   2         89.10        123.71        50.32 o                         
  -2   9   2        992.43       1031.71        67.01 o                         
  -1   9   2        955.37        826.84        76.07 o                         
   0   9   2         19.90        104.64        65.55 o                         
   1   9   2        190.28        257.81        84.44 o                         
   2   9   2        392.00        265.36        95.48 o                         
  -5  10   2        744.76        667.18       114.77 o                         
  -4  10   2        381.26        444.38        72.69 o                         
  -3  10   2        471.01        508.94        74.20 o                         
  -2  10   2         69.07         11.03        69.35 o                         
  -1  10   2         46.00         23.39        74.86 o                         
   0  10   2        130.96         16.52        84.08 o                         
  -5  11   2        941.57        886.49        89.67 o                         
  -4  11   2         90.01         52.85        92.47 o                         
  -3  11   2        195.53        275.91        85.24 o                         
  -2  11   2        186.14         22.88        86.78 o                         
  -6  12   2        712.72        354.05       138.86 o                         
   0   2   3       2766.10       1823.06        24.31 o                         
   1   2   3       4235.42       3925.14        43.56 o                         
  -1   3   3       2226.40       1957.73        26.84 o                         
   0   3   3      10449.16      10507.87       102.95 o                         
   1   3   3       3259.33       3265.56        52.57 o                         
   2   3   3       2969.41       2735.36        38.21 o                         
  -1   4   3      14690.38      13529.68       126.72 o                         
   0   4   3        639.43        795.47        21.29 o                         
   1   4   3       3209.83       3155.25        44.11 o                         
   2   4   3        555.39        638.54        22.36 o                         
   3   4   3       2777.52       3023.08        49.56 o                         
  -2   5   3       3681.01       3083.23        42.26 o                         
  -1   5   3       1493.26       1450.62        29.69 o                         
   0   5   3       1615.12       1525.84        37.26 o                         
   1   5   3      11928.91      12776.20       134.31 o                         
   2   5   3       4844.46       5048.38        65.73 o                         
   3   5   3       1681.06       1701.47        51.24 o                         
   4   5   3       3076.03       3074.98       102.39 o                         
  -2   6   3       2103.70       2072.49        48.70 o                         
  -1   6   3       3143.50       3624.37        75.07 o                         
   0   6   3        568.36        498.67        24.49 o                         
   1   6   3       2404.64       2455.45        53.19 o                         
   2   6   3       1378.73       1778.84        56.75 o                         
   3   6   3        559.80        616.34        60.98 o                         
   4   6   3       1132.53        986.03        84.21 o                         
   5   6   3         52.29        -62.74        70.35 o                         
  -3   7   3       4934.01       5092.25        69.34 o                         
  -2   7   3       1393.45       1442.66        39.44 o                         
  -1   7   3      10074.87       9373.07       110.49 o                         
   0   7   3        354.64        356.09        32.23 o                         
   1   7   3       1010.34        771.44        48.35 o                         
   2   7   3        972.78        753.41        67.03 o                         
   3   7   3        853.98        847.96        77.95 o                         
   4   7   3       1319.98       1156.19       101.97 o                         
  -3   8   3       6889.48       6727.91       102.15 o                         
  -2   8   3        736.91        798.60        42.24 o                         
  -1   8   3       1383.07       1268.38        57.18 o                         
   0   8   3       4140.90       3856.93       107.10 o                         
   1   8   3        238.44        301.79        64.68 o                         
   2   8   3         25.68        -32.44        64.35 o                         
   3   8   3        476.44        410.84        90.40 o                         
  -4   9   3       7513.75       7827.51       154.24 o                         
  -3   9   3       2395.51       2667.17        90.30 o                         
  -2   9   3        336.99        253.44        54.09 o                         
  -1   9   3        817.20        615.18        71.28 o                         
   0   9   3          3.91         85.06        65.68 o                         
   1   9   3        125.39        135.55        83.28 o                         
   2   9   3       2430.74       2946.80       145.98 o                         
  -4  10   3        843.18        890.86        81.78 o                         
  -3  10   3       3653.21       4203.79       134.44 o                         
  -2  10   3         11.43         88.41        68.69 o                         
  -1  10   3        207.15        161.25        76.84 o                         
   0  10   3        825.06        765.18        99.99 o                         
  -5  11   3        115.21         62.84        73.37 o                         
  -4  11   3        315.05        217.34        83.94 o                         
  -3  11   3        707.07        468.80        92.58 o                         
  -2  11   3        568.26        780.16       108.28 o                         
   1   1   4       1575.43       1109.33        30.96 o                         
  -1   2   4        835.99       1061.19        25.50 o                         
   0   2   4     127058.00       1171.79     48403.68 o                         
   1   2   4      59809.65      59863.89      1334.69 o                         
   2   2   4       1082.68       1246.58        32.65 o                         
  -1   3   4      49976.34      51122.15      1298.55 o                         
   0   3   4       9937.39      10852.00       108.85 o                         
   1   3   4       5397.83       5263.21        68.08 o                         
   2   3   4      14696.28      13757.65       131.67 o                         
   3   3   4        538.24        670.51        31.82 o                         
  -2   4   4       1558.04       2089.05        46.57 o                         
  -1   4   4      23229.82      22740.97       214.54 o                         
   0   4   4        529.83        581.52        18.91 o                         
   1   4   4       2559.94       2716.86        50.66 o                         
   2   4   4       5819.42       6074.54        70.63 o                         
   3   4   4       7375.57       7218.93        84.39 o                         
   4   4   4       1240.75       1233.25        57.86 o                         
  -2   5   4      13145.46      12461.86       123.14 o                         
  -1   5   4      10359.33      10758.18       109.02 o                         
   0   5   4       1596.23       1962.04        37.60 o                         
   1   5   4       1384.08       1371.11        33.93 o                         
   2   5   4        385.64        413.20        25.53 o                         
   3   5   4       9003.33       9003.30       126.29 o                         
   4   5   4        701.23        589.38        57.16 o                         
   5   5   4       1873.62       1869.12       137.87 o                         
  -3   6   4       1524.78       1220.83        46.39 o                         
  -2   6   4       1327.76       1452.69        36.92 o                         
  -1   6   4        469.77        463.10        22.22 o                         
   0   6   4      14908.23      14649.34       153.96 o                         
   1   6   4       3589.59       3250.56        57.43 o                         
   2   6   4       5801.87       5320.08        95.74 o                         
   3   6   4       1043.08       1077.65        76.99 o                         
   4   6   4       1598.81       1878.61        97.44 o                         
   5   6   4         56.74        -40.75        71.95 o                         
  -3   7   4      12785.09      12626.96       139.54 o                         
  -2   7   4        606.02        753.75        29.09 o                         
  -1   7   4       1419.65       1423.92        37.67 o                         
   0   7   4       7516.46       7605.97       110.55 o                         
   1   7   4       2080.58       2306.43        70.79 o                         
   2   7   4        890.48        800.92        68.78 o                         
   3   7   4        921.18        956.62        87.26 o                         
   4   7   4       1130.21        940.92        97.92 o                         
  -4   8   4       5323.87       4868.06       116.22 o                         
  -3   8   4       7603.77       7438.62       111.96 o                         
  -2   8   4       2330.35       2360.18        64.13 o                         
  -1   8   4       1555.71       1777.71        64.02 o                         
   0   8   4       6629.67       6732.31       143.26 o                         
   1   8   4       1497.25       1633.42       108.35 o                         
   2   8   4       2827.15       2485.76       115.66 o                         
   3   8   4        177.72        171.20        83.97 o                         
  -4   9   4       3121.69       3251.01        96.18 o                         
  -3   9   4       2330.74       2431.50        89.49 o                         
  -2   9   4       3480.21       3558.39       107.88 o                         
  -1   9   4       4570.99       4588.91       135.24 o                         
   0   9   4          6.39        -62.68        62.68 o                         
   1   9   4        191.01        124.61        79.73 o                         
   2   9   4        202.52        144.35        98.31 o                         
  -5  10   4       4446.99       4469.34       191.41 o                         
  -4  10   4        579.89        594.05        77.37 o                         
  -3  10   4        279.78        273.20        67.63 o                         
  -2  10   4       2358.76       2306.18       107.27 o                         
  -1  10   4        446.92        544.90        84.91 o                         
   0  10   4        122.70        228.44        85.37 o                         
  -5  11   4        143.87         55.24        74.30 o                         
  -4  11   4        396.76        305.12        83.17 o                         
  -3  11   4        620.65        720.94        97.83 o                         
  -2  11   4         56.63        -33.65        99.53 o                         
   0   2   5      16153.99      14742.09       142.31 o                         
   1   2   5       6014.60       6252.30        65.67 o                         
  -1   3   5       3742.71       4283.63        48.92 o                         
   0   3   5      18433.89      20521.72       194.89 o                         
   1   3   5      14716.78      14743.85       138.44 o                         
   2   3   5       2674.24       2654.85        44.77 o                         
  -1   4   5      28697.78      30716.25       293.66 o                         
   0   4   5      13488.24      14591.42       145.27 o                         
   1   4   5         51.37         99.07        14.68 o                         
   2   4   5       3998.98       3679.30        66.42 o                         
   3   4   5      12485.60      13109.60       134.49 o                         
  -2   5   5      11913.28      11923.77       118.50 o                         
  -1   5   5        191.41        393.77        19.33 o                         
   0   5   5       4050.86       3806.95        52.76 o                         
   1   5   5        599.26        782.61        31.14 o                         
   2   5   5       5958.78       5596.35        72.90 o                         
   3   5   5        782.12        790.62        37.92 o                         
   4   5   5       1374.54       1494.86        67.89 o                         
  -2   6   5      18079.06      16983.72       164.74 o                         
  -1   6   5       2557.13       3378.85        51.55 o                         
   0   6   5       3059.57       3202.15        52.40 o                         
   1   6   5       9605.12       9193.29       114.06 o                         
   2   6   5       3337.74       3966.62        82.81 o                         
   3   6   5       8372.02       9164.39       195.88 o                         
   4   6   5       1092.75       1061.85        82.98 o                         
   5   6   5       1130.47       1288.71        99.88 o                         
  -3   7   5       9247.44       9468.61       108.43 o                         
  -2   7   5      10881.38      10439.90       120.50 o                         
  -1   7   5       2393.37       2137.34        57.38 o                         
   0   7   5         42.43         -8.95        26.66 o                         
   1   7   5       2313.80       1981.99        67.67 o                         
   2   7   5        391.40        269.37        60.80 o                         
   3   7   5       3218.91       3557.82       131.57 o                         
   4   7   5        462.91        549.43        85.57 o                         
  -3   8   5       3472.69       3527.47        73.14 o                         
  -2   8   5       4119.06       4451.62        84.65 o                         
  -1   8   5       6865.24       5970.21       110.29 o                         
   0   8   5       4153.06       3908.27       108.65 o                         
   1   8   5        426.32        288.30        68.54 o                         
   2   8   5        890.19        858.65        82.78 o                         
   3   8   5        469.86        381.61        88.03 o                         
  -4   9   5        558.12        605.16        56.51 o                         
  -3   9   5       2005.91       2114.12        80.64 o                         
  -2   9   5       1566.04       1539.98        76.22 o                         
  -1   9   5       1071.47       1254.50        82.62 o                         
   0   9   5         38.59        128.82        65.78 o                         
   1   9   5       1345.57       1153.88        98.05 o                         
   2   9   5        530.29        909.31       111.92 o                         
  -4  10   5        635.30        671.87        73.08 o                         
  -3  10   5        774.39        782.85        79.86 o                         
  -2  10   5        867.05       1010.43        83.01 o                         
  -1  10   5        359.46        360.73        82.58 o                         
   0  10   5        117.83        204.26        82.32 o                         
  -5  11   5        272.82        420.97        82.21 o                         
  -4  11   5        542.17        314.98        90.06 o                         
  -3  11   5        175.79        204.22        86.64 o                         
  -2  11   5       2005.16       2261.90       131.70 o                         
   0   1   6         14.05         64.03         6.71 o                         
   1   1   6      15879.74      15982.43       229.82 o                         
  -1   2   6      20038.04      19754.49       344.49 o                         
   0   2   6        105.03        120.67         7.22 o                         
   1   2   6      92120.46      89810.75      2212.74 o                         
   2   2   6      38757.69      40453.74       662.04 o                         
  -1   3   6      95418.86      98027.27      2270.06 o                         
   0   3   6       1172.97       1069.30        21.82 o                         
   1   3   6       2189.93       1948.92        29.51 o                         
   2   3   6       1963.04       1984.60        32.86 o                         
   3   3   6       4077.20       3556.99        68.14 o                         
  -2   4   6      11030.16      11436.23       162.66 o                         
  -1   4   6       2992.61       3177.53        40.51 o                         
   0   4   6         17.42         54.69        12.47 o                         
   1   4   6        831.47        879.37        25.10 o                         
   2   4   6        704.43        665.09        23.02 o                         
   3   4   6       2943.57       2933.45        47.88 o                         
   4   4   6       1135.45       1174.56        59.67 o                         
  -2   5   6       7305.71       7128.00        78.96 o                         
  -1   5   6        260.27        224.87        17.46 o                         
   0   5   6       2913.40       2648.80        42.62 o                         
   1   5   6        463.40        469.49        22.98 o                         
   2   5   6       2412.77       2368.92        46.04 o                         
   3   5   6        277.38        239.53        30.24 o                         
   4   5   6        879.32        744.13        56.10 o                         
   5   5   6         90.29         -1.78        89.64 o                         
  -3   6   6       2609.96       3011.51        70.29 o                         
  -2   6   6        208.04        260.68        18.38 o                         
  -1   6   6       1672.35       1508.72        40.83 o                         
   0   6   6       1124.81       1148.13        33.27 o                         
   1   6   6         43.47         63.04        23.65 o                         
   2   6   6       1108.51       1093.25        46.14 o                         
   3   6   6       3926.13       3984.77       114.92 o                         
   4   6   6        776.86        950.28        80.42 o                         
   5   6   6        269.30        300.79        79.86 o                         
  -3   7   6       8608.07       7690.81        93.91 o                         
  -2   7   6       3346.89       3673.71        57.71 o                         
  -1   7   6        195.98        173.44        25.14 o                         
   0   7   6       3372.63       2892.57        66.16 o                         
   1   7   6       1185.56       1386.54        62.16 o                         
   2   7   6         56.65         25.19        52.38 o                         
   3   7   6       1122.54        940.54        84.04 o                         
   4   7   6        405.59        448.37        88.86 o                         
  -4   8   6       2186.26       2217.18        84.83 o                         
  -3   8   6       1189.24       1119.39        47.48 o                         
  -2   8   6       3045.26       3002.75        71.27 o                         
  -1   8   6        486.16        492.22        44.14 o                         
   0   8   6          5.79         57.32        49.30 o                         
   1   8   6         69.63         54.45        60.78 o                         
   2   8   6         81.08        102.90        67.08 o                         
   3   8   6        136.05        101.77        87.24 o                         
  -4   9   6        208.12        166.71        49.41 o                         
  -3   9   6       2542.70       2493.78        86.07 o                         
  -2   9   6        199.80        227.13        53.99 o                         
  -1   9   6         24.62         69.33        60.24 o                         
   0   9   6          1.63          4.92        63.22 o                         
   1   9   6         32.34         35.15        78.77 o                         
   2   9   6        685.80        946.97       112.00 o                         
  -5  10   6        361.46        266.60        90.03 o                         
  -4  10   6        342.23        421.52        66.12 o                         
  -3  10   6        371.97        365.67        72.31 o                         
  -2  10   6         57.96        -13.09        65.20 o                         
  -1  10   6        127.81         96.43        73.87 o                         
   0  10   6         27.36        -40.48        80.65 o                         
  -5  11   6         72.48        -44.93        71.11 o                         
  -4  11   6        655.73        718.17        90.57 o                         
  -3  11   6         49.55         76.83        82.77 o                         
  -2  11   6        423.35        345.05        97.13 o                         
   0   1   7       1187.35       2423.19        33.69 o                         
   0   2   7      21772.62      28579.60       433.06 o                         
   1   2   7       7011.24       6279.65        66.03 o                         
  -1   3   7       1861.55       2525.67        31.29 o                         
   0   3   7         40.20        142.23        10.09 o                         
   1   3   7       1765.69       2136.13        32.34 o                         
   2   3   7      10640.90      11210.17       112.11 o                         
  -1   4   7        648.67        902.60        22.10 o                         
   0   4   7        380.30        312.99        16.20 o                         
   1   4   7       2809.30       2688.67        41.60 o                         
   2   4   7      15317.68      14765.41       150.14 o                         
   3   4   7      16971.16      16981.97       164.27 o                         
  -2   5   7       7314.97       7533.74        84.62 o                         
  -1   5   7       2944.72       2893.60        44.80 o                         
   0   5   7      12673.67      13502.94       135.04 o                         
   1   5   7       2526.94       2715.09        45.79 o                         
   2   5   7       5996.04       5517.95        73.05 o                         
   3   5   7         12.98         17.94        27.18 o                         
   4   5   7        750.59        789.82        61.45 o                         
  -2   6   7       4642.26       4488.69        59.78 o                         
  -1   6   7       1399.52       1837.95        42.52 o                         
   0   6   7       2149.31       2193.22        44.25 o                         
   1   6   7         18.18         75.18        23.98 o                         
   2   6   7       1619.92       1290.20        52.00 o                         
   3   6   7        600.92        594.15        59.36 o                         
   4   6   7       2881.59       2961.44       128.50 o                         
   5   6   7        288.66        157.37        84.87 o                         
  -3   7   7       3898.53       3906.34        72.47 o                         
  -2   7   7       1436.21       1295.28        36.00 o                         
  -1   7   7         71.66        235.89        27.54 o                         
   0   7   7         15.74         18.76        28.59 o                         
   1   7   7        926.29        974.22        55.44 o                         
   2   7   7        458.63        557.99        64.73 o                         
   3   7   7        447.56        438.68        74.58 o                         
   4   7   7        367.36        311.30        89.15 o                         
  -3   8   7          6.07         11.38        30.46 o                         
  -2   8   7       5567.20       4935.88        95.55 o                         
  -1   8   7        223.06        265.11        41.55 o                         
   0   8   7       8981.61       9892.73       186.54 o                         
   1   8   7        263.06        461.22        68.50 o                         
   2   8   7        551.64        470.09        76.20 o                         
   3   8   7        213.06        206.59        92.24 o                         
  -4   9   7       1447.22       1659.69        75.08 o                         
  -3   9   7       2646.61       2518.61        87.89 o                         
  -2   9   7        154.48         82.45        52.02 o                         
  -1   9   7        314.03        258.94        64.12 o                         
   0   9   7       1416.02       1610.25        96.30 o                         
   1   9   7        787.48        566.92        86.18 o                         
   2   9   7       3416.53       2939.81       179.63 o                         
  -4  10   7        968.74        896.89        88.37 o                         
  -3  10   7        845.45        945.82        82.07 o                         
  -2  10   7        900.33       1235.30        89.34 o                         
  -1  10   7       2024.10       2222.06       112.03 o                         
   0  10   7        377.21        232.40        87.96 o                         
  -5  11   7        919.74        975.40        93.66 o                         
  -4  11   7        636.83        427.03        86.43 o                         
  -3  11   7         48.85        -29.96        82.22 o                         
  -2  11   7        984.45        883.49       104.11 o                         
   0   1   8       9767.50      11889.97       137.09 o                         
   1   1   8     117370.55     116552.66      3264.31 o                         
  -1   2   8     117699.66     117016.70      3271.37 o                         
   0   2   8      41067.86      38732.37       943.96 o                         
   1   2   8       5359.07       6145.67        63.81 o                         
   2   2   8      19053.97      16922.41       228.87 o                         
  -1   3   8       3082.45       2319.95        30.14 o                         
   0   3   8       7289.18       7076.65        72.42 o                         
   1   3   8       3118.98       2537.31        36.17 o                         
   2   3   8       3570.44       3725.42        48.89 o                         
   3   3   8      16285.89      15470.17       213.92 o                         
  -2   4   8      21094.50      18203.29       249.72 o                         
  -1   4   8       2705.11       2198.10        32.91 o                         
   0   4   8         16.29         13.31        12.44 o                         
   1   4   8      69113.35      67579.69       787.77 o                         
   2   4   8        792.06        995.69        31.71 o                         
   3   4   8       4272.14       4061.59        60.39 o                         
   4   4   8      16624.24      16138.04       284.95 o                         
  -2   5   8       5353.48       5620.77        68.77 o                         
  -1   5   8      51770.20      50643.71       488.22 o                         
   0   5   8      56402.59      60164.08       621.86 o                         
   1   5   8      26178.60      26226.37       249.69 o                         
   2   5   8       2736.24       2352.74        46.21 o                         
   3   5   8       2122.95       2110.97        59.60 o                         
   4   5   8       1247.72       1051.88        69.33 o                         
   5   5   8       2437.86       2319.90       187.34 o                         
  -3   6   8      20790.33      19430.83       286.24 o                         
  -2   6   8       3240.59       3538.55        51.71 o                         
  -1   6   8      17359.22      17753.86       177.89 o                         
   0   6   8      29773.79      28962.35       281.78 o                         
   1   6   8        236.38        200.01        25.92 o                         
   2   6   8       1273.26       1254.16        56.05 o                         
   3   6   8       6432.92       6368.56       143.68 o                         
   4   6   8       1587.96       1793.05        95.46 o                         
   5   6   8        760.82        681.37        96.93 o                         
  -3   7   8       1822.71       1730.78        48.17 o                         
  -2   7   8       5109.42       4492.63        66.37 o                         
  -1   7   8         74.18         90.39        25.83 o                         
   0   7   8        762.66        723.65        39.89 o                         
   1   7   8       1741.05       1733.48        66.67 o                         
   2   7   8        213.71        193.91        60.57 o                         
   3   7   8       1701.76       1935.84       101.77 o                         
   4   7   8       3011.94       2998.31       141.47 o                         
  -4   8   8       7050.82       6875.56       157.97 o                         
  -3   8   8       1021.63        906.15        45.83 o                         
  -2   8   8       1109.43       1039.47        48.79 o                         
  -1   8   8       1875.36       1751.02        65.87 o                         
   0   8   8        864.38       1152.91        70.05 o                         
   1   8   8        658.10        496.29        67.99 o                         
   2   8   8       4369.73       4364.60       141.35 o                         
   3   8   8        360.59        342.53        95.83 o                         
  -4   9   8       1449.84       1692.85        76.79 o                         
  -3   9   8      10529.41      10376.29       191.29 o                         
  -2   9   8        614.27        518.49        64.13 o                         
  -1   9   8        508.49        390.42        65.55 o                         
   0   9   8       4639.92       4849.70       143.74 o                         
   1   9   8        361.45        270.28        82.49 o                         
   2   9   8          9.69         26.98        95.35 o                         
  -5  10   8        978.45        772.71       106.07 o                         
  -4  10   8       1661.48       1678.94        87.58 o                         
  -3  10   8       2632.60       2507.12       106.82 o                         
  -2  10   8       2039.32       1996.63       106.94 o                         
  -1  10   8        155.53        265.79        78.40 o                         
   0  10   8        273.91        420.79        90.87 o                         
  -5  11   8        612.37        630.15        87.10 o                         
  -4  11   8       4652.42       5097.80       169.64 o                         
  -3  11   8        129.95        174.97        86.49 o                         
  -2  11   8         28.71         52.34        91.39 o                         
   0   1   9        655.02       1594.88        22.40 o                         
   0   2   9      68061.06      79163.73      1595.73 o                         
   1   2   9      14607.46      18381.88       173.86 o                         
  -1   3   9      14082.70      18082.85       171.20 o                         
   0   3   9      14226.19      15374.51       145.22 o                         
   1   3   9       2197.97       2835.71        39.12 o                         
   2   3   9      20806.99      21069.19       203.08 o                         
  -1   4   9       4522.56       5046.38        55.57 o                         
   0   4   9      13192.68      12834.90       125.97 o                         
   1   4   9       2273.71       2064.09        45.91 o                         
   2   4   9      22745.93      24462.00       239.57 o                         
   3   4   9       4253.45       4185.09        71.24 o                         
  -2   5   9      24202.63      24726.96       234.29 o                         
  -1   5   9       9918.92       9426.68       102.54 o                         
   0   5   9       1326.55       1745.81        35.82 o                         
   1   5   9       6631.57       6443.07        98.47 o                         
   2   5   9       4922.00       4845.18        72.75 o                         
   3   5   9       1578.82       1646.37        56.27 o                         
   4   5   9       1851.49       1979.44        82.12 o                         
  -2   6   9      10615.39      11043.85       115.23 o                         
  -1   6   9      29731.14      29327.84       283.90 o                         
   0   6   9      23657.98      24478.85       235.78 o                         
   1   6   9       2361.60       2344.34        57.92 o                         
   2   6   9       7747.46       7176.44       122.12 o                         
   3   6   9       1424.77       1420.43        74.85 o                         
   4   6   9       1631.09       1564.63        91.20 o                         
   5   6   9       1463.59       1394.64       112.29 o                         
  -3   7   9      18167.05      18222.99       189.37 o                         
  -2   7   9      15928.66      15508.99       165.72 o                         
  -1   7   9       9899.42      10316.69       133.23 o                         
   0   7   9       1318.65       1133.84        47.93 o                         
   1   7   9       1467.03       1260.09        62.48 o                         
   2   7   9        484.97        827.95        76.86 o                         
   3   7   9       5560.64       5342.57       160.19 o                         
   4   7   9        320.37        290.13        90.64 o                         
  -3   8   9        380.93        328.54        39.57 o                         
  -2   8   9       3546.01       3530.18        80.93 o                         
  -1   8   9       1227.55       1365.47        61.49 o                         
   0   8   9       6951.42       8398.27       171.45 o                         
   1   8   9       1074.31       1220.31        93.25 o                         
   2   8   9        876.93        825.15        88.39 o                         
   3   8   9        725.98        759.67       106.31 o                         
  -4   9   9        599.20        607.32        57.66 o                         
  -3   9   9       1960.73       2109.53        85.55 o                         
  -2   9   9        543.28        696.85        72.53 o                         
  -1   9   9        593.44        436.04        66.12 o                         
   0   9   9       3401.28       3980.56       129.97 o                         
   1   9   9       2313.28       2853.46       140.11 o                         
   2   9   9        487.00        553.62       108.23 o                         
  -4  10   9       3075.67       3236.02       113.10 o                         
  -3  10   9       3774.27       3253.36       118.93 o                         
  -2  10   9       3496.58       3533.49       132.27 o                         
  -1  10   9        862.58        762.37        89.44 o                         
   0  10   9       3481.42       3610.97       164.25 o                         
  -5  11   9        328.05        197.17        79.69 o                         
  -4  11   9        591.12        736.90        90.87 o                         
  -3  11   9        520.74        493.22       105.51 o                         
  -2  11   9       1069.46        924.98       107.97 o                         
   0   0  10       9476.94      10396.99       248.44 o                         
   0   1  10       1129.00        999.47        16.16 o                         
   1   1  10     269537.53     259841.48      7188.91 o                         
  -1   2  10     325738.47     319637.19      8804.26 o                         
   0   2  10       1606.02       1688.36        24.82 o                         
   1   2  10         61.22         90.97        10.13 o                         
   2   2  10       6622.10       6815.07       106.65 o                         
  -1   3  10        153.33        289.26        12.45 o                         
   0   3  10        565.18        705.95        20.55 o                         
   1   3  10      28313.05      26991.70       251.09 o                         
   2   3  10        913.98        838.02        23.94 o                         
   3   3  10       3540.30       3202.87        71.51 o                         
  -2   4  10       3992.76       5114.59        80.93 o                         
  -1   4  10      24748.18      23498.69       212.92 o                         
   0   4  10       1675.82       1448.80        28.39 o                         
   1   4  10       1902.17       1746.26        33.81 o                         
   2   4  10       1500.97       1321.08        33.51 o                         
   3   4  10        350.49        351.08        23.52 o                         
   4   4  10       5297.48       5170.26       164.53 o                         
  -2   5  10        553.01        556.75        20.48 o                         
  -1   5  10       1593.77       1498.36        31.63 o                         
   0   5  10        422.90        320.95        20.04 o                         
   1   5  10        304.80        341.61        22.64 o                         
   2   5  10        943.91        876.85        35.91 o                         
   3   5  10       5996.70       5774.78       109.00 o                         
   4   5  10       2920.25       2863.22        95.60 o                         
   5   5  10        361.26        467.41       108.57 o                         
  -3   6  10       6001.65       5597.16       109.18 o                         
  -2   6  10        726.74        632.75        24.81 o                         
  -1   6  10        348.28        328.05        23.61 o                         
   0   6  10        100.15         52.25        19.86 o                         
   1   6  10        508.28        483.43        30.87 o                         
   2   6  10       1230.28       1305.55        56.68 o                         
   3   6  10       3355.82       3602.20       108.50 o                         
   4   6  10        720.09        725.25        78.96 o                         
   5   6  10       2292.89       2386.06       132.17 o                         
  -3   7  10        725.77        803.14        31.74 o                         
  -2   7  10       3838.13       3552.76        62.23 o                         
  -1   7  10        748.36        693.13        35.93 o                         
   0   7  10        175.01        160.20        33.36 o                         
   1   7  10       1220.76       1048.00        61.72 o                         
   2   7  10       5704.27       5587.59       155.14 o                         
   3   7  10       2149.43       2222.78       112.22 o                         
   4   7  10        524.01        273.15        90.86 o                         
  -4   8  10      14393.02      14266.73       270.27 o                         
  -3   8  10       5655.47       5413.76        95.31 o                         
  -2   8  10        533.59        575.17        42.97 o                         
  -1   8  10       1797.00       2076.97        74.36 o                         
   0   8  10         34.36        116.27        53.52 o                         
   1   8  10        428.54        592.89        72.73 o                         
   2   8  10        152.33        282.80        79.82 o                         
   3   8  10       1363.34       1503.30       123.71 o                         
  -4   9  10       3724.95       3674.65       103.41 o                         
  -3   9  10       6647.80       6646.35       147.49 o                         
  -2   9  10       8306.17       8517.71       185.93 o                         
  -1   9  10        243.87        289.20        62.25 o                         
   0   9  10          7.92         91.39        67.53 o                         
   1   9  10       1104.93       1127.02       100.63 o                         
   2   9  10         80.75        109.62        96.07 o                         
  -5  10  10        308.67        146.18        87.16 o                         
  -4  10  10        938.05        882.56        77.39 o                         
  -3  10  10       2612.46       2766.08       113.63 o                         
  -2  10  10         53.17        174.78        71.92 o                         
  -1  10  10        622.31        522.66        84.16 o                         
   0  10  10        506.11        452.74        97.03 o                         
  -5  11  10       1029.21       1059.37        95.81 o                         
  -4  11  10        256.38        267.01        85.67 o                         
  -3  11  10       1067.82       1152.23       106.24 o                         
  -2  11  10        229.02        118.03       107.13 o                         
   0   1  11       5842.64       7083.87        70.27 o                         
   0   2  11      51841.90      45919.09      1053.61 o                         
   1   2  11      32606.32      33964.43       369.40 o                         
  -1   3  11       9754.31       9710.05       100.76 o                         
   0   3  11      24335.43      24036.77       222.01 o                         
   1   3  11        805.69       1070.36        24.19 o                         
   2   3  11       5884.26       5895.34        72.98 o                         
  -1   4  11        681.53        894.68        21.71 o                         
   0   4  11       5548.92       5847.68        65.95 o                         
   1   4  11      12973.71      13883.15       141.16 o                         
   2   4  11       5717.97       6440.13        77.94 o                         
   3   4  11       8202.67       8534.01       104.01 o                         
  -2   5  11       7472.98       7773.64        89.24 o                         
  -1   5  11       3015.98       3155.33        61.84 o                         
   0   5  11       6613.30       6053.70        75.76 o                         
   1   5  11      16145.36      15571.17       163.47 o                         
   2   5  11       9976.66      10478.75       131.39 o                         
   3   5  11        645.29        840.30        45.93 o                         
   4   5  11        430.09        447.87        54.62 o                         
  -2   6  11       9996.96      10231.07       110.56 o                         
  -1   6  11       4775.43       4213.97        63.53 o                         
   0   6  11      14730.62      14191.25       149.34 o                         
   1   6  11       6413.45       6149.32        97.56 o                         
   2   6  11       1127.38       1093.40        53.80 o                         
   3   6  11       1831.39       1851.13        82.73 o                         
   4   6  11       2323.26       2272.30       114.15 o                         
   5   6  11        451.28        654.26        98.43 o                         
  -3   7  11       1817.96       1900.03        52.54 o                         
  -2   7  11       6742.38       7223.10       111.96 o                         
  -1   7  11       3153.38       3025.34        70.08 o                         
   0   7  11        719.17        706.02        45.21 o                         
   1   7  11         73.25         28.20        47.09 o                         
   2   7  11         49.16         33.13        58.79 o                         
   3   7  11       2552.69       2872.07       129.00 o                         
   4   7  11        423.87        450.22        93.90 o                         
  -3   8  11        526.85        578.01        42.27 o                         
  -2   8  11       4918.56       5349.40       104.97 o                         
  -1   8  11         53.18        197.36        46.58 o                         
   0   8  11       8338.06       7571.60       165.49 o                         
   1   8  11       1556.03       1378.29        87.91 o                         
   2   8  11       2142.48       2159.98       123.83 o                         
   3   8  11        129.61         43.08        92.31 o                         
  -4   9  11       1109.42       1170.58        67.57 o                         
  -3   9  11        592.94        547.51        60.24 o                         
  -2   9  11        201.34        -22.89        59.36 o                         
  -1   9  11       1381.55        956.80        74.70 o                         
   0   9  11       4361.87       4125.89       139.28 o                         
   1   9  11         55.04        134.58        84.71 o                         
  -4  10  11        992.10        975.07        80.64 o                         
  -3  10  11       4354.78       4282.48       137.02 o                         
  -2  10  11        487.41        666.16        83.74 o                         
  -1  10  11        118.25         57.73        78.57 o                         
   0  10  11       4195.90       4106.88       167.03 o                         
  -5  11  11        454.19        465.93        86.01 o                         
  -4  11  11        260.38        199.01        81.00 o                         
  -3  11  11        557.36        624.93       103.82 o                         
   0   0  12        325.59        467.36        28.68 o                         
   0   1  12       1472.55       1466.00        21.42 o                         
   1   1  12       1566.16       1506.28        33.65 o                         
  -1   2  12       2465.66       2776.38        46.88 o                         
   0   2  12       9783.09       9474.10        91.56 o                         
   1   2  12      30787.19      29860.45       299.30 o                         
   2   2  12      15687.05      18093.60       244.50 o                         
  -1   3  12      16693.71      17256.65       159.28 o                         
   0   3  12       1632.21       1614.26        26.78 o                         
   1   3  12      26399.22      26098.43       241.24 o                         
   2   3  12       4392.82       4211.78        55.01 o                         
   3   3  12       4202.08       3820.74        78.81 o                         
  -2   4  12      26724.20      29083.99       375.77 o                         
  -1   4  12      44500.35      43876.71       432.01 o                         
   0   4  12       4980.60       5265.04        60.34 o                         
   1   4  12      13337.76      13721.43       138.65 o                         
   2   4  12       2469.59       2630.18        44.74 o                         
   3   4  12       9213.98       8670.95       111.47 o                         
   4   4  12       2107.27       2060.08       105.18 o                         
  -2   5  12       3772.89       3847.37        52.66 o                         
  -1   5  12      14968.10      15416.04       152.71 o                         
   0   5  12      14062.92      14840.96       148.99 o                         
   1   5  12        253.67        265.64        23.73 o                         
   2   5  12       1555.75       1559.64        44.80 o                         
   3   5  12       6672.23       6795.40       123.53 o                         
   4   5  12        418.86        419.42        54.89 o                         
   5   5  12        674.99        528.91       118.17 o                         
  -3   6  12       1516.90       1190.03        46.99 o                         
  -2   6  12       2882.82       3187.10        50.11 o                         
  -1   6  12        387.09        394.97        25.81 o                         
   0   6  12       2860.97       3110.16        63.13 o                         
   1   6  12       4524.79       4448.56        82.97 o                         
   2   6  12       4398.39       4432.06       104.14 o                         
   3   6  12       2596.77       2394.87        98.09 o                         
   4   6  12        206.25        233.47        74.90 o                         
   5   6  12       1889.25       1841.16       124.80 o                         
  -3   7  12       8445.13       8234.22       105.53 o                         
  -2   7  12       2323.33       2290.35        54.74 o                         
  -1   7  12       5361.66       5344.11        86.88 o                         
   0   7  12      11300.39      11247.12       169.28 o                         
   1   7  12        129.45        168.02        50.27 o                         
   2   7  12       1455.85       1628.04        91.29 o                         
   3   7  12         54.10         48.37        74.65 o                         
   4   7  12        540.45        377.21        92.27 o                         
  -4   8  12       4616.21       4566.58       132.79 o                         
  -3   8  12       3550.81       3591.12        81.45 o                         
  -2   8  12       4542.27       4635.36        98.50 o                         
  -1   8  12        124.07        156.58        46.23 o                         
   0   8  12       3392.86       3274.54       127.61 o                         
   1   8  12       1113.88        989.55        85.21 o                         
   2   8  12        267.09        258.08        87.39 o                         
   3   8  12        102.89        -25.71        95.00 o                         
  -4   9  12       1634.24       1858.55        99.64 o                         
  -3   9  12        614.32        566.36        63.92 o                         
  -2   9  12       3440.64       3995.87       124.84 o                         
  -1   9  12        342.82        411.54        67.88 o                         
   0   9  12        250.28        310.64        73.18 o                         
   1   9  12         80.31        133.47        85.12 o                         
  -5  10  12        377.17        200.83        87.73 o                         
  -4  10  12        691.03        745.66        77.19 o                         
  -3  10  12         82.26        116.82        66.43 o                         
  -2  10  12        628.87        471.53        83.75 o                         
  -1  10  12         94.76         -9.33        78.80 o                         
   0  10  12        255.03        294.78        97.72 o                         
  -5  11  12       1872.57       2248.13       116.96 o                         
  -4  11  12        532.13        401.02        86.93 o                         
  -3  11  12         29.89          4.42        92.03 o                         
   0   1  13       4642.98       3950.46        44.36 o                         
   0   2  13        273.80        230.11        10.50 o                         
   1   2  13       8445.94       8017.26        77.71 o                         
  -1   3  13       8414.95       8907.49        89.78 o                         
   0   3  13        927.45       1101.88        24.41 o                         
   1   3  13      11147.37      11473.49       115.18 o                         
   2   3  13        598.46        707.10        22.43 o                         
  -1   4  13       5476.75       5274.48        59.70 o                         
   0   4  13        654.71        802.46        23.85 o                         
   1   4  13      10458.99      10448.31       111.71 o                         
   2   4  13       7420.98       6724.03        79.90 o                         
   3   4  13       3210.16       3457.03        93.29 o                         
  -2   5  13       2409.06       2902.04        42.04 o                         
  -1   5  13       7303.78       7881.90        85.99 o                         
   0   5  13       7648.73       6909.69        83.08 o                         
   1   5  13       2015.07       1955.61        55.26 o                         
   2   5  13        439.36        558.37        32.08 o                         
   3   5  13        262.59        306.64        41.53 o                         
   4   5  13       2284.97       2152.97        87.29 o                         
  -2   6  13       8482.22       7995.76        92.30 o                         
  -1   6  13       7811.14       7678.98        93.26 o                         
   0   6  13       1104.78       1146.44        35.09 o                         
   1   6  13        842.05        703.12        39.43 o                         
   2   6  13       6556.99       7216.25       137.30 o                         
   3   6  13       2403.40       2425.12       105.25 o                         
   4   6  13        533.61        459.17        81.09 o                         
   5   6  13        890.35        934.45       112.25 o                         
  -3   7  13      14419.62      15154.45       172.84 o                         
  -2   7  13       1613.74       1748.25        46.98 o                         
  -1   7  13       2960.66       2642.30        61.14 o                         
   0   7  13        234.25        205.29        40.69 o                         
   1   7  13        876.29        585.01        59.10 o                         
   2   7  13        144.41        145.67        61.76 o                         
   3   7  13       1803.72       1695.15       106.42 o                         
   4   7  13        266.63        233.03        93.83 o                         
  -3   8  13         73.86         23.71        34.78 o                         
  -2   8  13       2437.54       2488.61        75.98 o                         
  -1   8  13       1675.63       1234.91        67.36 o                         
   0   8  13       5437.80       5103.16       144.58 o                         
   1   8  13         21.49         10.50        64.46 o                         
   2   8  13        532.81        493.99        93.42 o                         
   3   8  13        165.41        152.41        99.10 o                         
  -4   9  13        592.98        514.35        59.91 o                         
  -3   9  13        669.62        559.68        71.43 o                         
  -2   9  13        606.40        553.83        66.13 o                         
  -1   9  13         16.33          3.18        62.24 o                         
   0   9  13        148.14        120.81        70.13 o                         
   1   9  13       2979.32       2618.15       138.54 o                         
  -4  10  13       2051.33       1911.33       105.05 o                         
  -3  10  13        497.97        453.74        73.73 o                         
  -2  10  13        829.65        957.13        90.15 o                         
  -1  10  13       1248.06       1072.49       108.02 o                         
   0  10  13        188.26        337.45        98.88 o                         
  -5  11  13        205.20         75.57        81.03 o                         
  -4  11  13        398.95        432.39        88.60 o                         
  -3  11  13        206.12        142.62        94.41 o                         
   0   0  14       3795.71       4821.75       122.66 o                         
   0   1  14          9.03         16.00         7.73 o                         
   1   1  14      10174.99      10159.68       150.10 o                         
  -1   2  14       8076.18       7840.16       114.15 o                         
   0   2  14      17715.02      17027.88       165.03 o                         
   1   2  14      38268.77      37055.34       381.07 o                         
   2   2  14      35425.98      35494.38       498.68 o                         
  -1   3  14      26793.74      26936.25       245.16 o                         
   0   3  14         26.50         27.57        10.72 o                         
   1   3  14        333.12        377.08        17.31 o                         
   2   3  14         22.27         42.89        16.23 o                         
   3   3  14       1400.31       1577.89        67.82 o                         
  -2   4  14       9975.20       9821.62       143.24 o                         
  -1   4  14        206.03        310.67        16.42 o                         
   0   4  14       3602.44       3528.07        47.43 o                         
   1   4  14         61.50        108.49        17.28 o                         
   2   4  14        207.65        137.20        19.17 o                         
   3   4  14       7286.22       6960.32       102.71 o                         
   4   4  14        335.27        390.85        56.21 o                         
  -2   5  14         32.13         49.10        15.13 o                         
  -1   5  14        220.49        279.48        18.29 o                         
   0   5  14       3742.33       3658.71        51.23 o                         
   1   5  14        417.85        427.21        26.39 o                         
   2   5  14       1609.61       1627.40        49.87 o                         
   3   5  14        173.96        147.16        40.17 o                         
   4   5  14        633.72        472.43        68.24 o                         
   5   5  14        387.17        333.28       107.30 o                         
  -3   6  14       4653.14       5172.85       102.44 o                         
  -2   6  14        918.87        850.78        28.45 o                         
  -1   6  14        123.03        142.86        22.57 o                         
   0   6  14       6966.03       6838.22        91.25 o                         
   1   6  14        526.73        520.85        39.41 o                         
   2   6  14       1617.31       1753.95        71.28 o                         
   3   6  14       3344.25       3467.13       122.39 o                         
   4   6  14        740.72        794.12        88.56 o                         
   5   6  14         53.21        -39.78        91.52 o                         
  -3   7  14       2545.18       2373.60        54.96 o                         
  -2   7  14       3231.93       3303.83        66.32 o                         
  -1   7  14        133.95        164.62        31.12 o                         
   0   7  14        334.75        344.93        43.67 o                         
   1   7  14       1183.05       1149.20        69.37 o                         
   2   7  14        568.49        495.53        71.24 o                         
   3   7  14        232.00        203.73        80.05 o                         
   4   7  14         64.93        104.65        91.36 o                         
  -4   8  14        340.95        418.91        59.28 o                         
  -3   8  14        117.01         93.30        37.01 o                         
  -2   8  14        394.54        354.81        46.59 o                         
  -1   8  14        789.21        830.25        63.18 o                         
   0   8  14        101.24        172.60        62.70 o                         
   1   8  14         50.63         44.64        68.74 o                         
   2   8  14        366.55        600.06        98.68 o                         
   3   8  14         16.99         59.28        98.82 o                         
  -4   9  14        182.46        192.21        53.90 o                         
  -3   9  14       1258.06       1299.76        83.19 o                         
  -2   9  14        167.17        167.12        59.69 o                         
  -1   9  14         15.79        -24.04        62.91 o                         
   0   9  14          9.64         18.13        75.12 o                         
   1   9  14         90.42          3.87        90.96 o                         
  -5  10  14        402.55        483.02       105.06 o                         
  -4  10  14       2424.39       2634.60       107.56 o                         
  -3  10  14        774.09        760.60        82.51 o                         
  -2  10  14        814.22        973.73        93.04 o                         
  -1  10  14         60.13        117.87        87.47 o                         
  -5  11  14        217.76        216.08        82.04 o                         
  -4  11  14        280.32        383.21        89.63 o                         
  -3  11  14         50.81         51.99        91.59 o                         
   0   1  15       2558.21       2081.29        28.60 o                         
   0   2  15      20358.08      19130.57       180.15 o                         
   1   2  15       4882.51       4118.43        49.68 o                         
  -1   3  15       2859.39       2677.85        35.84 o                         
   0   3  15       4265.57       4191.49        49.57 o                         
   1   3  15       5836.40       5734.39        93.53 o                         
   2   3  15      21656.83      21589.45       210.22 o                         
  -1   4  15      26033.09      26183.25       239.38 o                         
   0   4  15       5132.86       4370.49        55.05 o                         
   1   4  15       2153.43       2106.58        39.85 o                         
   2   4  15        696.70        649.15        25.61 o                         
   3   4  15       2210.10       1755.60        56.77 o                         
  -2   5  15      11943.74      12659.95       126.27 o                         
  -1   5  15       1293.84       1675.89        34.73 o                         
   0   5  15       2196.79       2158.06        39.90 o                         
   1   5  15        243.70        144.21        20.25 o                         
   2   5  15       4535.63       4084.16        74.00 o                         
   3   5  15        585.62        687.52        50.82 o                         
   4   5  15        566.46        565.76        68.45 o                         
  -2   6  15       1102.37       1041.19        31.29 o                         
  -1   6  15       1032.43        746.02        26.75 o                         
   0   6  15         24.94         -1.83        24.40 o                         
   1   6  15       1129.64        974.96        46.50 o                         
   2   6  15       4058.00       3679.34       104.53 o                         
   3   6  15       2557.94       2713.32       117.65 o                         
   4   6  15        346.73        219.09        79.41 o                         
   5   6  15        189.25         49.28        97.55 o                         
  -3   7  15       9760.22       8320.29       111.41 o                         
  -2   7  15       1112.22       1045.93        43.06 o                         
  -1   7  15       5045.46       4473.14        85.89 o                         
   0   7  15       1068.17       1774.02        69.57 o                         
   1   7  15       5866.58       6795.88       154.07 o                         
   2   7  15        306.62        320.00        68.86 o                         
   3   7  15        577.43       1124.14       102.98 o                         
   4   7  15       1841.10       2062.57       142.50 o                         
  -3   8  15       2175.73       2398.45        71.98 o                         
  -2   8  15       1432.88       1077.32        61.42 o                         
  -1   8  15       1990.17       2354.89        87.66 o                         
   0   8  15       5009.09       5682.20       146.93 o                         
   1   8  15        302.23        369.23        78.29 o                         
   2   8  15         70.31         65.46        86.07 o                         
   3   8  15         49.97        -36.27        96.33 o                         
  -4   9  15        312.83        282.59        57.72 o                         
  -3   9  15       5213.83       5054.17       142.01 o                         
  -2   9  15         93.14        117.47        61.94 o                         
  -1   9  15        311.43        631.14        79.81 o                         
   0   9  15        103.28         82.78        83.78 o                         
   1   9  15          5.91        -53.99        89.28 o                         
  -4  10  15        226.16        137.93        67.16 o                         
  -3  10  15        992.40        898.30        89.19 o                         
  -2  10  15         38.57         91.51        78.36 o                         
  -1  10  15          6.28        -83.05        83.05 o                         
  -5  11  15        748.13        596.72        91.45 o                         
  -4  11  15        411.27        403.39        87.30 o                         
  -3  11  15        204.51        103.50        95.63 o                         
   0   0  16      53817.09      53531.27      2603.19 o                         
   0   1  16      24371.37      22754.82       216.56 o                         
   1   1  16      55923.21      65454.67      3160.01 o                         
  -1   2  16      66287.30      67867.25      4653.89 o                         
   0   2  16       2694.53       2823.19        38.39 o                         
   1   2  16       2763.76       2597.66        37.67 o                         
   2   2  16       8867.30       8551.93       130.01 o                         
  -1   3  16        637.59        644.55        18.38 o                         
   0   3  16      11798.58      13047.30       126.99 o                         
   1   3  16       3017.33       2556.20        40.10 o                         
   2   3  16       1908.21       1980.83        45.01 o                         
   3   3  16      16615.19      17082.19       248.15 o                         
  -2   4  16       2555.21       2399.40        64.69 o                         
  -1   4  16       5320.56       5408.22        64.02 o                         
   0   4  16      23998.52      23880.76       218.11 o                         
   1   4  16      34883.79      36983.75       338.46 o                         
   2   4  16       6632.39       6357.43        77.45 o                         
   3   4  16        169.62        129.74        28.86 o                         
   4   4  16        209.92        243.32        58.91 o                         
  -2   5  16       5539.32       5389.12        65.95 o                         
  -1   5  16      25228.63      28045.11       261.61 o                         
   0   5  16       4539.84       4186.29        60.75 o                         
   1   5  16       4182.61       3876.09        63.69 o                         
   2   5  16      11496.70      11985.87       159.52 o                         
   3   5  16        326.28        229.24        48.49 o                         
   4   5  16         75.87         90.92        56.88 o                         
   5   5  16      11876.13      12136.71       357.29 o                         
  -3   6  16      41544.81      39685.86       532.23 o                         
  -2   6  16       4434.38       4044.34        58.84 o                         
  -1   6  16       9313.92       9081.02       102.77 o                         
   0   6  16      18818.32      19122.08       226.20 o                         
   1   6  16        305.62        298.08        38.04 o                         
   2   6  16        483.79        381.96        55.43 o                         
   3   6  16       3703.03       3864.47       135.98 o                         
   4   6  16        238.83        124.58        77.86 o                         
   5   6  16       1023.38        887.47       115.87 o                         
  -3   7  16        750.89        676.17        36.28 o                         
  -2   7  16       9235.42       9414.19       132.06 o                         
  -1   7  16        107.20         55.66        34.20 o                         
   0   7  16         14.10        -24.70        39.78 o                         
   1   7  16        860.06        947.87        68.72 o                         
   2   7  16        434.50        480.21        71.77 o                         
   3   7  16       1150.48       1152.68       102.11 o                         
   4   7  16       1827.43       1754.39       132.43 o                         
  -4   8  16         72.89         80.08        56.42 o                         
  -3   8  16        147.22        207.17        41.27 o                         
  -2   8  16       1275.14       1328.66        68.79 o                         
  -1   8  16        420.10        437.51        57.08 o                         
   0   8  16        306.58        349.50        68.14 o                         
   1   8  16        609.29        616.56        99.71 o                         
   2   8  16       4496.04       4885.12       182.89 o                         
  -4   9  16        241.71        325.96        55.30 o                         
  -3   9  16       2954.07       3432.39       118.36 o                         
  -2   9  16        480.04        379.42        65.70 o                         
  -1   9  16        231.86        203.93        73.15 o                         
   0   9  16       1188.83       1376.06       105.03 o                         
   1   9  16         16.01        125.39        92.88 o                         
  -5  10  16      10004.08      11313.45       328.30 o                         
  -4  10  16         78.57         21.95        65.52 o                         
  -3  10  16        325.77        296.08        76.45 o                         
  -2  10  16       5365.25       5595.73       172.35 o                         
  -1  10  16         41.39         37.84        88.54 o                         
  -5  11  16       1472.18       1521.95       111.21 o                         
  -4  11  16       2459.36       2416.09       130.36 o                         
   0   1  17      22703.72      22276.29       208.86 o                         
   0   2  17        128.39        140.90        12.73 o                         
   1   2  17        927.68        938.53        27.70 o                         
  -1   3  17       4095.85       3822.37        47.49 o                         
   0   3  17        775.13        722.29        20.26 o                         
   1   3  17      42005.93      41743.01       408.66 o                         
   2   3  17       3193.86       2913.49        47.35 o                         
  -1   4  17       9330.08       9086.32       102.60 o                         
   0   4  17       3915.16       3595.44        48.60 o                         
   1   4  17       4911.43       5031.65        64.86 o                         
   2   4  17       5202.28       5172.43        68.55 o                         
   3   4  17       6447.59       6003.34        98.47 o                         
  -2   5  17       4742.52       3996.63        54.95 o                         
  -1   5  17       1546.72       1571.27        46.55 o                         
   0   5  17         54.65         37.28        18.98 o                         
   1   5  17       4154.10       3796.12        63.08 o                         
   2   5  17        320.33        144.95        34.22 o                         
   3   5  17       2076.00       2264.06        86.62 o                         
   4   5  17       5424.38       5464.17       140.97 o                         
  -2   6  17       4495.87       4524.64        63.66 o                         
  -1   6  17       9430.32       8886.41       105.20 o                         
   0   6  17        277.07        241.42        31.31 o                         
   1   6  17       6599.21       7603.18       128.08 o                         
   2   6  17        659.76        436.91        58.16 o                         
   3   6  17       2858.82       3055.40       122.13 o                         
   4   6  17        440.23        396.77        85.06 o                         
   5   6  17        124.65        244.53       102.98 o                         
  -3   7  17       2045.20       1714.66        51.71 o                         
  -2   7  17        688.76        479.14        37.27 o                         
  -1   7  17       1951.97       2153.36        68.32 o                         
   0   7  17        307.38        333.84        49.09 o                         
   1   7  17       2383.77       2861.92       107.25 o                         
   2   7  17        255.42        405.56        72.90 o                         
   3   7  17       2653.73       2495.84       129.87 o                         
   4   7  17        328.76        230.47       102.21 o                         
  -3   8  17        483.45        606.57        52.48 o                         
  -2   8  17       2547.32       2201.54        87.52 o                         
  -1   8  17        676.87        648.91        66.89 o                         
   0   8  17       8200.37       8952.82       213.93 o                         
   1   8  17        205.24        110.37        74.70 o                         
   2   8  17         74.87        109.62        91.72 o                         
  -4   9  17       2542.09       2394.73        90.54 o                         
  -3   9  17       1029.15        865.60        75.15 o                         
  -2   9  17       1107.16       1104.43        81.54 o                         
  -1   9  17        589.50        603.04        79.99 o                         
   0   9  17         94.69        -20.80        79.88 o                         
   1   9  17        181.90        361.92       101.06 o                         
  -4  10  17       1934.55       2004.53       106.50 o                         
  -3  10  17        999.41        987.16        93.61 o                         
  -2  10  17        260.64        549.54        88.94 o                         
  -1  10  17         93.64        -11.88        85.43 o                         
  -5  11  17         31.68         -9.32        83.10 o                         
  -4  11  17       1234.03       1407.12       117.71 o                         
   0   0  18       3752.80       3947.21       110.76 o                         
   0   1  18       3657.78       3688.44        44.48 o                         
   1   1  18       1673.09       2003.03        48.84 o                         
  -1   2  18        426.71        551.57        24.08 o                         
   0   2  18        808.27        601.10        18.75 o                         
   1   2  18       4032.05       4584.52        57.19 o                         
   2   2  18      23866.42      25694.96       350.02 o                         
  -1   3  18       8035.40       8815.95        90.00 o                         
   0   3  18         26.18         55.62        11.95 o                         
   1   3  18      13333.90      12136.52       126.89 o                         
   2   3  18        941.55        912.29        27.87 o                         
   3   3  18       3751.98       3339.59        79.01 o                         
  -2   4  18      14239.08      14184.79       193.78 o                         
  -1   4  18      14873.25      14860.69       144.47 o                         
   0   4  18       1671.69       1654.19        34.03 o                         
   1   4  18        624.27        620.41        26.96 o                         
   2   4  18      20250.76      20875.95       218.27 o                         
   3   4  18       1672.56       1755.77        55.31 o                         
   4   4  18       2813.85       2610.81       126.89 o                         
  -2   5  18       2719.76       2691.19        43.83 o                         
  -1   5  18       2785.12       2650.23        44.30 o                         
   0   5  18        578.29        676.29        27.57 o                         
   1   5  18       4696.80       4593.88        69.71 o                         
   2   5  18        321.58        199.50        36.68 o                         
   3   5  18        989.19        991.63        63.80 o                         
   4   5  18        358.06        320.20        61.44 o                         
   5   5  18          8.71        -44.09       121.11 o                         
  -3   6  18       6534.44       5790.56       104.43 o                         
  -2   6  18       7809.75       8195.98        96.62 o                         
  -1   6  18       2622.45       2588.48        51.00 o                         
   0   6  18        106.14        221.32        33.38 o                         
   1   6  18        470.71        485.42        45.30 o                         
   2   6  18       1283.17       1151.50        71.87 o                         
   3   6  18         68.77        167.89        65.00 o                         
   4   6  18         36.20        -81.53        81.53 o                         
   5   6  18        839.05       1001.08       118.78 o                         
  -3   7  18       1636.99       1670.97        51.25 o                         
  -2   7  18        923.16        915.07        46.13 o                         
  -1   7  18        774.04        727.87        50.18 o                         
   0   7  18        426.21        425.72        59.33 o                         
   1   7  18       1678.81       1775.27        87.31 o                         
   2   7  18        162.36         19.83        65.33 o                         
   3   7  18        551.07        441.14        91.12 o                         
   4   7  18        153.43        176.27       100.63 o                         
  -4   8  18       1101.39       1033.48        89.87 o                         
  -3   8  18       1314.38       1297.75        64.63 o                         
  -2   8  18       1727.73       1903.13        78.45 o                         
  -1   8  18        632.17        587.63        68.25 o                         
   0   8  18         25.76          5.21        66.96 o                         
   1   8  18        478.22        452.82        83.45 o                         
   2   8  18         62.89        -25.13        91.61 o                         
  -4   9  18       1598.67       1722.59        84.50 o                         
  -3   9  18         77.78         22.38        61.41 o                         
  -2   9  18        723.48        920.70        84.88 o                         
  -1   9  18        950.00       1113.15        92.30 o                         
   0   9  18        109.63         75.41        78.40 o                         
   1   9  18        324.23        299.21        98.98 o                         
  -5  10  18         11.17        -25.57        97.87 o                         
  -4  10  18         27.83        159.52        73.95 o                         
  -3  10  18        193.96        228.34        81.71 o                         
  -2  10  18        149.33        241.75        82.84 o                         
  -1  10  18         72.32        105.74        89.96 o                         
  -5  11  18        288.74        368.91        92.64 o                         
  -4  11  18        313.19        315.83       100.37 o                         
   0   1  19       1469.22       1699.14        27.94 o                         
   0   2  19       2341.33       2315.03        35.82 o                         
   1   2  19      14889.90      15434.56       154.74 o                         
  -1   3  19       7895.04       8507.96        92.00 o                         
   0   3  19       4075.29       3622.95        50.57 o                         
   1   3  19       5352.97       5165.96        79.38 o                         
   2   3  19       4410.77       4679.99        66.41 o                         
  -1   4  19      13362.20      14076.71       141.16 o                         
   0   4  19        570.55        611.57        22.30 o                         
   1   4  19       5572.74       5432.97        68.52 o                         
   2   4  19       3883.49       3692.29        60.26 o                         
   3   4  19         92.14         97.00        34.34 o                         
  -2   5  19       1218.01       1306.42        32.15 o                         
  -1   5  19       5651.95       5033.68        64.27 o                         
   0   5  19       4063.12       4446.49        62.82 o                         
   1   5  19      13173.24      13137.86       160.18 o                         
   2   5  19        435.70        513.51        44.54 o                         
   3   5  19       3811.19       4809.26       121.00 o                         
   4   5  19       3611.30       3573.79       120.17 o                         
  -2   6  19       3132.07       3041.93        54.15 o                         
  -1   6  19       4574.67       4695.71        97.32 o                         
   0   6  19       3459.31       3597.38        82.32 o                         
   1   6  19       1643.93       1512.59        71.29 o                         
   2   6  19       4596.43       4666.77       126.63 o                         
   3   6  19       1138.46       1153.88        84.55 o                         
   4   6  19        470.75        455.19        93.54 o                         
   5   6  19         60.88        -32.54        98.83 o                         
  -3   7  19         53.04        -31.01        31.01 o                         
  -2   7  19        884.73        877.42        45.41 o                         
  -1   7  19       4257.00       3830.96        91.08 o                         
   0   7  19       8583.92       8401.43       173.03 o                         
   1   7  19       3150.81       3360.51       178.19 o                         
   2   7  19        826.91        730.26        79.27 o                         
   3   7  19        431.97        435.35        96.30 o                         
  -3   8  19       3321.62       3632.85       103.90 o                         
  -2   8  19       1155.01       1242.53        72.88 o                         
  -1   8  19      13196.41      12814.56       241.25 o                         
   0   8  19       1892.75       1525.52        97.08 o                         
   1   8  19        593.70        756.85        90.15 o                         
   2   8  19        270.43        352.88        98.38 o                         
  -4   9  19       7445.14       7667.04       164.19 o                         
  -3   9  19       4615.28       5053.57       143.81 o                         
  -2   9  19        188.97         78.13        68.52 o                         
  -1   9  19       1313.71       1262.92        97.64 o                         
   0   9  19        326.35        568.92        88.36 o                         
   1   9  19        267.64        556.30       109.92 o                         
  -4  10  19        393.85        526.63        86.09 o                         
  -3  10  19        556.98        428.40        84.99 o                         
  -2  10  19        455.77        640.63        93.97 o                         
  -1  10  19        114.64         27.90        89.66 o                         
  -5  11  19         44.20        111.11        87.76 o                         
   0   0  20     414321.47     408578.34     19596.09 o                         
   0   1  20        870.39        882.30        21.46 o                         
   1   1  20      29552.59      29692.40       404.98 o                         
  -1   2  20      14055.70      14011.87       198.11 o                         
   0   2  20       4242.72       4726.26        57.70 o                         
   1   2  20      22543.72      22855.00       225.41 o                         
   2   2  20      12616.06      13787.96       209.15 o                         
  -1   3  20      39448.23      39715.06       365.36 o                         
   0   3  20      13823.13      14272.32       144.27 o                         
   1   3  20      12939.96      12340.10       130.31 o                         
   2   3  20       1189.93       1066.39        33.55 o                         
   3   3  20       2818.14       2705.35        71.44 o                         
  -2   4  20      14098.05      14989.82       211.83 o                         
  -1   4  20      13393.84      12797.65       129.02 o                         
   0   4  20        392.03        426.29        20.06 o                         
   1   4  20      12251.32      12238.27       127.40 o                         
   2   4  20       7152.29       6855.10        96.08 o                         
   3   4  20       1878.11       1629.63        60.30 o                         
   4   4  20        282.41        331.74        81.94 o                         
  -2   5  20        760.36        765.53        26.76 o                         
  -1   5  20       7796.05       7972.33        89.60 o                         
   0   5  20        345.19        447.50        26.51 o                         
   1   5  20       1800.71       1789.16        50.32 o                         
   2   5  20       1738.65       1746.02        73.51 o                         
   3   5  20       6670.16       6496.96       143.89 o                         
   4   5  20       4337.39       4481.04       138.62 o                         
   5   5  20       3230.79       2708.86       234.69 o                         
  -3   6  20       2418.81       2357.54        73.68 o                         
  -2   6  20       3833.72       3770.65        64.84 o                         
  -1   6  20       5859.53       5477.57        87.84 o                         
   0   6  20        726.25        813.20        55.21 o                         
   1   6  20        253.61        225.39        46.27 o                         
   2   6  20        775.69        859.01        75.72 o                         
   3   6  20         37.02        -17.47        63.41 o                         
   4   6  20       1277.75       1153.08       111.64 o                         
  -3   7  20        535.21        453.81        40.83 o                         
  -2   7  20       2537.75       2350.44        71.37 o                         
  -1   7  20        914.12        989.19        56.65 o                         
   0   7  20       3280.17       3277.10       114.93 o                         
   1   7  20        336.52        403.44        71.32 o                         
   2   7  20       2228.75       2480.95       115.65 o                         
   3   7  20         19.41        -40.02        88.93 o                         
  -4   8  20         80.98         61.54        69.67 o                         
  -3   8  20      10385.20      10740.02       196.86 o                         
  -2   8  20       1475.19       1493.95        83.92 o                         
  -1   8  20         78.11        106.93        58.47 o                         
   0   8  20       5801.86       5796.25       175.13 o                         
   1   8  20       1156.27       1096.82        97.21 o                         
   2   8  20       1254.89       1100.36       119.51 o                         
  -4   9  20       4641.82       4565.92       136.37 o                         
  -3   9  20        149.21        153.37        66.40 o                         
  -2   9  20       1017.82        936.83        85.16 o                         
  -1   9  20       1488.51       1474.63       101.37 o                         
   0   9  20        587.23        752.77        95.01 o                         
  -5  10  20       2689.68       2298.78       165.22 o                         
  -4  10  20       1055.56       1094.84       103.27 o                         
  -3  10  20         44.73        -29.68        83.38 o                         
  -2  10  20       1840.85       2027.08       123.63 o                         
   0   1  21         21.07         28.38        11.93 o                         
   0   2  21       6625.86       6517.06        75.84 o                         
   1   2  21       7850.83       7852.54       120.07 o                         
  -1   3  21      28437.08      28248.09       257.82 o                         
   0   3  21       2713.82       2423.76        41.59 o                         
   1   3  21       9866.13       9384.63       107.94 o                         
   2   3  21        606.78        597.53        28.63 o                         
  -1   4  21       2680.33       2699.30        51.99 o                         
   0   4  21        971.97        847.60        25.01 o                         
   1   4  21      11273.03      10525.08       116.07 o                         
   2   4  21       4704.87       4497.68        81.89 o                         
   3   4  21        245.48        403.42        43.38 o                         
  -2   5  21        282.75        283.79        21.69 o                         
  -1   5  21      12904.01      12814.54       131.06 o                         
   0   5  21        507.90        506.07        28.14 o                         
   1   5  21       3730.67       3879.83        81.29 o                         
   2   5  21       2272.05       2536.49        82.21 o                         
   3   5  21       1624.79       1559.74        81.42 o                         
   4   5  21       4494.14       4697.08       148.22 o                         
  -2   6  21       5110.67       5010.14        81.80 o                         
  -1   6  21       8283.47       8312.54       123.80 o                         
   0   6  21         27.14         38.44        37.09 o                         
   1   6  21       6249.28       6027.43       135.03 o                         
   2   6  21       1739.79       1930.43        90.46 o                         
   3   6  21       1842.87       1679.77        98.50 o                         
   4   6  21        744.33        703.01       105.31 o                         
  -3   7  21         95.62        122.37        37.54 o                         
  -2   7  21        510.68        548.28        46.85 o                         
  -1   7  21       1436.79       1460.41        67.42 o                         
   0   7  21        774.63        520.77        66.36 o                         
   1   7  21       6681.20       6395.34       171.93 o                         
   2   7  21        794.64        622.88        88.65 o                         
   3   7  21       1843.87       2579.49       143.41 o                         
  -3   8  21        588.08        675.60        70.13 o                         
  -2   8  21       5887.08       6444.75       165.89 o                         
  -1   8  21       2616.71       2949.04       113.31 o                         
   0   8  21        697.10        501.44        78.47 o                         
   1   8  21        255.75        385.61        86.79 o                         
   2   8  21        827.84       1138.14       120.25 o                         
  -4   9  21       1306.13       1471.58        92.57 o                         
  -3   9  21        815.86        630.26        78.30 o                         
  -2   9  21       1705.94       1628.11       104.83 o                         
  -1   9  21        550.78        471.28        83.55 o                         
   0   9  21        136.02        161.22        87.17 o                         
  -4  10  21       1661.54       1681.30       115.59 o                         
  -3  10  21        426.66        481.06        91.27 o                         
  -2  10  21        196.68        231.72        89.16 o                         
   0   0  22       5417.22       4343.19       146.56 o                         
   0   1  22        558.30        612.91        19.68 o                         
   1   1  22       2693.69       2495.46        59.34 o                         
  -1   2  22       2759.57       2851.89        61.87 o                         
   0   2  22       1182.64       1084.34        28.14 o                         
   1   2  22       1119.44       1019.72        28.38 o                         
   2   2  22      13462.16      13248.32       199.65 o                         
  -1   3  22        410.09        490.23        20.15 o                         
   0   3  22       5791.24       5478.86        69.61 o                         
   1   3  22       2891.72       3035.64        50.37 o                         
   2   3  22       2578.63       2413.85        47.41 o                         
   3   3  22       5769.48       6336.51       158.09 o                         
  -2   4  22      10449.92      10245.17       147.05 o                         
  -1   4  22       7258.94       7273.74        85.45 o                         
   0   4  22         52.39         56.95        18.76 o                         
   1   4  22        426.63        533.71        26.78 o                         
   2   4  22       3600.98       3292.04        72.42 o                         
   3   4  22       1389.43       1316.78        60.21 o                         
   4   4  22       2242.99       2162.54       154.20 o                         
  -2   5  22       6078.31       5780.74        72.44 o                         
  -1   5  22        205.75        232.00        21.93 o                         
   0   5  22        284.72        200.12        26.04 o                         
   1   5  22       5831.10       6304.37       111.03 o                         
   2   5  22        509.47        331.06        49.96 o                         
   3   5  22         41.69         38.27        55.77 o                         
   4   5  22        722.85        563.52        79.13 o                         
   5   5  22         81.17        -42.81       133.65 o                         
  -3   6  22      11380.17      12911.30       218.77 o                         
  -2   6  22       6104.28       6073.06        93.45 o                         
  -1   6  22       3144.50       3224.89        75.65 o                         
   0   6  22        346.41        459.73        47.85 o                         
   1   6  22        214.55        268.57        56.13 o                         
   2   6  22       1144.50       1114.10        81.78 o                         
   3   6  22        519.92        685.74        80.09 o                         
   4   6  22         89.86        141.89        89.72 o                         
  -3   7  22        891.73        674.24        49.26 o                         
  -2   7  22        519.45        482.19        52.49 o                         
  -1   7  22        108.27         79.46        48.47 o                         
   0   7  22         41.59         27.92        59.44 o                         
   1   7  22       1696.35       1486.01        91.28 o                         
   2   7  22       1167.44       1226.98       102.22 o                         
   3   7  22         21.95        125.44        94.81 o                         
  -4   8  22        883.78       1090.26       113.00 o                         
  -3   8  22         34.05         37.06        57.95 o                         
  -2   8  22        634.82        589.89        68.51 o                         
  -1   8  22        396.09        373.69        67.30 o                         
   0   8  22         30.08         92.83        70.15 o                         
   1   8  22         62.88         94.69        80.68 o                         
   2   8  22         75.70        171.29        98.66 o                         
  -4   9  22       1704.55       1799.86       103.27 o                         
  -3   9  22        185.99        207.64        68.53 o                         
  -2   9  22       1428.27       1466.83       103.72 o                         
  -1   9  22         18.51        -25.94        75.88 o                         
   0   9  22        344.75        302.04        90.80 o                         
  -5  10  22         65.24         61.20       107.13 o                         
  -4  10  22        355.15        393.14        96.46 o                         
  -3  10  22         97.05        170.62        89.05 o                         
  -2  10  22         27.83        -29.95        86.10 o                         
   0   1  23        821.57        893.00        23.25 o                         
   0   2  23         18.13         36.73        14.84 o                         
   1   2  23         78.47         51.48        17.14 o                         
  -1   3  23        268.49        165.49        17.47 o                         
   0   3  23        160.24        198.12        18.95 o                         
   1   3  23       1115.53       1416.05        40.82 o                         
   2   3  23        159.11        208.70        23.02 o                         
  -1   4  23       1917.33       2017.02        39.75 o                         
   0   4  23       1071.81        954.61        30.28 o                         
   1   4  23        307.66        248.81        24.70 o                         
   2   4  23        408.88        439.37        38.41 o                         
   3   4  23        719.16        590.01        54.41 o                         
  -2   5  23        322.36        301.13        23.01 o                         
  -1   5  23        357.29        325.70        25.21 o                         
   0   5  23       1220.10       1063.24        40.93 o                         
   1   5  23       3002.05       2594.86        77.18 o                         
   2   5  23       3399.43       3454.21       101.13 o                         
   3   5  23       1121.80       1187.12        79.13 o                         
   4   5  23        385.77        332.65        72.69 o                         
  -2   6  23       1812.99       1661.79        54.38 o                         
  -1   6  23       1266.64       1072.71        51.70 o                         
   0   6  23        604.60        884.67        67.73 o                         
   1   6  23        268.90        263.50        56.58 o                         
   2   6  23         89.13        124.44        61.58 o                         
   3   6  23        363.84        319.29        74.26 o                         
   4   6  23        397.41        271.37        93.29 o                         
  -3   7  23        300.76        257.92        44.56 o                         
  -2   7  23        897.45       1074.75        69.23 o                         
  -1   7  23        774.82        635.51        65.43 o                         
   0   7  23        848.75        915.07        81.28 o                         
   1   7  23       1026.67       1346.12        88.63 o                         
   2   7  23          3.68        -54.04        75.28 o                         
   3   7  23        538.71        448.00       105.12 o                         
  -3   8  23       1949.58       1944.89        94.85 o                         
  -2   8  23         42.76         21.28        60.13 o                         
  -1   8  23        538.10        594.08        74.87 o                         
   0   8  23       3739.06       4138.67       144.91 o                         
   1   8  23        182.62        235.33        83.79 o                         
  -4   9  23        794.00        594.94        82.95 o                         
  -3   9  23       1556.58       1237.55        94.35 o                         
  -2   9  23         14.11        -71.67        78.01 o                         
  -1   9  23        815.97       1029.07       104.56 o                         
   0   9  23        119.00        430.03        97.32 o                         
  -4  10  23        305.47        255.83        94.64 o                         
  -3  10  23       2014.34       1652.31       126.89 o                         
   0   0  24      94842.02      95630.87      4633.38 o                         
   0   1  24      21513.59      24055.00       225.19 o                         
   1   1  24      43569.25      44466.09       600.53 o                         
  -1   2  24      15387.68      16035.91       233.68 o                         
   0   2  24        130.99        183.27        17.77 o                         
   1   2  24       2618.75       2544.63        46.40 o                         
   2   2  24      10846.16      10484.72       167.75 o                         
  -1   3  24       2493.44       2409.84        41.13 o                         
   0   3  24        620.36        639.49        24.87 o                         
   1   3  24       8605.12       8182.19        98.27 o                         
   2   3  24        180.21        191.61        26.06 o                         
   3   3  24      10747.72      11251.78       242.89 o                         
  -2   4  24       9830.82       9268.71       141.39 o                         
  -1   4  24       1911.34       1784.45        38.34 o                         
   0   4  24       7445.46       7636.39        95.30 o                         
   1   4  24      17541.82      17456.35       205.54 o                         
   2   4  24        646.36        657.18        46.01 o                         
   3   4  24        289.97        440.08        56.73 o                         
   4   4  24        772.58        522.44        99.18 o                         
  -2   5  24        523.72        572.67        27.24 o                         
  -1   5  24      30353.83      29914.38       315.96 o                         
   0   5  24       3261.19       3312.42        73.95 o                         
   1   5  24       2389.12       2693.51        83.60 o                         
   2   5  24       2120.15       1770.31        78.63 o                         
   3   5  24        642.88        483.21        72.02 o                         
   4   5  24       1254.95       1541.53        94.54 o                         
   5   5  24       1520.98       1517.14       165.53 o                         
  -3   6  24       8812.37       9002.62       198.06 o                         
  -2   6  24       1567.41       1602.72        55.81 o                         
  -1   6  24       4529.94       4520.84       100.72 o                         
   0   6  24      10272.62      10902.76       205.27 o                         
   1   6  24         47.18         46.74        53.51 o                         
   2   6  24         11.87        -57.41        57.41 o                         
   3   6  24       5376.27       5213.97       184.69 o                         
   4   6  24        427.34        339.41        95.87 o                         
  -3   7  24        701.53        581.96        55.91 o                         
  -2   7  24       1464.20       1060.14        71.46 o                         
  -1   7  24         88.63         -7.74        54.95 o                         
   0   7  24         86.06         34.76        59.11 o                         
   1   7  24        566.02        429.17        78.04 o                         
   2   7  24       1316.09       1548.08       109.01 o                         
   3   7  24        342.56        203.83        94.85 o                         
  -4   8  24        341.18        194.82       100.46 o                         
  -3   8  24        381.06        419.80        71.69 o                         
  -2   8  24          5.47         13.62        65.76 o                         
  -1   8  24       1154.05       1077.75        90.98 o                         
   0   8  24        123.64        -32.12        98.04 o                         
   1   8  24         35.18        -61.95        84.12 o                         
  -4   9  24        279.14        319.47        79.31 o                         
  -3   9  24       5188.93       4897.93       158.64 o                         
  -2   9  24        449.75        565.08        94.75 o                         
  -1   9  24        149.31        -16.51        84.14 o                         
   0   9  24       1450.90       1509.87       121.99 o                         
  -5  10  24       2370.89       2757.14       185.68 o                         
  -4  10  24        215.38        311.28        95.48 o                         
  -3  10  24        620.03        708.66       110.64 o                         
   0   1  25       5362.20       4957.77        61.83 o                         
   0   2  25      11583.41      11395.22       119.97 o                         
   1   2  25        302.22        292.35        23.65 o                         
  -1   3  25       1353.69       1186.67        29.95 o                         
   0   3  25        117.52        108.72        18.56 o                         
   1   3  25       5120.24       4828.00        69.51 o                         
   2   3  25       3106.25       3133.33        65.21 o                         
  -1   4  25       7727.51       6957.96        83.48 o                         
   0   4  25      11058.02      10478.16       126.77 o                         
   1   4  25        437.77        528.09        38.16 o                         
   2   4  25       2246.47       2181.92        71.38 o                         
   3   4  25       4052.71       4057.05       117.36 o                         
  -2   5  25       6883.02       6868.03        94.28 o                         
  -1   5  25        138.07        149.99        28.89 o                         
   0   5  25       2653.82       2891.51        82.97 o                         
   1   5  25        765.03        772.48        55.47 o                         
   2   5  25       1543.35       1577.92        78.51 o                         
   3   5  25       1180.78       1561.32        90.89 o                         
   4   5  25        369.76        246.09        75.48 o                         
  -2   6  25       3930.03       3538.37        82.54 o                         
  -1   6  25        854.76        676.22        58.23 o                         
   0   6  25        470.25        532.94        61.94 o                         
   1   6  25        539.19        613.58        73.69 o                         
   2   6  25       2288.14       2385.38       105.29 o                         
   3   6  25       4278.21       4484.23       152.82 o                         
   4   6  25        604.32        596.11       104.08 o                         
  -3   7  25       5886.40       6093.91       135.01 o                         
  -2   7  25       2487.07       2064.76        90.20 o                         
  -1   7  25        449.30        622.80        73.94 o                         
   0   7  25        627.26        620.24        75.89 o                         
   1   7  25        414.17        732.36        82.79 o                         
   2   7  25         99.48        208.26        83.74 o                         
  -3   8  25       2025.13       2094.28        98.24 o                         
  -2   8  25       2544.41       2304.45       109.85 o                         
  -1   8  25        947.03       1263.74        96.36 o                         
   0   8  25       4048.33       4979.00       169.10 o                         
   1   8  25         67.32        -17.58        86.56 o                         
  -4   9  25        183.31        231.37        80.51 o                         
  -3   9  25       1088.08       1125.65        96.08 o                         
  -2   9  25        400.79        480.07        93.91 o                         
  -1   9  25        229.55        170.90        92.34 o                         
  -4  10  25       1756.03       1856.25       123.94 o                         
   0   0  26         28.86         84.34        35.27 o                         
   0   1  26       1109.57       1119.22        28.70 o                         
   1   1  26       8805.49       8816.12       150.99 o                         
  -1   2  26       4794.87       5359.01        98.09 o                         
   0   2  26          6.76          3.68        15.94 o                         
   1   2  26      16223.00      15760.38       170.75 o                         
   2   2  26       7139.42       6998.37       130.03 o                         
  -1   3  26      25560.48      25214.50       239.59 o                         
   0   3  26        500.35        550.25        25.08 o                         
   1   3  26         89.63        123.22        24.45 o                         
   2   3  26       4735.63       4472.87        86.00 o                         
   3   3  26       1118.02       1149.05        84.12 o                         
  -2   4  26       1580.47       1505.64        59.36 o                         
  -1   4  26         31.78         41.06        20.55 o                         
   0   4  26        175.54        126.86        25.15 o                         
   1   4  26        405.25        306.80        36.53 o                         
   2   4  26        182.53        107.13        43.56 o                         
   3   4  26       2126.74       2129.48        89.45 o                         
   4   4  26       2758.91       2889.92       167.37 o                         
  -2   5  26       1094.85       1036.61        39.88 o                         
  -1   5  26        384.01        300.93        35.54 o                         
   0   5  26       1350.24       1508.66        59.71 o                         
   1   5  26        488.54        479.81        53.94 o                         
   2   5  26       1158.81       1005.61        77.34 o                         
   3   5  26         34.86        167.29        68.18 o                         
   4   5  26        277.62        335.76        81.41 o                         
   5   5  26        287.64        360.72       142.33 o                         
  -3   6  26       1691.39       1735.05        93.36 o                         
  -2   6  26        637.91        679.03        50.36 o                         
  -1   6  26       2207.33       2401.18        86.98 o                         
   0   6  26        122.58        147.14        54.00 o                         
   1   6  26        564.39        508.03        69.95 o                         
   2   6  26        161.65        322.42        75.56 o                         
   3   6  26       3044.88       3555.24       150.98 o                         
   4   6  26        274.80        317.34       104.11 o                         
  -3   7  26       1563.65       1871.80        84.96 o                         
  -2   7  26       4735.62       4462.11       139.82 o                         
  -1   7  26        129.64         74.46        63.93 o                         
   0   7  26        209.89        260.77        73.20 o                         
   1   7  26        136.33        146.19        76.78 o                         
   2   7  26         48.60         59.14        85.23 o                         
  -4   8  26        615.87        614.32       109.74 o                         
  -3   8  26         79.44        214.05        67.57 o                         
  -2   8  26        287.89        469.87        84.56 o                         
  -1   8  26        172.67        120.21        74.90 o                         
   0   8  26        311.52        191.45        86.54 o                         
   1   8  26        226.13        182.71        92.43 o                         
  -4   9  26        318.98        271.16        80.17 o                         
  -3   9  26       2273.13       2694.47       151.43 o                         
  -2   9  26         49.08         76.27        89.62 o                         
  -1   9  26        140.87        190.63        98.86 o                         
  -5  10  26         68.16         14.58       128.07 o                         
  -4  10  26       1102.18       1210.28       113.99 o                         
   0   1  27         57.67         96.42        16.30 o                         
   0   2  27       5659.96       5844.20        72.05 o                         
   1   2  27       3760.61       3447.44        58.85 o                         
  -1   3  27       3751.60       3828.67        56.78 o                         
   0   3  27       2623.47       2473.85        48.11 o                         
   1   3  27        450.51        315.29        30.19 o                         
   2   3  27       3473.10       3243.14        76.01 o                         
  -1   4  27        278.62        250.66        25.95 o                         
   0   4  27         23.09         55.94        25.40 o                         
   1   4  27         66.98         33.06        34.78 o                         
   2   4  27       9547.23      10029.41       183.04 o                         
   3   4  27       4703.18       4442.12       133.46 o                         
  -2   5  27        994.14       1032.18        45.73 o                         
  -1   5  27        234.72        238.34        37.17 o                         
   0   5  27       6872.44       7021.35       135.34 o                         
   1   5  27        392.12        349.34        56.37 o                         
   2   5  27       3335.08       3151.37       114.02 o                         
   3   5  27         11.90         17.62        67.46 o                         
   4   5  27        471.03        388.90        83.80 o                         
  -2   6  27       2224.90       2268.84       117.20 o                         
  -1   6  27        409.76        336.90        57.78 o                         
   0   6  27        588.06        542.63        73.58 o                         
   1   6  27         15.97         79.68        64.58 o                         
   2   6  27        770.67        897.86        88.45 o                         
   3   6  27        160.99         96.98        80.44 o                         
  -3   7  27       1046.66        973.81        74.45 o                         
  -2   7  27        744.97        595.29        71.16 o                         
  -1   7  27         62.26        -61.98        61.98 o                         
   0   7  27        171.52        268.21        79.75 o                         
   1   7  27        792.39        611.63        90.42 o                         
   2   7  27        181.05        131.46        88.91 o                         
  -3   8  27         50.81        166.04        70.33 o                         
  -2   8  27       2957.96       3088.73       143.99 o                         
  -1   8  27        349.37        416.23        82.56 o                         
   0   8  27       2522.28       2366.96       131.68 o                         
   1   8  27        280.86        339.68       100.31 o                         
  -4   9  27        223.27        239.82        85.04 o                         
  -3   9  27        219.28        274.71        90.32 o                         
  -2   9  27        473.95        420.55        99.91 o                         
  -1   9  27       1136.60        951.02       114.63 o                         
   0   0  28       8410.42       8620.09       215.73 o                         
   0   1  28        924.92       1058.60        28.22 o                         
   1   1  28      13630.92      13311.95       204.24 o                         
  -1   2  28       3030.00       3048.42        80.12 o                         
   0   2  28       2203.60       2373.93        43.84 o                         
   1   2  28       3735.56       3717.36        91.04 o                         
   2   2  28         21.40         53.96        38.71 o                         
  -1   3  28      15404.87      15191.63       170.16 o                         
   0   3  28       4550.54       4358.36        67.27 o                         
   1   3  28      17779.74      18175.91       229.76 o                         
   2   3  28        139.69        179.74        37.03 o                         
   3   3  28        275.46        246.06        75.18 o                         
  -2   4  28         75.03         44.15        37.54 o                         
  -1   4  28      12899.88      13553.91       174.07 o                         
   0   4  28       8188.57       8388.93       129.33 o                         
   1   4  28       1224.61       1416.80        61.16 o                         
   2   4  28        855.80        776.95        60.22 o                         
   3   4  28       7286.42       7115.78       167.15 o                         
   4   4  28         19.05         -6.60        96.04 o                         
  -2   5  28         94.03         61.73        32.85 o                         
  -1   5  28       2446.91       2387.76        75.19 o                         
   0   5  28       5085.65       5723.29       129.44 o                         
   1   5  28        101.85         49.78        53.13 o                         
   2   5  28        246.34        163.77        63.57 o                         
   3   5  28        863.19        927.87        92.91 o                         
   4   5  28         52.55        115.21        80.47 o                         
  -3   6  28        155.77         87.10        67.48 o                         
  -2   6  28        257.71        292.37        54.63 o                         
  -1   6  28        260.33        316.48        59.31 o                         
   0   6  28       3425.39       3689.86       132.80 o                         
   1   6  28       4555.24       4444.31       151.97 o                         
   2   6  28       2189.14       1991.42       116.78 o                         
   3   6  28       1562.01       1590.72       114.36 o                         
  -3   7  28       8995.75       8972.93       196.87 o                         
  -2   7  28         73.38         10.64        62.00 o                         
  -1   7  28       1857.45       1848.52       102.36 o                         
   0   7  28       2024.70       2080.95       111.21 o                         
   1   7  28        159.40         76.07        78.53 o                         
   2   7  28        177.13         77.07        90.42 o                         
  -4   8  28         11.22         45.54       100.08 o                         
  -3   8  28       2112.73       2549.36       135.45 o                         
  -2   8  28       1925.63       2085.61       122.01 o                         
  -1   8  28        302.32        296.74        82.88 o                         
   0   8  28       1088.63       1015.20       105.25 o                         
  -4   9  28        136.23        233.74        87.68 o                         
  -3   9  28       1123.10       1016.97       119.00 o                         
  -2   9  28        474.86        126.07        91.16 o                         
   0   1  29        264.15        320.23        20.86 o                         
   0   2  29      20538.64      20904.88       212.27 o                         
   1   2  29       3356.86       3476.74        64.39 o                         
  -1   3  29        842.61        873.82        35.21 o                         
   0   3  29       6731.39       6191.26        91.53 o                         
   1   3  29       1121.56       1282.22        49.83 o                         
   2   3  29       2722.14       2379.66        78.09 o                         
  -1   4  29       1534.66       1418.73        48.67 o                         
   0   4  29         87.70         66.07        35.58 o                         
   1   4  29       1070.98       1180.26        60.75 o                         
   2   4  29       5889.46       6444.33       145.71 o                         
   3   4  29       1220.62       1341.01        78.43 o                         
  -2   5  29       3131.97       2908.46        77.12 o                         
  -1   5  29       1591.74       1794.08        71.12 o                         
   0   5  29       2094.84       1825.38        87.48 o                         
   1   5  29       1253.54       1494.93        89.83 o                         
   2   5  29       1314.86       1144.10        84.17 o                         
   3   5  29        201.65        235.17        74.70 o                         
   4   5  29       1212.94       1550.70       108.54 o                         
  -2   6  29       2987.83       3048.73       102.48 o                         
  -1   6  29       4579.23       4562.84       146.75 o                         
   0   6  29       3541.62       3102.15       129.41 o                         
   1   6  29        517.39        323.87        78.18 o                         
   2   6  29       4381.51       4087.78       175.57 o                         
   3   6  29        500.78        372.71        91.54 o                         
  -3   7  29       3893.13       3973.44       165.79 o                         
  -2   7  29       4565.00       4388.20       166.80 o                         
  -1   7  29       1278.61       1114.74        96.51 o                         
   0   7  29        571.01        796.41        91.09 o                         
   1   7  29       1472.17       1807.54       118.53 o                         
   2   7  29        318.38         86.41        93.64 o                         
  -3   8  29         76.33         86.05        82.82 o                         
  -2   8  29       1135.15       1417.17       112.00 o                         
  -1   8  29        712.84        589.66        92.66 o                         
   0   8  29        876.16        767.10       103.36 o                         
  -4   9  29        385.99        252.03        90.58 o                         
  -3   9  29       1152.38       1205.28       130.75 o                         
  -2   9  29        227.12        178.32        98.90 o                         
   0   0  30       4794.46       4318.39       135.13 o                         
   0   1  30        447.48        445.95        22.93 o                         
   1   1  30      37769.48      38257.80       544.19 o                         
  -1   2  30      39239.36      41427.40       610.67 o                         
   0   2  30          8.93         44.24        20.92 o                         
   1   2  30       2978.64       3311.37        68.98 o                         
   2   2  30        239.16        216.65        47.43 o                         
  -1   3  30       2751.47       2800.81        62.28 o                         
   0   3  30       5839.20       4901.50        88.87 o                         
   1   3  30       1791.12       1947.21        60.38 o                         
   2   3  30        408.60        455.54        51.51 o                         
   3   3  30       1330.80       1526.72       111.09 o                         
  -2   4  30        529.31        459.72        51.62 o                         
  -1   4  30       3413.50       3348.08        78.76 o                         
   0   4  30        186.50        238.50        43.15 o                         
   1   4  30        619.62        582.25        57.80 o                         
   2   4  30        340.95        270.78        57.94 o                         
   3   4  30        181.45         72.93        61.22 o                         
   4   4  30       1042.68       1159.67       126.59 o                         
  -2   5  30        402.38        426.80        48.52 o                         
  -1   5  30       1185.86        978.73        62.77 o                         
   0   5  30        749.40        898.95        69.34 o                         
   1   5  30        663.37        659.53        74.90 o                         
   2   5  30       1727.42       2085.36       103.31 o                         
   3   5  30       1669.56       2018.67       111.13 o                         
   4   5  30        426.51        424.24        90.35 o                         
  -3   6  30       1703.75       1931.90       118.72 o                         
  -2   6  30        113.32        150.27        61.19 o                         
  -1   6  30        631.03        712.96        79.98 o                         
   0   6  30        110.82        184.88        69.42 o                         
   1   6  30         70.76          5.58        71.93 o                         
   2   6  30        100.59        248.46        82.89 o                         
   3   6  30        942.62        935.92       107.28 o                         
  -3   7  30        505.26        748.30        76.64 o                         
  -2   7  30        407.95        413.80        78.27 o                         
  -1   7  30        208.86        135.94        76.29 o                         
   0   7  30         90.93         49.14        75.48 o                         
   1   7  30        438.70        345.73        89.44 o                         
  -4   8  30       3721.76       4625.07       223.65 o                         
  -3   8  30        517.90        443.49        97.06 o                         
  -2   8  30        315.69        306.59        88.39 o                         
  -1   8  30       1658.69       1720.53       117.05 o                         
   0   8  30         10.60        -18.13        90.29 o                         
  -4   9  30       1733.80       1855.83       139.71 o                         
  -3   9  30        717.12        705.16       112.06 o                         
   0   1  31        318.72        294.25        23.73 o                         
   0   2  31       1026.15       1100.54        41.23 o                         
   1   2  31        956.34        925.88        42.97 o                         
  -1   3  31        938.63        969.28        42.22 o                         
   0   3  31        759.72        820.67        47.39 o                         
   1   3  31        665.49        573.03        46.66 o                         
   2   3  31        895.76        900.01        65.05 o                         
  -1   4  31        707.91        682.36        48.91 o                         
   0   4  31       3489.73       3205.68       103.47 o                         
   1   4  31       1003.31       1074.29        69.50 o                         
   2   4  31       2834.17       2829.38       106.84 o                         
   3   4  31       2037.13       1913.01       100.03 o                         
  -2   5  31       3970.56       4099.08       105.88 o                         
  -1   5  31        304.89        383.44        56.55 o                         
   0   5  31        531.61        433.44        68.03 o                         
   1   5  31       2659.24       2739.30       112.08 o                         
   2   5  31       3197.96       2681.53       118.11 o                         
   3   5  31        241.60        275.28        78.72 o                         
   4   5  31         12.13         73.77        87.82 o                         
  -2   6  31        663.95        506.67        74.65 o                         
  -1   6  31       1458.51       1393.38        95.05 o                         
   0   6  31       3079.88       3481.51       134.10 o                         
   1   6  31        226.79        215.24        79.36 o                         
   2   6  31        320.90        375.98        91.32 o                         
   3   6  31        426.28        -77.70       139.04 o                         
  -3   7  31        454.81        464.07        80.88 o                         
  -2   7  31       1509.94       1370.15       100.95 o                         
  -1   7  31        587.11        466.21        85.07 o                         
   0   7  31          4.37        -39.39        80.28 o                         
   1   7  31         43.27        179.98        87.48 o                         
  -3   8  31         54.66         22.01        86.34 o                         
  -2   8  31        205.18        194.66        89.97 o                         
  -1   8  31         80.55        214.84        89.05 o                         
  -4   9  31         43.75         85.49        95.77 o                         
  -3   9  31        612.88        349.83       186.31 o                         
   0   0  32      38647.91      39128.22      1129.84 o                         
   0   1  32       4045.69       3853.59        72.78 o                         
   1   1  32       8164.24       8641.50       180.73 o                         
  -1   2  32       4344.90       4692.37       112.95 o                         
   0   2  32        695.22        656.83        39.87 o                         
   1   2  32        665.41        552.05        45.11 o                         
   2   2  32       2940.42       3379.28       126.31 o                         
  -1   3  32        438.94        330.35        35.72 o                         
   0   3  32       2360.75       2663.87        76.31 o                         
   1   3  32        514.12        396.13        49.41 o                         
   2   3  32        244.56        199.31        54.90 o                         
   3   3  32       1717.65       1465.43       128.60 o                         
  -2   4  32        869.48        988.82        71.60 o                         
  -1   4  32        148.53         93.69        43.36 o                         
   0   4  32        408.33        392.77        54.36 o                         
   1   4  32       7903.41       8384.65       173.20 o                         
   2   4  32        179.83         95.78        60.00 o                         
   3   4  32        177.58        251.61        72.77 o                         
   4   4  32       2726.92       3204.77       208.42 o                         
  -2   5  32       1085.02        985.70        64.12 o                         
  -1   5  32      11193.09      12196.41       234.63 o                         
   0   5  32       3998.46       4240.77       133.63 o                         
   1   5  32       3346.71       3488.84       129.50 o                         
   2   5  32        459.20        400.31        77.66 o                         
   3   5  32        102.31        136.46        81.12 o                         
  -3   6  32       1183.40       1039.05       124.96 o                         
  -2   6  32         77.41         58.93        60.33 o                         
  -1   6  32       3384.17       3277.74       130.71 o                         
   0   6  32       3847.86       4100.69       177.24 o                         
   1   6  32        390.52        265.16        87.87 o                         
   2   6  32        103.23        139.79        86.79 o                         
  -3   7  32         67.12         68.20        77.89 o                         
  -2   7  32        950.00        981.11        95.83 o                         
  -1   7  32        153.58        145.19        77.60 o                         
   0   7  32        425.90        472.01        86.81 o                         
   1   7  32        427.29        233.16        94.88 o                         
  -4   8  32       3800.63       4559.00       243.95 o                         
  -3   8  32        146.69        156.28        96.67 o                         
  -2   8  32         46.29        -84.90        88.31 o                         
  -1   8  32        515.32        502.36        96.76 o                         
   0   1  33       1810.53       2078.40        60.99 o                         
   0   2  33       5103.92       4614.08        99.07 o                         
   1   2  33        449.53        404.94        47.75 o                         
  -1   3  33        573.86        553.48        42.93 o                         
   0   3  33         59.47         84.19        38.89 o                         
   1   3  33       3608.07       3737.89       105.53 o                         
   2   3  33       1221.97       1199.29        74.78 o                         
  -1   4  33       1087.85       1356.70        78.05 o                         
   0   4  33        681.27        699.46        64.63 o                         
   1   4  33       1445.24       1481.20        84.02 o                         
   2   4  33       3307.49       3563.76       127.34 o                         
   3   4  33        741.98        666.98        84.33 o                         
  -2   5  33       3234.54       3446.08       137.24 o                         
  -1   5  33       1934.93       1832.50        92.13 o                         
   0   5  33        414.40        502.54        74.11 o                         
   1   5  33        708.19        678.66        78.72 o                         
   2   5  33         89.50         76.93        68.33 o                         
   3   5  33         31.88         -2.03        80.59 o                         
  -2   6  33        782.00        636.37        83.89 o                         
  -1   6  33       3173.71       3159.84       130.61 o                         
   0   6  33        142.85        298.61        81.40 o                         
   1   6  33        638.84        651.29        93.10 o                         
   2   6  33        981.41        851.26       102.82 o                         
  -3   7  33       2198.45       2010.37       120.55 o                         
  -2   7  33        130.31         85.10        81.32 o                         
  -1   7  33        807.90       1028.99        98.20 o                         
   0   7  33        144.13        116.57        83.53 o                         
   1   7  33        234.24        371.32       185.42 o                         
  -3   8  33        113.42        188.87        97.93 o                         
  -2   8  33        499.31        444.17       105.83 o                         
  -1   8  33         55.42       -143.70       143.70 o                         
   0   0  34       2274.38       2175.22       160.62 o                         
   0   1  34       1215.45        974.96        51.13 o                         
   1   1  34       1562.06       1488.73       122.87 o                         
  -1   2  34       6927.03       6226.09       165.72 o                         
   0   2  34        318.65        278.39        43.64 o                         
   1   2  34        182.72        130.76        46.69 o                         
   2   2  34       8580.63       7600.99       237.44 o                         
  -1   3  34        458.89        396.06        46.19 o                         
   0   3  34         22.25         87.62        43.04 o                         
   1   3  34       1021.27        959.74        67.19 o                         
   2   3  34        442.29        319.67        66.35 o                         
   3   3  34        937.04       1037.00       113.88 o                         
  -2   4  34       3973.27       3915.74       158.96 o                         
  -1   4  34       1412.09       1388.31        74.90 o                         
   0   4  34        603.99        636.08        70.44 o                         
   1   4  34         63.84        -54.63        54.63 o                         
   2   4  34        215.72        338.00        71.61 o                         
   3   4  34       3688.38       3818.21       145.23 o                         
   4   4  34        642.32        577.76       142.63 o                         
  -2   5  34       1630.27       1321.25        86.86 o                         
  -1   5  34         38.55        -57.92        57.92 o                         
   0   5  34       2260.09       2442.72       131.71 o                         
   1   5  34        479.27        321.24        77.37 o                         
   2   5  34        535.84        531.71        83.20 o                         
   3   5  34         46.93        189.90        86.62 o                         
  -3   6  34       4173.93       4059.28       198.74 o                         
  -2   6  34        254.97        302.71        79.16 o                         
  -1   6  34        121.13         63.23        71.82 o                         
   0   6  34        318.01        178.55        77.59 o                         
   1   6  34        463.94        337.21        89.29 o                         
   2   6  34        237.15        421.70        98.95 o                         
  -3   7  34       1051.52       1020.42       122.13 o                         
  -2   7  34       1218.65       1055.97       109.77 o                         
  -1   7  34        319.35        418.50        93.32 o                         
   0   7  34        101.56         84.99        84.57 o                         
  -4   8  34        616.87        727.84       156.29 o                         
  -3   8  34         60.13         25.28        95.38 o                         
  -2   8  34        326.72        439.24       109.02 o                         
   0   1  35         91.42        143.77        41.43 o                         
   0   2  35        107.81        146.58        46.77 o                         
   1   2  35        198.25        242.42        53.86 o                         
  -1   3  35        831.57        873.36        64.95 o                         
   0   3  35       1083.06        980.50        67.16 o                         
   1   3  35        841.89        926.05        77.82 o                         
   2   3  35       2109.94       2229.22       126.58 o                         
  -1   4  35       3804.21       3757.31       131.92 o                         
   0   4  35         79.21         20.58        56.78 o                         
   1   4  35         11.02         13.52        60.89 o                         
   2   4  35        190.08        112.88        71.17 o                         
   3   4  35        469.05        670.13        92.93 o                         
  -2   5  35       3949.89       4199.21       136.31 o                         
  -1   5  35         34.17        -32.50        66.14 o                         
   0   5  35        423.02        262.40        73.27 o                         
   1   5  35        427.67        502.26        82.84 o                         
   2   5  35       1114.73       1611.47       117.03 o                         
   3   5  35        405.55        672.57        99.38 o                         
  -2   6  35         52.97         56.89        79.12 o                         
  -1   6  35        514.79        585.43        93.33 o                         
   0   6  35        231.16         84.69        76.68 o                         
   1   6  35        277.31        179.81        87.49 o                         
  -3   7  35       1986.45       2061.05       133.72 o                         
  -2   7  35        268.00        240.86        90.16 o                         
  -1   7  35       1169.74        948.35       116.43 o                         
   0   7  35        559.79        404.44        95.10 o                         
  -3   8  35       1399.49       1690.02       140.54 o                         
   0   0  36      16967.10      19869.26       791.90 o                         
   0   1  36        830.11        662.89        59.12 o                         
   1   1  36        705.92        703.94        93.92 o                         
  -1   2  36        742.34        679.43        88.60 o                         
   0   2  36      11892.19      12898.57       243.87 o                         
   1   2  36       7131.68       6962.98       157.95 o                         
   2   2  36        423.92        414.54        92.00 o                         
  -1   3  36       3893.26       3922.27       116.94 o                         
   0   3  36        312.76        272.40        64.75 o                         
   1   3  36         87.89        140.06        58.54 o                         
   2   3  36       2560.34       2775.66       120.32 o                         
   3   3  36       2550.80       2438.21       154.51 o                         
  -2   4  36        996.63       1040.38       104.59 o                         
  -1   4  36        250.20        113.83        59.06 o                         
   0   4  36       1262.04       1575.06        93.12 o                         
   1   4  36        212.59        326.59        71.55 o                         
   2   4  36        908.69        835.24        86.87 o                         
   3   4  36        116.05        191.02        79.64 o                         
  -2   5  36       6268.90       7050.67       184.20 o                         
  -1   5  36        189.02        113.91        71.27 o                         
   0   5  36        493.56        418.53        83.38 o                         
   1   5  36       1982.35       2188.73       140.37 o                         
   2   5  36       1436.02       1501.74       115.40 o                         
  -3   6  36        818.55        782.77       130.90 o                         
  -2   6  36        234.07        248.79        85.24 o                         
  -1   6  36        471.01        578.91        95.25 o                         
   0   6  36        754.23        932.73       100.62 o                         
   1   6  36         84.52         65.74        88.09 o                         
  -3   7  36        107.27        127.98        91.86 o                         
  -2   7  36        575.60        575.14       108.19 o                         
  -1   7  36        213.61        167.23        93.24 o                         
   0   1  37       2481.33       2847.76       112.01 o                         
   0   2  37        223.57        317.17        59.93 o                         
   1   2  37        527.51        608.16        69.93 o                         
  -1   3  37       2331.43       2618.26       114.65 o                         
   0   3  37          9.28         -6.13        62.49 o                         
   1   3  37       7188.80       6883.63       179.24 o                         
   2   3  37        561.49        587.70        73.41 o                         
  -1   4  37       1606.78       1529.59        90.67 o                         
   0   4  37       1820.13       1950.14       103.55 o                         
   1   4  37       2099.46       2167.91       112.19 o                         
   2   4  37        137.59        139.71        79.90 o                         
   3   4  37       1927.25       2050.32       119.60 o                         
  -2   5  37        305.45        293.01        76.00 o                         
  -1   5  37        804.26        784.37        92.23 o                         
   0   5  37        765.30        745.62        96.42 o                         
   1   5  37        476.84        465.13        93.11 o                         
   2   5  37          7.70         98.46        90.13 o                         
  -2   6  37        193.78         37.25        84.71 o                         
  -1   6  37       1568.28       1422.84       112.40 o                         
   0   6  37        993.62       1034.34       110.01 o                         
   1   6  37       1979.00       2273.58       136.80 o                         
  -3   7  37        474.93        471.05       101.79 o                         
  -2   7  37          3.77        191.06        97.43 o                         
  -1   7  37        704.24        821.72       118.37 o                         
   0   0  38       2641.43       3032.48       295.27 o                         
   0   1  38        325.69        307.76        59.83 o                         
   1   1  38       1378.52       1531.19       160.18 o                         
  -1   2  38       6169.56       5791.36       203.63 o                         
   0   2  38         14.27          0.81        56.99 o                         
   1   2  38        268.85        220.99        66.21 o                         
   2   2  38       6138.37       6761.41       259.68 o                         
  -1   3  38        138.88        159.31        64.79 o                         
   0   3  38         74.66         22.13        66.44 o                         
   1   3  38       1182.74       1173.52        92.23 o                         
   2   3  38       1616.94       1586.37        98.84 o                         
   3   3  38        586.00        577.66       144.06 o                         
  -2   4  38       1542.71       1747.70       136.25 o                         
  -1   4  38       2899.63       2826.78       134.04 o                         
   0   4  38        963.56        687.34        84.48 o                         
   1   4  38        219.21        217.38        81.70 o                         
   2   4  38       3997.04       3986.68       163.50 o                         
   3   4  38        573.09        463.52        95.87 o                         
  -2   5  38        627.87        464.98        84.81 o                         
  -1   5  38        164.06        239.22        87.76 o                         
   0   5  38         12.42         37.10        87.47 o                         
   1   5  38        861.44        807.33       106.76 o                         
   2   5  38        134.96         76.49        94.44 o                         
  -3   6  38       1804.24        961.23       148.52 o                         
  -2   6  38       2429.44       2508.86       140.61 o                         
  -1   6  38        282.23        282.59        94.33 o                         
   0   6  38        393.47        291.15        95.04 o                         
  -3   7  38        375.90        406.39       105.49 o                         
  -2   7  38        521.05        604.72       112.10 o                         
   0   1  39        159.08        176.20        65.96 o                         
   0   2  39         14.67         11.84        61.35 o                         
   1   2  39        441.70        381.19        79.07 o                         
  -1   3  39       1890.90       1580.25        87.75 o                         
   0   3  39         48.19         11.52        66.86 o                         
   1   3  39        473.54        771.52        86.87 o                         
   2   3  39        192.50         69.04        72.78 o                         
  -1   4  39       1639.31       1710.52       105.61 o                         
   0   4  39         49.15        -37.03        71.08 o                         
   1   4  39        829.09        683.76        95.14 o                         
   2   4  39          5.37        -48.76        82.53 o                         
  -2   5  39         62.73         78.89        82.68 o                         
  -1   5  39       1088.69       1129.54       106.69 o                         
   0   5  39       1465.54       1215.87       110.36 o                         
   1   5  39        708.00        639.90       104.90 o                         
  -2   6  39          1.93         -2.33        88.79 o                         
  -1   6  39        301.76        277.07       100.59 o                         
   0   6  39        208.89         57.94        92.50 o                         
   0   0  40      48711.89      53252.34      2245.10 o                         
   0   1  40       1700.56       1768.95       101.70 o                         
   1   1  40        876.37        775.22       129.79 o                         
  -1   2  40       1376.83       1426.33       129.40 o                         
   0   2  40        532.80        490.70        77.60 o                         
   1   2  40        174.37        103.24        81.64 o                         
   2   2  40        904.98        824.68       131.10 o                         
  -1   3  40        329.72        341.77        73.16 o                         
   0   3  40       4036.53       4044.28       155.15 o                         
   1   3  40        417.06        414.11        81.57 o                         
   2   3  40         85.76         20.34        82.32 o                         
   3   3  40        595.18        619.46       165.71 o                         
  -2   4  40        216.46        329.18       109.49 o                         
  -1   4  40        187.90         97.16        75.14 o                         
   0   4  40        682.27        818.13        94.62 o                         
   1   4  40       2822.62       2542.25       142.51 o                         
   2   4  40         39.01        -82.00        89.13 o                         
  -2   5  40        144.01        157.59        85.24 o                         
  -1   5  40       2015.93       2005.46       137.19 o                         
   0   5  40        830.08        591.27       103.67 o                         
   1   5  40       1049.06        891.35       116.10 o                         
  -3   6  40       1062.21        889.97       192.97 o                         
  -2   6  40        162.78         63.85        96.59 o                         
  -1   6  40        374.54        639.47       114.21 o                         
   0   1  41        514.42        542.46        83.33 o                         
   0   2  41        589.83        821.45        92.67 o                         
   1   2  41        897.46        990.26       106.12 o                         
  -1   3  41       2130.12       2148.72       109.10 o                         
   0   3  41         10.24         64.30        73.67 o                         
   1   3  41       1394.04       1282.33       105.32 o                         
   2   3  41        544.17        617.74        97.93 o                         
  -1   4  41        319.44        281.76        85.73 o                         
   0   4  41        689.87        796.35       101.61 o                         
   1   4  41        502.25        322.59        93.52 o                         
   2   4  41       1005.26        998.85       124.06 o                         
  -2   5  41       1071.08       1412.64       122.98 o                         
  -1   5  41        340.69        221.74        97.31 o                         
   0   5  41          6.96        -85.31        89.79 o                         
  -2   6  41        661.66        529.70       110.32 o                         
   0   0  42        648.25        600.74       199.34 o                         
   0   1  42        988.86       1021.30        93.32 o                         
   1   1  42       1028.32        979.90       135.73 o                         
  -1   2  42        343.52        308.53       114.06 o                         
   0   2  42          2.29        -28.14        75.65 o                         
   1   2  42        344.43        507.38        89.84 o                         
   2   2  42       2047.56       1955.12       176.95 o                         
  -1   3  42        791.80        569.20        91.20 o                         
   0   3  42        702.61        621.42        97.82 o                         
   1   3  42        185.25        370.32        94.16 o                         
   2   3  42        158.57        255.42        92.48 o                         
  -2   4  42        835.45       1018.75       191.43 o                         
  -1   4  42        801.16       1015.92       106.87 o                         
   0   4  42        453.21        433.62        99.84 o                         
   1   4  42         56.05        107.98        97.92 o                         
  -2   5  42        442.23        469.94       101.70 o                         
  -1   5  42        182.07         45.55        95.32 o                         
   0   5  42        358.58        485.24       133.80 o                         
   0   1  43         19.79         12.23        74.77 o                         
   0   2  43        217.19        369.20        86.65 o                         
   1   2  43         33.54        -78.96        78.96 o                         
  -1   3  43         50.97         -4.95        86.40 o                         
   0   3  43        605.52        290.59        95.31 o                         
   1   3  43         45.77         35.16        90.68 o                         
   2   3  43         13.96        186.94       101.60 o                         
  -1   4  43         10.96        -43.34        91.52 o                         
   0   4  43          9.45         48.82        96.35 o                         
   1   4  43         55.24         10.31       116.27 o                         
  -2   5  43         34.13         -7.95        99.93 o                         
  -1   5  43         51.13        154.03       123.15 o                         
   0   0  44        152.31         76.85       201.28 o                         
   0   1  44          6.86         55.18        84.98 o                         
   1   1  44       1172.98       1114.63       147.17 o                         
  -1   2  44        286.24        228.43       121.02 o                         
   0   2  44        860.33       1118.69       103.04 o                         
   1   2  44       1175.95       1285.94       113.27 o                         
   2   2  44         21.76       -121.47       121.47 o                         
  -1   3  44       1866.74       2128.10       139.33 o                         
   0   3  44        807.18        451.92        97.24 o                         
   1   3  44        566.60        536.24       102.80 o                         
  -2   4  44         21.74         94.60       147.82 o                         
  -1   4  44       1739.69       1706.09       137.42 o                         
   0   4  44        192.92        278.25       108.41 o                         
   0   1  45        410.99        377.50        97.02 o                         
   0   2  45        222.65        194.96        83.05 o                         
   1   2  45        150.60        142.12        90.48 o                         
  -1   3  45         46.60         87.96        97.08 o                         
   0   3  45         79.91        155.90        88.69 o                         
   0   0  46        252.44        184.64       279.71 o                         
   0   1  46         14.07        106.75        89.80 o                         
   1   1  46       2430.08       2457.30       189.10 o                         
  -1   2  46        866.54        907.48       168.90 o                         
   0   2  46        292.59        103.46        92.63 o                         
   1   2  46       1848.47       2225.68       140.94 o                         
  -1   3  46       1799.19       1954.77       152.91 o                         
   0   1  47        188.20        101.04        97.28 o                         
   0   2  47        978.72        884.26       135.58 o                         
                                                                                
