# Supplementary material for: Maus’s salts: an old family of iron sulfates with possible magnetic frustration
Source: Acta Crystallogr B Struct Sci Cryst Eng Mater. 2026 May 7;82(Pt 3):268–79. doi: 10.1107/S2052520626002027 (PMC13238487; doi:10.1107/S2052520626002027)
Supplement: Supplementary file 4 [file b-82-00268-IIIsup4.hkl]

data_III                                                                        
_shelx_title ' Q_1803_48_LT_a.res in P2(1)/m'                                   
_shelx_refln_list_code          4                                               
_shelx_F_calc_maximum      439.21                                               
_exptl_crystal_F_000      1218.00                                               
_reflns_d_resolution_high  0.8194                                               
                                                                                
loop_                                                                           
 _space_group_symop_operation_xyz                                               
 'x, y, z'                                                                      
 '-x, y+1/2, -z'                                                                
 '-x, -y, -z'                                                                   
 'x, -y-1/2, z'                                                                 
                                                                                
_cell_length_a     9.3673                                                       
_cell_length_b    15.9584                                                       
_cell_length_c     9.7171                                                       
_cell_angle_alpha  90.000                                                       
_cell_angle_beta   97.100                                                       
_cell_angle_gamma  90.000                                                       
                                                                                
_shelx_F_squared_multiplier     1.000                                           
                                                                                
loop_                                                                           
 _refln_index_h                                                                 
 _refln_index_k                                                                 
 _refln_index_l                                                                 
 _refln_F_squared_calc                                                          
 _refln_F_squared_meas                                                          
 _refln_F_squared_sigma                                                         
 _refln_observed_status                                                         
   2   0   0      19379.15      18508.03       217.19 o                         
   3   0   0     102823.20     107998.41      3047.17 o                         
   4   0   0      24674.37      26833.06       379.39 o                         
   5   0   0      14405.01      14745.09       212.67 o                         
   6   0   0          6.82          6.61        22.84 o                         
   7   0   0       3125.92       3053.84       100.48 o                         
   8   0   0        908.76       1093.40        85.77 o                         
   9   0   0       3830.47       4204.40       191.39 o                         
  10   0   0        101.64        250.94       101.55 o                         
  11   0   0        152.36        179.31       106.55 o                         
   2   1   0       1970.23       1773.37        27.66 o                         
   3   1   0      42510.88      46141.18       521.70 o                         
   4   1   0       3402.03       2954.87        49.34 o                         
   5   1   0       3663.76       3416.64        58.65 o                         
   6   1   0       2629.30       2981.36        60.75 o                         
   7   1   0        809.10        953.27        48.36 o                         
   8   1   0       4063.60       3618.47        94.74 o                         
   9   1   0       3242.50       2914.66       116.10 o                         
  10   1   0          0.44        -40.49        50.48 o                         
  11   1   0       2135.87       1795.50       129.35 o                         
   1   2   0       1169.36        489.96        45.61 o                         
   2   2   0      32070.70      33765.46       490.79 o                         
   3   2   0      22233.34      24056.41       204.40 o                         
   4   2   0       2578.30       2102.65        41.02 o                         
   5   2   0       1680.32       1813.08        42.98 o                         
   6   2   0      18551.93      18532.66       198.28 o                         
   7   2   0        502.05        584.78        37.92 o                         
   8   2   0        106.13        197.04        31.52 o                         
   9   2   0       1115.18       1041.54        76.74 o                         
  10   2   0       2314.44       2481.95       131.33 o                         
  11   2   0        129.49        102.74        73.21 o                         
   1   3   0        781.83        654.94        18.79 o                         
   2   3   0        219.06        223.59        11.85 o                         
   3   3   0       4467.28       4965.76        63.79 o                         
   4   3   0        652.13        398.79        21.54 o                         
   5   3   0       9453.59      10357.87       122.75 o                         
   6   3   0      14594.42      15007.11       171.00 o                         
   7   3   0      12991.83      11607.31       153.55 o                         
   8   3   0       5798.33       5541.02       116.19 o                         
   9   3   0      18249.22      19264.56       302.48 o                         
  10   3   0        796.05        967.71       115.78 o                         
  11   3   0        183.42        318.42        90.86 o                         
   0   4   0       5730.36       6605.46       107.90 o                         
   1   4   0      49791.42      51514.15      1450.17 o                         
   2   4   0      22489.38      24041.12       228.84 o                         
   3   4   0      15096.39      16752.85       158.82 o                         
   4   4   0      46030.32      47667.80       390.82 o                         
   5   4   0        798.46        760.06        32.42 o                         
   6   4   0       1704.09       1711.17        49.30 o                         
   7   4   0        298.37        360.35        33.23 o                         
   8   4   0       1189.00       1157.54        71.02 o                         
   9   4   0        435.64        359.49        69.42 o                         
  10   4   0        153.67        136.70        65.46 o                         
  11   4   0        124.47        233.20       113.33 o                         
   1   5   0       4036.66       4041.45        50.72 o                         
   2   5   0      10500.66      10763.53       111.29 o                         
   3   5   0        277.37        406.78        20.03 o                         
   4   5   0       6076.00       5936.75        78.56 o                         
   5   5   0       8360.21       7910.40       100.70 o                         
   6   5   0       6098.44       5878.74        90.93 o                         
   7   5   0       4523.41       4354.94        91.18 o                         
   8   5   0        276.03        330.38        48.45 o                         
   9   5   0        223.53        335.81        66.64 o                         
  10   5   0         39.52         91.14        69.13 o                         
   0   6   0      78415.92      77958.73      1540.89 o                         
   1   6   0        245.61        422.23        21.65 o                         
   2   6   0         70.63        158.56        14.01 o                         
   3   6   0      17576.98      16616.93       175.73 o                         
   4   6   0        416.42        243.92        18.86 o                         
   5   6   0        359.91        397.94        27.43 o                         
   6   6   0       4542.97       4423.20        81.23 o                         
   7   6   0        232.27        329.15        38.75 o                         
   8   6   0       2757.53       2722.81       110.77 o                         
   9   6   0        550.47        542.81        88.61 o                         
  10   6   0        100.18         25.96       102.91 o                         
   1   7   0       3022.96       2667.01        52.02 o                         
   2   7   0        232.23        438.36        19.79 o                         
   3   7   0       5178.06       4825.92        72.51 o                         
   4   7   0      14445.83      13762.97       155.32 o                         
   5   7   0       8687.19       7680.56       104.23 o                         
   6   7   0      10107.67       9469.21       143.05 o                         
   7   7   0       5357.82       4956.73       130.04 o                         
   8   7   0        360.70        402.93        67.51 o                         
   9   7   0        124.94        134.76        67.52 o                         
  10   7   0       3605.60       4163.50       223.65 o                         
   0   8   0      15778.07      16811.46       246.71 o                         
   1   8   0      15838.90      14230.61       148.82 o                         
   2   8   0      19547.13      17612.23       170.28 o                         
   3   8   0       3827.67       3380.95        59.78 o                         
   4   8   0        679.16        621.00        32.34 o                         
   5   8   0         87.07        150.12        21.58 o                         
   6   8   0       7228.20       6614.52       130.02 o                         
   7   8   0       2183.08       2038.32        96.10 o                         
   8   8   0          6.62         63.85        61.69 o                         
   9   8   0        631.97        760.80       100.87 o                         
  10   8   0       1497.84       1548.36       155.27 o                         
   1   9   0        966.12       1094.63        35.12 o                         
   2   9   0       2748.15       2671.58        50.71 o                         
   3   9   0       8849.68       8672.41       116.00 o                         
   4   9   0       1020.39        901.13        38.02 o                         
   5   9   0        870.47        909.54        45.41 o                         
   6   9   0       7448.75       7502.88       158.18 o                         
   7   9   0      11313.37      11185.43       280.67 o                         
   8   9   0         75.26         96.58        56.50 o                         
   9   9   0      11757.28      12539.49       338.48 o                         
  10   9   0       3389.75       3944.96       227.24 o                         
   0  10   0      14585.01      13347.84       234.62 o                         
   1  10   0       8820.66       8909.21       118.62 o                         
   2  10   0        433.48        478.15        28.12 o                         
   3  10   0       1772.58       1761.63        50.22 o                         
   4  10   0      35224.95      35561.25       356.49 o                         
   5  10   0       4797.65       4761.99       117.91 o                         
   6  10   0       4596.37       4307.51       142.56 o                         
   7  10   0      11618.04      11818.04       269.49 o                         
   8  10   0         37.08        135.56        65.44 o                         
   9  10   0       2048.03       2400.17       219.84 o                         
   1  11   0       2410.49       2545.53        57.62 o                         
   2  11   0        837.18        914.43        40.00 o                         
   3  11   0       2400.36       2102.43        62.81 o                         
   4  11   0          2.83         15.32        23.16 o                         
   5  11   0        221.85        339.83        54.35 o                         
   6  11   0         92.82        225.24        61.58 o                         
   7  11   0       8284.57       8217.54       243.65 o                         
   8  11   0        950.55       1020.02       112.58 o                         
   9  11   0       3307.54       3170.07       195.99 o                         
   0  12   0      22293.38      19671.63       305.36 o                         
   1  12   0       3558.81       3890.61        75.84 o                         
   2  12   0      17213.99      17698.89       207.41 o                         
   3  12   0         12.29         82.44        24.27 o                         
   4  12   0       1657.62       1251.11        84.85 o                         
   5  12   0        405.00        588.24        74.78 o                         
   6  12   0       3132.88       2874.45       170.83 o                         
   7  12   0        130.29        152.44        68.54 o                         
   8  12   0          5.49        -11.36        72.25 o                         
   1  13   0       3925.70       3748.83        87.24 o                         
   2  13   0        537.74        560.43        44.43 o                         
   3  13   0       1496.54       1323.10        93.22 o                         
   4  13   0        242.81        223.18        53.77 o                         
   5  13   0      15247.39      15843.65       322.40 o                         
   6  13   0        680.88        746.57        95.13 o                         
   7  13   0       1166.70       1285.14       128.08 o                         
   8  13   0        199.52        279.14        87.80 o                         
   0  14   0      10492.88      10279.55       330.17 o                         
   1  14   0        200.49        120.92        36.10 o                         
   2  14   0      17533.70      17202.84       344.49 o                         
   3  14   0       2483.58       3027.83       126.25 o                         
   4  14   0        479.41        616.81        78.42 o                         
   5  14   0        752.55        951.62       108.27 o                         
   6  14   0        284.61        248.70       100.83 o                         
   7  14   0       3042.86       4055.65       207.55 o                         
   1  15   0        195.60        183.30        46.71 o                         
   2  15   0          3.47        -19.89        53.34 o                         
   3  15   0        276.53        394.18        70.01 o                         
   4  15   0       3059.82       3563.10       150.36 o                         
   5  15   0       2771.57       2991.68       210.02 o                         
   6  15   0         90.67        234.57        84.16 o                         
   7  15   0       3285.64       3766.41       207.13 o                         
   0  16   0        208.07        149.97        98.85 o                         
   1  16   0       5740.87       6744.91       247.79 o                         
   2  16   0         82.38          9.00        58.57 o                         
   3  16   0        268.78        243.52        65.41 o                         
   4  16   0      10317.65      11350.20       335.23 o                         
   5  16   0          4.38        -67.56        67.56 o                         
   6  16   0         41.20         44.99        75.10 o                         
   1  17   0       1901.40       2377.51       173.83 o                         
   2  17   0       1076.62        978.61       114.34 o                         
   3  17   0         19.43         28.92        78.20 o                         
   4  17   0          0.12         79.94        75.99 o                         
   5  17   0        104.11        -72.53        72.53 o                         
   0  18   0       3201.51       3631.41       307.17 o                         
   1  18   0       2317.99       2470.20       198.15 o                         
   2  18   0       2758.16       2930.42       191.35 o                         
   3  18   0        975.62       1132.81       131.75 o                         
   4  18   0        497.42        756.44       130.51 o                         
   1  19   0        111.35        251.17       108.75 o                         
   2  19   0        517.99        666.22       133.33 o                         
 -11   0   1        163.28         98.32       107.20 o                         
 -10   0   1      12687.63      12757.42       442.95 o                         
  -9   0   1        985.88        711.78        98.20 o                         
  -8   0   1       1560.88       1540.22       106.53 o                         
  -7   0   1        137.28        167.34        35.29 o                         
  -6   0   1       2029.99       1844.10        91.40 o                         
  -5   0   1      12597.38      11640.64       177.75 o                         
  -4   0   1        920.81       1018.86        42.74 o                         
  -3   0   1       2665.03       2722.29        58.72 o                         
  -2   0   1       3627.29       3252.06        63.91 o                         
   1   0   1         20.26         14.42         7.26 o                         
   2   0   1       3885.38       3719.48        64.15 o                         
   3   0   1       1183.27        951.51        34.17 o                         
   4   0   1       3268.82       3007.32        68.84 o                         
   5   0   1      10863.82       9559.02       155.89 o                         
   6   0   1       2072.06       2253.62        81.78 o                         
   7   0   1      18387.00      18661.89       293.26 o                         
   8   0   1       3525.17       2955.25       114.94 o                         
   9   0   1       2498.49       2565.51       163.23 o                         
  10   0   1      15108.66      14709.38       451.05 o                         
  11   0   1        404.20        226.21       135.63 o                         
 -11   1   1          1.55         59.88        75.76 o                         
 -10   1   1         46.85         97.43        57.37 o                         
  -9   1   1       1383.58       1301.33        92.46 o                         
  -8   1   1       1655.95       1504.82        67.23 o                         
  -7   1   1      19492.96      18662.18       212.25 o                         
  -6   1   1       3020.28       3224.28        66.71 o                         
  -5   1   1       4962.05       5040.27        72.98 o                         
  -4   1   1      24912.22      26060.12       230.85 o                         
  -3   1   1        791.94        688.04        28.69 o                         
  -2   1   1        597.68        591.04        18.26 o                         
   1   1   1        290.63        207.21        14.46 o                         
   2   1   1      11314.30      11301.52       104.27 o                         
   3   1   1       2584.41       2888.37        41.51 o                         
   4   1   1       5275.78       5282.40        69.41 o                         
   5   1   1         89.31        104.35        16.50 o                         
   6   1   1         21.22         37.87        16.19 o                         
   7   1   1       7096.95       7021.41       117.56 o                         
   8   1   1       7301.35       7665.63       127.36 o                         
   9   1   1        842.93       1112.24        84.13 o                         
  10   1   1          3.59         20.93        48.38 o                         
  11   1   1         65.97         61.60        73.78 o                         
 -11   2   1        988.99       1093.95       128.25 o                         
 -10   2   1         82.19         88.46        59.72 o                         
  -9   2   1          0.78        -19.72        40.31 o                         
  -8   2   1       4229.86       4319.20       104.24 o                         
  -7   2   1       9336.85       9331.75       135.77 o                         
  -6   2   1        723.27        712.06        35.59 o                         
  -5   2   1        766.38        723.88        35.76 o                         
  -4   2   1       4364.99       4014.71        58.40 o                         
  -3   2   1        440.39        511.87        21.51 o                         
  -2   2   1        920.82       1045.83        21.51 o                         
  -1   2   1       7467.72       7241.18       131.93 o                         
   0   2   1        114.93         72.38         8.64 o                         
   1   2   1         66.19         15.87         4.04 o                         
   2   2   1       8478.50       8570.87        90.26 o                         
   3   2   1        189.81        265.71        15.48 o                         
   4   2   1       6598.70       6133.39        78.01 o                         
   5   2   1       6196.09       6046.67        80.11 o                         
   6   2   1        463.56        396.36        27.32 o                         
   7   2   1        631.99        374.55        31.99 o                         
   8   2   1       1495.71       1479.89        67.90 o                         
   9   2   1       4040.77       3837.82       129.84 o                         
  10   2   1        441.21        339.16        92.51 o                         
  11   2   1        624.43        783.74       113.26 o                         
 -11   3   1       1503.27       1472.51       137.40 o                         
 -10   3   1       1148.21       1145.79       112.07 o                         
  -9   3   1      18535.62      17454.37       339.68 o                         
  -8   3   1       4585.60       4398.38       112.74 o                         
  -7   3   1      10561.02       9888.62       130.34 o                         
  -6   3   1       6791.82       6772.88        97.25 o                         
  -5   3   1       5903.58       5832.69        81.07 o                         
  -4   3   1      24528.53      25087.72       230.00 o                         
  -3   3   1       2558.75       3098.73        46.91 o                         
  -2   3   1      17728.31      18094.22       166.94 o                         
  -1   3   1      11510.37      11364.54       118.90 o                         
   0   3   1       2408.69       2032.53        34.41 o                         
   1   3   1       9661.54       9435.74       107.10 o                         
   2   3   1         16.95         46.36         9.30 o                         
   3   3   1        358.96        595.48        22.78 o                         
   4   3   1      27798.94      27409.11       239.69 o                         
   5   3   1         78.63         86.66        15.75 o                         
   6   3   1       1637.72       1916.84        51.28 o                         
   7   3   1       7743.01       7408.91       111.55 o                         
   8   3   1        500.55        522.29        49.96 o                         
   9   3   1       4213.70       4039.98       138.92 o                         
  10   3   1         15.64        -10.20        68.02 o                         
  11   3   1        793.37        852.13       145.49 o                         
 -11   4   1       2071.80       2446.89       171.88 o                         
 -10   4   1        179.98        191.31        72.90 o                         
  -9   4   1       2918.89       3085.29       126.83 o                         
  -8   4   1       2918.22       2769.32       104.05 o                         
  -7   4   1       2470.01       2420.55        61.76 o                         
  -6   4   1       7036.33       6943.35       109.48 o                         
  -5   4   1       3506.85       2761.94        54.44 o                         
  -4   4   1       3736.38       4433.79        65.91 o                         
  -3   4   1       5311.61       4303.40        64.44 o                         
  -2   4   1        676.49        427.25        20.26 o                         
  -1   4   1      10031.45      12017.45       113.72 o                         
   0   4   1       5578.26       4815.59        56.66 o                         
   1   4   1        938.55        729.27        20.92 o                         
   2   4   1        757.87        823.11        24.37 o                         
   3   4   1         80.70        156.48        13.05 o                         
   4   4   1       2872.85       2804.27        49.12 o                         
   5   4   1       7627.20       7533.72        99.28 o                         
   6   4   1       9480.06       9164.37       116.16 o                         
   7   4   1        449.47        518.24        39.26 o                         
   8   4   1        596.82        615.75        54.04 o                         
   9   4   1       2252.46       2015.74       120.42 o                         
  10   4   1       1691.44       1476.66       206.57 o                         
 -11   5   1       2545.83       2460.87       181.74 o                         
 -10   5   1       1070.88       1254.50       122.30 o                         
  -9   5   1          5.92        -34.77        52.40 o                         
  -8   5   1       8272.93       8014.25       167.06 o                         
  -7   5   1        457.71        446.53        37.90 o                         
  -6   5   1      14677.82      13387.34       158.00 o                         
  -5   5   1         78.03         88.94        17.35 o                         
  -4   5   1       6405.56       6289.52        91.00 o                         
  -3   5   1      31444.04      32429.21       299.62 o                         
  -2   5   1      17099.98      18401.16       184.26 o                         
  -1   5   1      11597.96      12313.06       122.61 o                         
   0   5   1       2674.93       3121.97        46.09 o                         
   1   5   1      44134.20      45966.08       456.53 o                         
   2   5   1       6853.95       7666.67        95.57 o                         
   3   5   1      13818.68      14388.69       149.31 o                         
   4   5   1       6821.36       7032.68        90.09 o                         
   5   5   1        860.34        881.12        35.55 o                         
   6   5   1      18973.38      18370.58       194.89 o                         
   7   5   1       1209.64       1078.77        55.56 o                         
   8   5   1         75.68         67.44        39.35 o                         
   9   5   1        997.00       1043.39        96.32 o                         
  10   5   1        739.63        788.41       108.67 o                         
 -10   6   1       1844.33       1755.08       154.71 o                         
  -9   6   1       1744.09       1712.16       127.40 o                         
  -8   6   1         71.20        239.27        51.64 o                         
  -7   6   1       1297.08       1353.26        64.01 o                         
  -6   6   1        932.05        675.51        36.18 o                         
  -5   6   1       7393.66       7004.28       122.15 o                         
  -4   6   1       1290.42       1130.53        39.39 o                         
  -3   6   1      39402.00      43049.01       381.47 o                         
  -2   6   1      35103.96      34180.56       304.02 o                         
  -1   6   1       2566.16       2652.54        42.76 o                         
   0   6   1       5511.49       5681.75        69.32 o                         
   1   6   1       8781.39       8392.82        97.65 o                         
   2   6   1      28953.34      30351.22       298.89 o                         
   3   6   1       3057.85       3030.90        55.20 o                         
   4   6   1       2640.65       2357.44        51.30 o                         
   5   6   1        139.65        196.84        21.44 o                         
   6   6   1       2224.41       2070.76        53.19 o                         
   7   6   1       6158.18       5728.40       121.52 o                         
   8   6   1        702.15        535.55        65.37 o                         
   9   6   1        219.17        317.03        71.93 o                         
  10   6   1       2492.54       2320.65       167.11 o                         
 -10   7   1        262.25         52.45        91.24 o                         
  -9   7   1        333.96        271.19        77.09 o                         
  -8   7   1       6665.76       6333.63       180.06 o                         
  -7   7   1       1183.47       1153.99        78.10 o                         
  -6   7   1       1610.15       1557.42        60.70 o                         
  -5   7   1      17718.37      17554.94       207.39 o                         
  -4   7   1       1315.10       1151.90        41.84 o                         
  -3   7   1      10689.70      11569.03       132.04 o                         
  -2   7   1         18.49         51.94        11.75 o                         
  -1   7   1         14.65         18.91        10.24 o                         
   0   7   1      44469.71      48568.15       400.26 o                         
   1   7   1          9.26         69.29        11.11 o                         
   2   7   1       1460.02       1355.33        41.30 o                         
   3   7   1      15274.29      16165.64       181.94 o                         
   4   7   1         26.49         58.95        18.90 o                         
   5   7   1       8336.46       8033.31       118.29 o                         
   6   7   1        444.40        349.80        36.27 o                         
   7   7   1        171.22        270.15        44.07 o                         
   8   7   1       5625.84       5511.00       186.42 o                         
   9   7   1         43.25         -0.38        71.84 o                         
  10   7   1        353.67        356.68        96.95 o                         
 -10   8   1       1164.56       1369.60       150.18 o                         
  -9   8   1       1125.01       1271.94       154.04 o                         
  -8   8   1       3645.43       3731.44       165.55 o                         
  -7   8   1       1955.70       1754.87        97.60 o                         
  -6   8   1         25.72         37.52        26.83 o                         
  -5   8   1        425.15        349.38        34.04 o                         
  -4   8   1       9143.75       9264.29       151.24 o                         
  -3   8   1        787.85        704.05        34.17 o                         
  -2   8   1        208.25        225.38        18.87 o                         
  -1   8   1       1162.79       1401.51        36.64 o                         
   0   8   1       2226.17       2202.29        41.05 o                         
   1   8   1        266.42        256.66        18.82 o                         
   2   8   1        593.30        667.39        34.66 o                         
   3   8   1       2397.76       2433.61        60.01 o                         
   4   8   1       9563.67       9530.33       161.08 o                         
   5   8   1         46.05        137.61        25.55 o                         
   6   8   1       8483.99       8124.53       156.13 o                         
   7   8   1        847.81        905.60        67.36 o                         
   8   8   1        718.06        988.28       104.87 o                         
   9   8   1       7271.15       6849.17       281.12 o                         
  10   8   1         30.24        -26.49       101.51 o                         
 -10   9   1         78.87        -72.20        74.19 o                         
  -9   9   1       1364.29       1390.28       130.84 o                         
  -8   9   1         90.62        165.95        71.38 o                         
  -7   9   1       3421.22       3290.34       179.95 o                         
  -6   9   1       5489.51       4969.80       134.95 o                         
  -5   9   1          6.99         29.32        21.03 o                         
  -4   9   1        178.45        332.95        29.51 o                         
  -3   9   1       1469.58       1229.85        45.13 o                         
  -2   9   1        455.64        580.73        29.20 o                         
  -1   9   1       2107.15       2284.47        45.99 o                         
   0   9   1       8321.55       7310.58        91.52 o                         
   1   9   1      14943.08      15423.91       166.87 o                         
   2   9   1       8566.49       7405.59       117.27 o                         
   3   9   1        281.17        168.77        26.02 o                         
   4   9   1       9629.03       9707.20       145.54 o                         
   5   9   1       4353.83       3841.83        84.90 o                         
   6   9   1         46.40         86.27        35.43 o                         
   7   9   1        390.25        207.03        62.72 o                         
   8   9   1        189.62        240.17        69.26 o                         
   9   9   1          5.80        101.81        74.51 o                         
  -9  10   1        374.90        319.44        94.11 o                         
  -8  10   1         17.78         65.22        66.95 o                         
  -7  10   1        914.70        727.39        86.41 o                         
  -6  10   1       2389.25       2967.23       114.30 o                         
  -5  10   1        310.55        284.50        38.42 o                         
  -4  10   1       2416.31       2208.50        61.68 o                         
  -3  10   1       2935.54       3246.99        63.91 o                         
  -2  10   1      18706.98      18029.76       197.58 o                         
  -1  10   1       6603.62       6443.72        89.78 o                         
   0  10   1       1820.01       1683.98        43.74 o                         
   1  10   1      12493.35      12310.09       141.42 o                         
   2  10   1       9273.02       9612.47       132.54 o                         
   3  10   1      17791.55      17412.67       222.64 o                         
   4  10   1        149.66        175.31        29.56 o                         
   5  10   1        437.90        422.40        50.40 o                         
   6  10   1       4582.56       4379.02       184.24 o                         
   7  10   1        348.48        286.06        75.99 o                         
   8  10   1       1013.09       1307.79       123.55 o                         
   9  10   1         71.92         67.75        83.49 o                         
  -9  11   1          2.23         -9.52        76.36 o                         
  -8  11   1       2451.02       2589.88       159.56 o                         
  -7  11   1        741.11        735.83       106.56 o                         
  -6  11   1        140.17         77.28        50.43 o                         
  -5  11   1       3894.71       4215.81       129.11 o                         
  -4  11   1         52.95        113.10        27.76 o                         
  -3  11   1       8440.18       8264.35       130.56 o                         
  -2  11   1      10002.29      10089.77       131.09 o                         
  -1  11   1       3648.81       3420.40        67.86 o                         
   0  11   1      14760.36      15049.55       173.24 o                         
   1  11   1        192.08        227.18        23.27 o                         
   2  11   1       2656.90       2604.78        63.83 o                         
   3  11   1       1152.10       1391.51        62.34 o                         
   4  11   1         53.13          8.28        30.28 o                         
   5  11   1       3096.94       3062.09       122.47 o                         
   6  11   1         99.62        169.33        60.18 o                         
   7  11   1       1633.99       1937.56       167.15 o                         
   8  11   1         22.52        -26.22        61.58 o                         
   9  11   1        271.13        283.37       111.27 o                         
  -9  12   1         20.30        -87.50       286.71 o                         
  -8  12   1         20.00         74.72        80.96 o                         
  -7  12   1        589.88        526.66        82.93 o                         
  -6  12   1         49.16         56.67        52.15 o                         
  -5  12   1       1337.83       1271.44        98.21 o                         
  -4  12   1        107.72        182.93        40.26 o                         
  -3  12   1       4749.26       4351.02        99.05 o                         
  -2  12   1       5391.02       5232.13        93.04 o                         
  -1  12   1         77.79         70.92        21.88 o                         
   0  12   1       5849.53       5583.66        95.04 o                         
   1  12   1       2569.07       2156.61        61.51 o                         
   2  12   1        374.90        511.53        41.98 o                         
   3  12   1        214.44        152.57        33.34 o                         
   4  12   1         67.06         51.78        44.72 o                         
   5  12   1       4821.92       4847.63       168.17 o                         
   6  12   1        490.65        637.13        91.07 o                         
   7  12   1         52.92         98.62        63.62 o                         
   8  12   1       1900.29       1792.01       225.93 o                         
  -8  13   1       1273.62       1282.87       137.94 o                         
  -7  13   1         16.81         19.64        61.84 o                         
  -6  13   1        818.27        824.48        93.31 o                         
  -5  13   1      14777.41      14334.09       302.16 o                         
  -4  13   1       1156.64       1210.60       101.12 o                         
  -3  13   1       1111.20       1239.27        76.53 o                         
  -2  13   1       6106.03       5712.59       162.63 o                         
  -1  13   1        342.31        286.44        33.38 o                         
   0  13   1      10499.84       9660.98       165.73 o                         
   1  13   1       1092.36        958.08        53.77 o                         
   2  13   1       4466.65       4208.59       107.51 o                         
   3  13   1       4011.24       3565.96       122.47 o                         
   4  13   1        149.17        219.83        58.45 o                         
   5  13   1       7866.87       8047.26       231.95 o                         
   6  13   1       1401.14       1367.16       114.58 o                         
   7  13   1        215.43        261.40        85.41 o                         
   8  13   1       2149.97       2543.65       173.37 o                         
  -7  14   1        204.87        206.89        89.22 o                         
  -6  14   1         41.87        -16.32        69.30 o                         
  -5  14   1         58.45         60.33        63.40 o                         
  -4  14   1        344.85        317.06       104.49 o                         
  -3  14   1       6203.33       5848.87       220.78 o                         
  -2  14   1       4660.30       4924.25       133.38 o                         
  -1  14   1       1548.30       1547.25        76.47 o                         
   0  14   1        654.37        716.38        54.28 o                         
   1  14   1        790.54        639.83        54.22 o                         
   2  14   1       5916.77       5429.50       150.77 o                         
   3  14   1      10141.13       9863.26       245.06 o                         
   4  14   1        357.19        348.35        72.55 o                         
   5  14   1         15.62         57.48        62.92 o                         
   6  14   1       2871.64       3220.51       160.23 o                         
   7  14   1        504.45        363.05       100.85 o                         
  -7  15   1       2246.90       2779.01       192.86 o                         
  -6  15   1       1222.45       1094.00       120.52 o                         
  -5  15   1       1021.49       1158.11       113.73 o                         
  -4  15   1       5008.03       4763.02       191.33 o                         
  -3  15   1       3295.14       3192.43       146.48 o                         
  -2  15   1        217.47        156.60        59.99 o                         
  -1  15   1       8193.75       7584.98       190.21 o                         
   0  15   1         27.84         74.71        44.46 o                         
   1  15   1       1054.00        700.11        83.15 o                         
   2  15   1       2439.38       1788.37       117.66 o                         
   3  15   1       1806.82       1798.42       134.31 o                         
   4  15   1          5.96         47.37        62.02 o                         
   5  15   1         10.77         54.25        63.55 o                         
   6  15   1       5894.85       5671.07       231.69 o                         
   7  15   1        515.63        648.95       111.94 o                         
  -6  16   1       3666.86       3831.68       196.58 o                         
  -5  16   1         67.08         23.25        73.62 o                         
  -4  16   1         13.99        173.19        71.47 o                         
  -3  16   1        269.14        169.84        75.43 o                         
  -2  16   1        152.61        165.04        71.76 o                         
  -1  16   1        405.36        453.75        86.11 o                         
   0  16   1        345.45        381.70        73.84 o                         
   1  16   1       1777.64       2019.77       128.12 o                         
   2  16   1         17.85        -20.02        55.56 o                         
   3  16   1         94.48        175.53        71.14 o                         
   4  16   1        498.36        597.41        92.35 o                         
   5  16   1          6.63         63.88        76.76 o                         
   6  16   1       1968.93       2602.98       163.01 o                         
  -5  17   1         86.28        135.27        80.78 o                         
  -4  17   1       1888.65       1958.97       158.07 o                         
  -3  17   1        587.48        421.56        93.51 o                         
  -2  17   1        566.45        614.35        95.93 o                         
  -1  17   1       5388.51       5135.40       216.89 o                         
   0  17   1        901.95        991.78       122.80 o                         
   1  17   1        454.48        397.73        87.77 o                         
   2  17   1         78.20        108.03        65.69 o                         
   3  17   1         18.47        -59.30        70.12 o                         
   4  17   1       1781.65       1781.13       135.57 o                         
   5  17   1         90.77        275.33        84.44 o                         
  -4  18   1        600.79        539.24       116.38 o                         
  -3  18   1        396.55        619.96       116.21 o                         
  -2  18   1         97.64        -41.62        84.68 o                         
  -1  18   1       3344.74       3489.10       197.96 o                         
   0  18   1        958.34        769.20       138.70 o                         
   1  18   1         88.23        -53.58        89.51 o                         
   2  18   1       4015.10       4378.86       247.44 o                         
   3  18   1       1170.96       1430.74       233.68 o                         
   4  18   1       1089.74       1253.23       125.98 o                         
  -2  19   1        615.88        713.67       125.09 o                         
  -1  19   1       1935.18       2070.73       197.12 o                         
   0  19   1         16.81         76.19        99.71 o                         
   1  19   1        115.60        -89.21        89.21 o                         
   2  19   1          6.16        -58.91        84.45 o                         
 -11   0   2       9322.64       9269.16       506.74 o                         
 -10   0   2        513.00        840.40       127.00 o                         
  -9   0   2        232.95        126.48        92.15 o                         
  -8   0   2      21090.93      20916.13       396.23 o                         
  -7   0   2       8612.24       8001.47       161.21 o                         
  -6   0   2       3960.07       3899.71       107.44 o                         
  -5   0   2      31672.50      30488.92       394.19 o                         
  -4   0   2       6120.31       5838.63       116.80 o                         
  -3   0   2       8587.18       7815.46       137.77 o                         
  -2   0   2      41691.76      41858.08      1196.50 o                         
  -1   0   2          7.17         81.65        13.38 o                         
   1   0   2        639.30        809.20        25.43 o                         
   2   0   2      50141.25      49301.60      1617.16 o                         
   3   0   2      12057.24      13526.72       174.71 o                         
   4   0   2          0.08         83.76        18.60 o                         
   5   0   2      43745.38      45114.48       560.24 o                         
   6   0   2      14134.93      14307.89       223.18 o                         
   7   0   2       1595.41       1721.98        83.55 o                         
   8   0   2      14013.55      12710.77       300.64 o                         
   9   0   2       2064.30       2146.15       145.13 o                         
  10   0   2       2743.67       3014.14       216.50 o                         
 -11   1   2        135.20        -43.90        90.84 o                         
 -10   1   2        627.56        787.08        93.68 o                         
  -9   1   2          1.80        -13.46        44.28 o                         
  -8   1   2         33.57         28.51        27.62 o                         
  -7   1   2         20.71         29.20        20.73 o                         
  -6   1   2         42.11         47.53        17.11 o                         
  -5   1   2       4749.57       4404.34        66.59 o                         
  -4   1   2        488.32        420.56        20.07 o                         
  -3   1   2      18836.43      19067.33       188.24 o                         
  -2   1   2      34847.55      34435.88       344.06 o                         
  -1   1   2       2420.33       1904.71        35.79 o                         
   0   1   2        133.37         74.18        17.21 o                         
   1   1   2        217.69        217.84        11.25 o                         
   2   1   2      19845.39      22593.44       194.09 o                         
   3   1   2      51703.89      51965.29       501.37 o                         
   4   1   2         96.77        162.75        16.09 o                         
   5   1   2       5179.66       5123.32        73.58 o                         
   6   1   2       2932.44       2800.87        68.29 o                         
   7   1   2       2897.30       3028.77        76.37 o                         
   8   1   2        298.07        324.73        39.64 o                         
   9   1   2       1098.38       1331.93        94.77 o                         
  10   1   2       1549.14       1623.56       116.25 o                         
 -11   2   2        988.56        828.00       127.82 o                         
 -10   2   2       4655.19       4531.83       191.41 o                         
  -9   2   2        724.31        542.38        72.71 o                         
  -8   2   2        915.65        826.12        53.09 o                         
  -7   2   2       1007.99        819.39        40.93 o                         
  -6   2   2      19081.95      19012.98       205.15 o                         
  -5   2   2       5761.24       5302.84        76.83 o                         
  -4   2   2       1476.06       1590.89        41.28 o                         
  -3   2   2      19469.53      20447.88       185.97 o                         
  -2   2   2      13390.88      13188.65       124.16 o                         
  -1   2   2       7186.00       7069.46        80.49 o                         
   0   2   2         10.02         38.30         7.07 o                         
   1   2   2       4858.20       4441.33        57.31 o                         
   2   2   2      13990.67      13976.46       134.48 o                         
   3   2   2       1119.84        908.80        25.88 o                         
   4   2   2       6711.54       7509.39        90.63 o                         
   5   2   2       1478.74       1405.52        42.08 o                         
   6   2   2       4846.68       4073.78        74.23 o                         
   7   2   2         94.51        108.71        25.20 o                         
   8   2   2        428.07        581.74        53.67 o                         
   9   2   2        939.68        989.55        81.75 o                         
  10   2   2       2487.96       1937.85       133.13 o                         
 -11   3   2       1420.41       1478.87       142.44 o                         
 -10   3   2        126.34        142.80        67.94 o                         
  -9   3   2        670.02        663.75        80.75 o                         
  -8   3   2         20.28         31.40        29.33 o                         
  -7   3   2         69.68        102.93        26.14 o                         
  -6   3   2       2455.66       2556.60        63.70 o                         
  -5   3   2        815.78        960.73        32.47 o                         
  -4   3   2       1397.62       1696.45        37.61 o                         
  -3   3   2        449.36        227.76        15.55 o                         
  -2   3   2      68505.38      67518.70      1886.91 o                         
  -1   3   2      95267.66      97787.55      2343.08 o                         
   0   3   2       2196.97       1777.98        29.16 o                         
   1   3   2     192902.94     181413.92      4468.89 o                         
   2   3   2      10122.68      10430.22       106.57 o                         
   3   3   2        725.81        768.33        25.07 o                         
   4   3   2       7584.29       7750.95        93.58 o                         
   5   3   2      11790.99      11330.06       138.29 o                         
   6   3   2       3207.07       3257.16        68.43 o                         
   7   3   2        556.40        572.41        41.65 o                         
   8   3   2       2381.49       2333.60        88.89 o                         
   9   3   2       2557.10       2440.64       129.19 o                         
  10   3   2        946.67        800.54        89.09 o                         
 -11   4   2        305.22        442.35       102.64 o                         
 -10   4   2        228.63         59.60        69.28 o                         
  -9   4   2        378.31        258.72        67.82 o                         
  -8   4   2       1089.10       1094.67        67.09 o                         
  -7   4   2         66.77        103.98        30.02 o                         
  -6   4   2       1042.63       1042.54        40.67 o                         
  -5   4   2      13423.55      13820.95       152.29 o                         
  -4   4   2      20058.26      19482.19       184.72 o                         
  -3   4   2       1095.45       1158.11        32.16 o                         
  -2   4   2       5323.48       5582.54        82.51 o                         
  -1   4   2       2600.10       2214.36        43.85 o                         
   0   4   2       2208.67       2748.95        43.06 o                         
   1   4   2      10350.31       8858.52        92.52 o                         
   2   4   2      11883.89      12801.98       130.38 o                         
   3   4   2       1420.15       1061.04        28.53 o                         
   4   4   2      22046.02      21405.72       206.35 o                         
   5   4   2      18836.42      20043.98       203.96 o                         
   6   4   2       2126.30       2186.22        58.02 o                         
   7   4   2         18.32         61.85        26.37 o                         
   8   4   2        223.43        370.36        49.87 o                         
   9   4   2        684.93        560.68        77.56 o                         
  10   4   2        853.71        841.25       108.62 o                         
 -11   5   2       3076.43       3086.97       192.12 o                         
 -10   5   2          5.48         97.70        71.88 o                         
  -9   5   2         46.77         81.73        59.84 o                         
  -8   5   2         40.13        132.58        39.62 o                         
  -7   5   2        779.65        761.94        48.89 o                         
  -6   5   2        201.98        188.64        22.95 o                         
  -5   5   2      15899.87      15269.88       165.85 o                         
  -4   5   2       1800.81       1664.84        44.06 o                         
  -3   5   2        754.38        940.64        32.62 o                         
  -2   5   2        428.91        754.14        27.80 o                         
  -1   5   2      40012.83      41743.16       351.55 o                         
   0   5   2       4040.24       4259.20        60.61 o                         
   1   5   2       5100.76       4410.30        56.40 o                         
   2   5   2      16436.82      17046.45       187.79 o                         
   3   5   2       1226.39       1023.84        32.26 o                         
   4   5   2      26508.35      27614.23       257.54 o                         
   5   5   2       2660.95       2671.27        57.78 o                         
   6   5   2       2135.41       2228.48        56.11 o                         
   7   5   2       9267.94       8952.67       187.66 o                         
   8   5   2        357.16        352.09        58.01 o                         
   9   5   2        342.97        530.07        82.04 o                         
  10   5   2        122.11        100.13        80.92 o                         
 -10   6   2        533.73        539.99        96.36 o                         
  -9   6   2        226.27        202.43        91.30 o                         
  -8   6   2      21788.01      22064.90       370.25 o                         
  -7   6   2       2648.77       2647.74        80.25 o                         
  -6   6   2         16.27        111.95        25.30 o                         
  -5   6   2       4772.62       4386.70        91.46 o                         
  -4   6   2       5636.48       5816.34        96.66 o                         
  -3   6   2       3747.60       3900.27        69.69 o                         
  -2   6   2       1835.39       1829.63        36.61 o                         
  -1   6   2       7379.73       7067.62        88.26 o                         
   0   6   2       7926.82       8747.37        96.53 o                         
   1   6   2        316.86        458.53        23.49 o                         
   2   6   2         11.40          1.09        11.60 o                         
   3   6   2       1189.60       1204.85        51.00 o                         
   4   6   2       2487.79       2144.07        50.14 o                         
   5   6   2       6965.74       7018.29       104.12 o                         
   6   6   2       6063.46       5989.19       121.62 o                         
   7   6   2       3595.81       3427.55       108.74 o                         
   8   6   2      23043.25      23145.39       396.10 o                         
   9   6   2       3551.41       3397.72       200.07 o                         
  10   6   2       3056.24       3808.41       235.06 o                         
 -10   7   2        739.42        661.89       120.87 o                         
  -9   7   2        250.09        211.59        74.68 o                         
  -8   7   2        855.78        814.33       138.60 o                         
  -7   7   2         74.86        104.97        41.06 o                         
  -6   7   2       4291.26       4151.52        97.30 o                         
  -5   7   2      21045.57      20537.61       235.50 o                         
  -4   7   2       2240.03       2573.11        62.14 o                         
  -3   7   2      23706.21      24754.46       247.37 o                         
  -2   7   2      11710.11      11057.26       121.17 o                         
  -1   7   2       2263.96       1785.77        39.47 o                         
   0   7   2        513.65        711.56        27.45 o                         
   1   7   2       3274.78       3416.34        60.86 o                         
   2   7   2      23971.04      24960.67       253.79 o                         
   3   7   2      14471.66      13863.38       182.12 o                         
   4   7   2       1060.70       1084.23        50.39 o                         
   5   7   2      31396.07      32191.94       337.58 o                         
   6   7   2         16.82         16.52        25.04 o                         
   7   7   2        223.76        125.53        40.72 o                         
   8   7   2       1510.90       1617.54       118.96 o                         
   9   7   2       1612.07       1472.93       131.64 o                         
  10   7   2       1112.69       1272.25       168.49 o                         
 -10   8   2       6051.07       5629.26       251.50 o                         
  -9   8   2       1897.04       2159.92       169.67 o                         
  -8   8   2        234.32        379.47        84.25 o                         
  -7   8   2       1534.05       1742.84        90.87 o                         
  -6   8   2      20288.10      19168.29       265.76 o                         
  -5   8   2       1532.77       1531.61        55.13 o                         
  -4   8   2        772.21        951.28        44.86 o                         
  -3   8   2       3406.07       3053.86        62.53 o                         
  -2   8   2       5432.94       5071.31        73.69 o                         
  -1   8   2      10686.03       9984.39       115.19 o                         
   0   8   2       2167.93       2264.28        50.15 o                         
   1   8   2      11012.56      10022.29       121.72 o                         
   2   8   2       2080.01       1645.44        52.12 o                         
   3   8   2          6.65         61.38        19.44 o                         
   4   8   2         88.59         72.95        22.82 o                         
   5   8   2          5.80        127.68        23.02 o                         
   6   8   2       4839.26       4714.30       117.30 o                         
   7   8   2         12.89         53.04        58.04 o                         
   8   8   2       1901.18       2145.97       133.06 o                         
   9   8   2          9.05        -12.62        71.11 o                         
 -10   9   2       1983.67       1580.58       184.43 o                         
  -9   9   2       1975.10       1912.27       167.47 o                         
  -8   9   2          5.25         -8.97        56.32 o                         
  -7   9   2       1265.71       1250.69        94.10 o                         
  -6   9   2       1430.87       1146.52        70.11 o                         
  -5   9   2        809.31        720.49        46.39 o                         
  -4   9   2       2732.50       2542.88        65.16 o                         
  -3   9   2       6739.10       5973.70       104.06 o                         
  -2   9   2        809.23        825.99        33.83 o                         
  -1   9   2      12393.21      11682.13       132.79 o                         
   0   9   2        275.00        267.94        21.05 o                         
   1   9   2      10924.42      10432.61       127.26 o                         
   2   9   2          7.85          3.51        16.68 o                         
   3   9   2       9040.10       8973.71       142.51 o                         
   4   9   2       5484.11       5584.26       105.03 o                         
   5   9   2          7.36         47.80        27.33 o                         
   6   9   2        221.47        215.30        45.67 o                         
   7   9   2         90.21         61.39        52.00 o                         
   8   9   2         99.93         69.30        62.69 o                         
   9   9   2       1931.51       2204.94       191.86 o                         
  -9  10   2       6674.71       7841.13       296.35 o                         
  -8  10   2        378.71        218.14       102.56 o                         
  -7  10   2      10612.27      10392.43       240.10 o                         
  -6  10   2         24.59         64.55        40.56 o                         
  -5  10   2        600.30        667.77        56.16 o                         
  -4  10   2      21530.30      20506.30       251.57 o                         
  -3  10   2        253.78        234.17        28.04 o                         
  -2  10   2       6669.01       6557.96        98.84 o                         
  -1  10   2        192.18        221.97        23.14 o                         
   0  10   2      19196.70      18139.18       196.00 o                         
   1  10   2       2967.25       2678.33        63.65 o                         
   2  10   2        782.19        751.00        43.14 o                         
   3  10   2       2183.76       1969.64        73.41 o                         
   4  10   2      19771.61      18756.84       280.91 o                         
   5  10   2       2227.39       2150.27        94.96 o                         
   6  10   2       1071.65       1540.47       108.37 o                         
   7  10   2       7905.22       7764.75       231.51 o                         
   8  10   2       1722.45       1471.17       166.28 o                         
   9  10   2       3014.52       2871.43       208.63 o                         
  -9  11   2        848.26        772.46       124.97 o                         
  -8  11   2       1939.32       2148.56       152.91 o                         
  -7  11   2        329.17        290.95        74.68 o                         
  -6  11   2       2435.86       2486.77       126.27 o                         
  -5  11   2       1451.99       1481.63        89.97 o                         
  -4  11   2       1705.66       2159.37        71.45 o                         
  -3  11   2        893.51       1002.68        50.99 o                         
  -2  11   2        452.64        468.68        32.44 o                         
  -1  11   2      19294.76      19007.56       208.08 o                         
   0  11   2       3685.88       3679.79        68.23 o                         
   1  11   2      13205.94      12726.18       160.92 o                         
   2  11   2       3465.31       3619.53        91.34 o                         
   3  11   2      18303.77      18222.99       249.50 o                         
   4  11   2         18.25         31.28        34.25 o                         
   5  11   2         57.19         29.48        40.86 o                         
   6  11   2        260.99        325.72        71.97 o                         
   7  11   2       3574.21       3623.79       163.15 o                         
   8  11   2        706.04        875.29       117.43 o                         
  -8  12   2       2137.35       2584.16       187.54 o                         
  -7  12   2       1672.16       1677.89       136.84 o                         
  -6  12   2       4973.73       4945.57       246.79 o                         
  -5  12   2          2.25         95.48        45.38 o                         
  -4  12   2        238.37        199.74        42.93 o                         
  -3  12   2       1578.63       1453.78        69.70 o                         
  -2  12   2        939.85       1091.21        52.41 o                         
  -1  12   2         85.07        129.20        23.89 o                         
   0  12   2        275.38        278.11        29.28 o                         
   1  12   2        723.86        872.96        52.36 o                         
   2  12   2         68.08         38.69        28.48 o                         
   3  12   2       2037.75       2191.06        91.66 o                         
   4  12   2          5.27          7.02        37.27 o                         
   5  12   2        757.96        696.35        80.99 o                         
   6  12   2       5971.85       6003.46       249.37 o                         
   7  12   2        695.21        778.31       106.62 o                         
   8  12   2       2984.63       2678.87       190.56 o                         
  -8  13   2        678.33        723.81       114.46 o                         
  -7  13   2        205.57        132.01        77.88 o                         
  -6  13   2       3087.22       3644.53       164.59 o                         
  -5  13   2       8362.10       8532.85       233.48 o                         
  -4  13   2       2092.82       1984.10       112.30 o                         
  -3  13   2       2959.72       3061.52       105.08 o                         
  -2  13   2       1490.76       1554.27        69.70 o                         
  -1  13   2         14.58          3.27        24.15 o                         
   0  13   2        718.68        602.57        44.59 o                         
   1  13   2       1242.74       1473.67        71.19 o                         
   2  13   2       3880.40       4022.31       133.08 o                         
   3  13   2         52.07         77.21        42.31 o                         
   4  13   2        275.88        190.50        58.78 o                         
   5  13   2      15978.59      15562.38       352.94 o                         
   6  13   2         10.03        -57.82        57.82 o                         
   7  13   2        158.34        226.70        89.77 o                         
  -7  14   2       1536.23       1709.50       142.66 o                         
  -6  14   2        437.86        580.45       123.01 o                         
  -5  14   2        510.61        568.38        87.24 o                         
  -4  14   2         91.72        193.92        60.17 o                         
  -3  14   2       1199.76       1293.18        93.57 o                         
  -2  14   2       7244.83       7554.31       173.56 o                         
  -1  14   2        857.96        740.29        62.85 o                         
   0  14   2        350.96        511.11        53.25 o                         
   1  14   2        401.86        375.09        46.49 o                         
   2  14   2        476.48        519.71        62.91 o                         
   3  14   2        601.03        515.47        77.74 o                         
   4  14   2          1.81        -50.97        50.97 o                         
   5  14   2        172.37        197.72        69.31 o                         
   6  14   2          2.65         50.26        70.24 o                         
   7  14   2       2709.83       2596.41       193.99 o                         
  -7  15   2         35.89        176.75        91.11 o                         
  -6  15   2       1215.05       1561.03       126.31 o                         
  -5  15   2       4081.27       4461.21       190.92 o                         
  -4  15   2        266.46        232.03        77.51 o                         
  -3  15   2        243.91        188.26        64.37 o                         
  -2  15   2        143.34         22.53        55.56 o                         
  -1  15   2      12831.26      12488.79       299.96 o                         
   0  15   2          6.47          3.03        45.45 o                         
   1  15   2       4684.60       4854.59       158.41 o                         
   2  15   2       3342.75       3542.81       147.38 o                         
   3  15   2       2304.65       2543.65       145.73 o                         
   4  15   2       1866.29       2115.56       136.79 o                         
   5  15   2       2127.91       2016.99       142.71 o                         
   6  15   2       1069.54        826.87       158.94 o                         
  -6  16   2         25.73        229.59        89.89 o                         
  -5  16   2         32.78        193.89        81.61 o                         
  -4  16   2       8152.53       8554.72       256.48 o                         
  -3  16   2        366.58        322.86        84.72 o                         
  -2  16   2         32.60        -23.79        64.45 o                         
  -1  16   2       1531.40       1839.22       181.33 o                         
   0  16   2        826.17        872.17        90.17 o                         
   1  16   2       3384.26       3594.30       145.25 o                         
   2  16   2       1224.36       1023.36       102.24 o                         
   3  16   2        183.50        255.22        74.77 o                         
   4  16   2       4855.53       4949.05       192.81 o                         
   5  16   2       1229.38       1000.43       137.99 o                         
  -5  17   2        516.71        525.73       113.47 o                         
  -4  17   2        283.48        251.47        91.42 o                         
  -3  17   2        108.47         19.51        70.19 o                         
  -2  17   2       2648.26       2160.34       164.86 o                         
  -1  17   2       5111.86       4467.06       215.87 o                         
   0  17   2        351.74        265.60        83.28 o                         
   1  17   2       8479.43       8980.31       263.87 o                         
   2  17   2        997.14       1119.79       110.88 o                         
   3  17   2       1395.80       1841.62       151.43 o                         
   4  17   2        264.82        248.06        93.51 o                         
  -4  18   2         11.09         -3.43        82.89 o                         
  -3  18   2       2330.10       2136.18       185.53 o                         
  -2  18   2         70.70        -10.31        79.59 o                         
  -1  18   2       2660.30       2623.54       188.36 o                         
   0  18   2        149.11        171.08        96.83 o                         
   1  18   2        240.81        637.08       141.54 o                         
   2  18   2        805.97       1129.62       136.39 o                         
   3  18   2       1134.98       1432.93       146.13 o                         
  -1  19   2          5.47        -77.14        88.25 o                         
   0  19   2         89.04         90.34        98.07 o                         
   1  19   2        505.40        659.36       133.25 o                         
 -11   0   3       4178.16       4731.60       299.68 o                         
 -10   0   3      21236.90      20292.95       608.97 o                         
  -9   0   3       5272.52       4880.94       231.49 o                         
  -8   0   3       1470.41       1304.85       119.87 o                         
  -7   0   3       2551.68       2466.35        84.51 o                         
  -6   0   3      12071.28      12162.96       246.00 o                         
  -5   0   3      10486.25       9783.48       215.47 o                         
  -4   0   3      41675.03      44502.67       632.84 o                         
  -3   0   3      12206.11      14571.33       227.44 o                         
  -2   0   3       2054.12       2688.99        58.20 o                         
  -1   0   3       4004.58       4998.89        83.60 o                         
   0   0   3       4156.19       5906.14        91.72 o                         
   1   0   3      21526.70      24487.25       311.65 o                         
   2   0   3      14954.30      19388.88       260.01 o                         
   3   0   3        340.17        627.54        34.71 o                         
   4   0   3        140.61        139.08        23.57 o                         
   5   0   3      34036.08      36256.14       467.99 o                         
   6   0   3       2489.97       2101.43        80.15 o                         
   7   0   3       4204.33       4126.09       118.94 o                         
   8   0   3       2138.25       2504.06       136.78 o                         
   9   0   3        753.87        888.47       120.74 o                         
  10   0   3      11703.15      12419.85       449.56 o                         
 -11   1   3       2146.86       2380.16       167.22 o                         
 -10   1   3        408.34        522.39       109.08 o                         
  -9   1   3         44.09         41.01        51.34 o                         
  -8   1   3       2557.69       2571.13       102.51 o                         
  -7   1   3      18405.32      18129.69       240.33 o                         
  -6   1   3        341.15        331.82        28.36 o                         
  -5   1   3        730.92        921.78        39.70 o                         
  -4   1   3         66.85        122.30        18.06 o                         
  -3   1   3       1159.63       1261.23        32.44 o                         
  -2   1   3      35717.30      35946.62       326.04 o                         
  -1   1   3       2301.95       2393.21        38.49 o                         
   0   1   3       5950.50       6475.60        70.07 o                         
   1   1   3       2916.61       2628.07        53.10 o                         
   2   1   3       8487.76       8691.94        92.34 o                         
   3   1   3       3032.92       2987.59        61.02 o                         
   4   1   3         87.31        241.44        20.31 o                         
   5   1   3       1057.82       1178.98        40.06 o                         
   6   1   3       2577.95       2750.50        61.68 o                         
   7   1   3       3184.95       3261.30        76.24 o                         
   8   1   3        550.29        715.39        61.85 o                         
   9   1   3        269.80        221.97        57.25 o                         
  10   1   3        807.04        832.85        97.44 o                         
 -11   2   3        686.37        610.63       101.36 o                         
 -10   2   3         32.45         51.65        64.17 o                         
  -9   2   3        674.64        605.04        76.01 o                         
  -8   2   3         59.69         45.13        37.39 o                         
  -7   2   3       1243.21       1131.91        46.11 o                         
  -6   2   3      10415.40       9943.45       145.27 o                         
  -5   2   3         36.34         72.70        16.98 o                         
  -4   2   3       8830.69       8108.07       103.33 o                         
  -3   2   3       5029.55       5011.67        70.43 o                         
  -2   2   3       7941.28       8591.75        90.76 o                         
  -1   2   3        144.77        232.06        14.46 o                         
   0   2   3        107.22         21.17         7.28 o                         
   1   2   3       8348.00       9632.58       109.73 o                         
   2   2   3      10734.92      11780.46       129.68 o                         
   3   2   3        304.15        297.45        18.33 o                         
   4   2   3       7605.12       8064.74       100.00 o                         
   5   2   3       3839.36       3817.77        68.06 o                         
   6   2   3         20.61        167.30        23.23 o                         
   7   2   3      11147.00      10920.39       169.90 o                         
   8   2   3        653.02        690.96        66.02 o                         
   9   2   3         48.05         91.47        52.74 o                         
  10   2   3        252.00        358.64        93.58 o                         
 -11   3   3         15.92         64.90        80.36 o                         
 -10   3   3       1778.62       1600.45       128.44 o                         
  -9   3   3      10164.07       9986.68       276.07 o                         
  -8   3   3       1942.18       2223.15        99.38 o                         
  -7   3   3       7113.49       6594.00       111.04 o                         
  -6   3   3        478.00        536.51        32.49 o                         
  -5   3   3      12363.71      11697.87       134.86 o                         
  -4   3   3      31723.11      31336.33       282.03 o                         
  -3   3   3       3943.89       3749.44        56.89 o                         
  -2   3   3       5470.16       4947.46        64.17 o                         
  -1   3   3      40583.71      41501.75       371.57 o                         
   0   3   3       4034.61       4843.99        60.52 o                         
   1   3   3       7786.00       7897.72        98.55 o                         
   2   3   3        649.48       1110.97        29.84 o                         
   3   3   3        771.66        835.42        27.84 o                         
   4   3   3       1928.88       1774.78        43.58 o                         
   5   3   3       1899.46       1964.69        48.59 o                         
   6   3   3         42.88        160.42        23.54 o                         
   7   3   3        723.79        732.87        54.27 o                         
   8   3   3       5495.82       5642.65       140.37 o                         
   9   3   3        303.00        360.62        67.04 o                         
  10   3   3         66.59        268.05        78.38 o                         
 -11   4   3        852.52       1051.86       149.25 o                         
 -10   4   3        779.26        827.24       112.59 o                         
  -9   4   3       3601.81       3200.61       152.65 o                         
  -8   4   3       2928.68       2851.68       101.81 o                         
  -7   4   3       3234.06       3003.29        81.24 o                         
  -6   4   3      32161.42      31316.58       290.33 o                         
  -5   4   3      17573.83      18177.88       194.09 o                         
  -4   4   3        602.32        531.86        25.68 o                         
  -3   4   3        435.73        444.90        22.60 o                         
  -2   4   3         38.42        235.71        16.43 o                         
  -1   4   3       2019.01       2760.43        48.23 o                         
   0   4   3       5960.81       5590.05        68.35 o                         
   1   4   3       3940.86       4021.23        53.30 o                         
   2   4   3       1407.58       1806.37        37.46 o                         
   3   4   3        485.88        772.49        33.31 o                         
   4   4   3       7796.28       7458.52       101.25 o                         
   5   4   3       1855.09       1956.08        51.62 o                         
   6   4   3       3490.62       3340.35        72.04 o                         
   7   4   3       4157.33       3846.21       105.47 o                         
   8   4   3        251.99        269.30        52.56 o                         
   9   4   3       3791.63       3776.91       167.17 o                         
  10   4   3       2664.26       2833.10       267.30 o                         
 -10   5   3       3039.56       3278.55       196.68 o                         
  -9   5   3        748.98        773.65        81.38 o                         
  -8   5   3       5519.59       5511.75       189.58 o                         
  -7   5   3       4119.68       3943.26        98.08 o                         
  -6   5   3      19229.23      18839.23       216.72 o                         
  -5   5   3       1170.81       1588.32        46.22 o                         
  -4   5   3       3069.14       2872.00        59.21 o                         
  -3   5   3      30105.23      30349.80       273.67 o                         
  -2   5   3       2028.14       1851.68        38.96 o                         
  -1   5   3       1499.25       1077.09        30.09 o                         
   0   5   3         26.95        281.00        19.15 o                         
   1   5   3      40309.46      41410.85       353.02 o                         
   2   5   3        168.77        268.04        16.44 o                         
   3   5   3          9.52        146.19        15.31 o                         
   4   5   3       4091.73       4145.67        76.17 o                         
   5   5   3         17.42        117.73        19.78 o                         
   6   5   3       1987.82       2028.87        67.05 o                         
   7   5   3       2975.39       2674.22        96.09 o                         
   8   5   3       3481.36       3432.10       124.91 o                         
   9   5   3        196.63        262.46        71.82 o                         
  10   5   3        651.29        569.56       120.73 o                         
 -10   6   3       5901.48       6433.45       239.83 o                         
  -9   6   3       1287.90       1157.39       129.50 o                         
  -8   6   3       4348.89       4559.20       152.54 o                         
  -7   6   3       7422.54       6808.08       150.70 o                         
  -6   6   3          5.91        138.23        28.20 o                         
  -5   6   3       5701.25       5664.48        98.61 o                         
  -4   6   3       1274.38       1441.45        46.00 o                         
  -3   6   3       2170.64       2020.09        60.84 o                         
  -2   6   3       5551.42       4964.46        70.42 o                         
  -1   6   3       8520.12       8445.29        96.93 o                         
   0   6   3       7270.48       7425.48       100.49 o                         
   1   6   3          8.91        275.60        18.60 o                         
   2   6   3       3885.44       4008.30        72.41 o                         
   3   6   3       5627.65       5202.40        74.06 o                         
   4   6   3      22168.29      22120.96       228.65 o                         
   5   6   3       3080.80       2892.31        68.73 o                         
   6   6   3       6144.22       5541.51       120.35 o                         
   7   6   3       2743.01       2846.66       110.13 o                         
   8   6   3        389.19        631.30        78.05 o                         
   9   6   3        599.97        545.47       102.85 o                         
  10   6   3         66.78        204.22        91.85 o                         
 -10   7   3        866.38        983.67       117.43 o                         
  -9   7   3       3308.26       3076.02       173.85 o                         
  -8   7   3       3460.82       3819.32       143.76 o                         
  -7   7   3       1034.39       1112.03        88.20 o                         
  -6   7   3       3522.70       3235.00        92.25 o                         
  -5   7   3       7395.77       6988.87       114.27 o                         
  -4   7   3        311.29        451.78        31.68 o                         
  -3   7   3       5520.26       5223.66        83.30 o                         
  -2   7   3        117.56        192.81        18.26 o                         
  -1   7   3       1765.50       2008.42        45.70 o                         
   0   7   3      14197.05      14054.28       146.56 o                         
   1   7   3      15440.01      15420.50       156.41 o                         
   2   7   3       2726.56       3066.11        62.28 o                         
   3   7   3      13037.46      13386.49       169.45 o                         
   4   7   3       5210.71       5002.28       100.92 o                         
   5   7   3        580.29        605.14        38.29 o                         
   6   7   3       1407.84       1647.30        89.34 o                         
   7   7   3         74.19        -20.05        38.67 o                         
   8   7   3        174.89        258.97        75.01 o                         
   9   7   3        814.80        916.73       117.84 o                         
 -10   8   3       2767.05       3109.63       213.17 o                         
  -9   8   3       1253.75       1131.98       120.71 o                         
  -8   8   3        412.96        439.68        82.04 o                         
  -7   8   3        650.95        683.28        74.65 o                         
  -6   8   3        305.37        337.41        40.55 o                         
  -5   8   3       3247.02       3136.18        79.85 o                         
  -4   8   3       2638.32       2373.67        63.12 o                         
  -3   8   3        348.92        299.48        28.10 o                         
  -2   8   3      10803.36      10592.47       125.20 o                         
  -1   8   3       3205.55       2816.64        56.63 o                         
   0   8   3         45.18         70.27        14.85 o                         
   1   8   3       1241.47       1131.21        35.06 o                         
   2   8   3       8368.62       7943.88       111.26 o                         
   3   8   3       2513.36       2311.68        78.80 o                         
   4   8   3       1944.74       1764.52        59.13 o                         
   5   8   3        288.47        272.08        41.86 o                         
   6   8   3       4888.50       4513.83       153.86 o                         
   7   8   3       3191.95       3363.03       133.83 o                         
   8   8   3        395.53        503.49       103.82 o                         
   9   8   3       2010.94       2056.24       167.49 o                         
  -9   9   3         27.98        336.63       100.77 o                         
  -8   9   3       4691.25       4809.68       180.35 o                         
  -7   9   3       1545.98       1642.78       128.17 o                         
  -6   9   3       1556.83       1382.82        78.26 o                         
  -5   9   3       1006.64        821.67        64.54 o                         
  -4   9   3      12658.36      12105.54       169.98 o                         
  -3   9   3       7317.91       7376.48       115.79 o                         
  -2   9   3       5902.33       5905.83        86.76 o                         
  -1   9   3      31875.29      30911.62       300.88 o                         
   0   9   3      16917.39      16580.80       177.06 o                         
   1   9   3       2217.12       1961.93        65.73 o                         
   2   9   3       1848.04       1649.69        54.14 o                         
   3   9   3         40.23         98.31        22.65 o                         
   4   9   3         84.79        125.69        29.82 o                         
   5   9   3       1925.93       1894.10        90.32 o                         
   6   9   3       3538.63       3594.26       131.08 o                         
   7   9   3       4760.24       4629.19       187.50 o                         
   8   9   3         10.36        -34.51        79.42 o                         
   9   9   3         68.13        130.01        85.49 o                         
  -9  10   3        338.09        414.86       106.32 o                         
  -8  10   3        389.70        299.81        82.23 o                         
  -7  10   3       3842.42       3877.88       175.39 o                         
  -6  10   3       5439.38       5318.16       162.64 o                         
  -5  10   3       1142.41       1149.85        74.59 o                         
  -4  10   3      16946.10      16683.12       238.67 o                         
  -3  10   3       3589.97       3156.55        81.27 o                         
  -2  10   3       7429.28       6579.32        98.89 o                         
  -1  10   3         36.76        102.61        19.53 o                         
   0  10   3       4436.90       4344.84        76.09 o                         
   1  10   3      12497.58      12095.18       155.06 o                         
   2  10   3       1700.74       1539.62        55.51 o                         
   3  10   3      14363.03      13546.15       195.16 o                         
   4  10   3         52.16         60.65        31.34 o                         
   5  10   3       5340.96       5684.81       187.84 o                         
   6  10   3       5004.01       5091.17       171.76 o                         
   7  10   3       3283.84       3487.04       202.04 o                         
   8  10   3       4304.40       4767.93       231.06 o                         
  -9  11   3        145.74        366.30       127.17 o                         
  -8  11   3         79.27        202.56        85.43 o                         
  -7  11   3       2722.44       2799.11       173.42 o                         
  -6  11   3       2341.25       2234.30       120.18 o                         
  -5  11   3        138.49         74.87        42.40 o                         
  -4  11   3        284.88        267.94        39.95 o                         
  -3  11   3       5164.43       4708.73       100.57 o                         
  -2  11   3       2830.46       2452.47        62.79 o                         
  -1  11   3       1430.85       1291.53        48.16 o                         
   0  11   3       8567.20       7866.01       110.40 o                         
   1  11   3       1542.72       1518.84        56.17 o                         
   2  11   3       3834.89       3945.09        95.93 o                         
   3  11   3       1530.57       1410.88        76.80 o                         
   4  11   3       4424.76       3785.41       143.65 o                         
   5  11   3       2524.86       2347.60       114.96 o                         
   6  11   3        127.70         96.10        67.88 o                         
   7  11   3        945.45       1089.69       134.39 o                         
   8  11   3        536.94        450.70       109.02 o                         
  -8  12   3       1265.23       1265.50       145.47 o                         
  -7  12   3          8.85        -34.42        66.54 o                         
  -6  12   3       1746.81       1943.13       139.90 o                         
  -5  12   3        131.50        205.56        55.64 o                         
  -4  12   3        828.99        904.25        68.01 o                         
  -3  12   3        119.98         97.75        30.62 o                         
  -2  12   3       1587.83       1711.60        66.18 o                         
  -1  12   3         77.56         77.55        24.13 o                         
   0  12   3        372.40        375.15        36.39 o                         
   1  12   3          4.75         87.08        27.33 o                         
   2  12   3         81.34        127.74        36.64 o                         
   3  12   3       2788.33       2989.77       112.10 o                         
   4  12   3         17.51         57.00        43.73 o                         
   5  12   3        225.12        360.94        68.70 o                         
   6  12   3        826.79        953.14       127.41 o                         
   7  12   3        372.21        304.26        98.98 o                         
   8  12   3        274.08        291.46        97.92 o                         
  -8  13   3       2104.71       1808.76       170.97 o                         
  -7  13   3          3.36        -63.30        69.40 o                         
  -6  13   3        397.82        398.97        80.16 o                         
  -5  13   3       6250.48       6708.84       221.90 o                         
  -4  13   3       1234.41       1178.06        92.26 o                         
  -3  13   3       4298.51       4090.77       186.75 o                         
  -2  13   3        720.19        630.22        58.45 o                         
  -1  13   3        216.69        246.72        41.94 o                         
   0  13   3      27010.11      27097.55       376.38 o                         
   1  13   3       6959.62       6758.90       152.92 o                         
   2  13   3        135.68        142.43        44.59 o                         
   3  13   3       3901.56       3658.99       135.46 o                         
   4  13   3       1474.60       1584.12       135.96 o                         
   5  13   3       1027.54       1360.64       129.65 o                         
   6  13   3        200.44        208.36        91.47 o                         
   7  13   3         25.72         13.77       117.46 o                         
  -7  14   3        442.98        648.02       112.15 o                         
  -6  14   3        193.32          1.85        86.80 o                         
  -5  14   3         58.63        307.54        79.88 o                         
  -4  14   3        535.97        490.07        83.33 o                         
  -3  14   3       4413.69       4702.35       146.56 o                         
  -2  14   3      12739.97      13421.33       257.95 o                         
  -1  14   3         64.61        109.00        43.47 o                         
   0  14   3       1105.77       1340.82        78.86 o                         
   1  14   3       2760.11       2857.55       118.65 o                         
   2  14   3        438.71        558.95        73.84 o                         
   3  14   3       5260.54       5507.17       207.99 o                         
   4  14   3       2794.15       2953.98       162.39 o                         
   5  14   3        645.81        936.92       125.55 o                         
   6  14   3        241.90        335.95       100.50 o                         
  -6  15   3       3364.63       3669.50       196.24 o                         
  -5  15   3        339.23        469.63        83.53 o                         
  -4  15   3         19.58        -35.84        54.17 o                         
  -3  15   3       4109.55       4420.05       187.87 o                         
  -2  15   3       1056.29       1130.88        88.30 o                         
  -1  15   3         23.12        134.31        56.38 o                         
   0  15   3        483.01        573.43        72.93 o                         
   1  15   3      10432.05      10091.84       248.47 o                         
   2  15   3         81.30         93.34        53.89 o                         
   3  15   3       1193.52       1338.45       112.84 o                         
   4  15   3       4223.03       4038.79       288.75 o                         
   5  15   3         12.31        140.69        93.02 o                         
   6  15   3          9.67        -38.13        83.40 o                         
  -6  16   3       3572.29       4130.52       201.50 o                         
  -5  16   3       1530.37       1848.14       157.13 o                         
  -4  16   3       2168.22       1916.99       142.78 o                         
  -3  16   3         40.84        122.17        68.64 o                         
  -2  16   3         79.76         77.78        71.97 o                         
  -1  16   3        566.97        676.15        87.29 o                         
   0  16   3       5037.68       5726.51       190.01 o                         
   1  16   3         77.20        138.86        57.23 o                         
   2  16   3          2.74         20.65        59.60 o                         
   3  16   3       2488.17       2554.65       202.19 o                         
   4  16   3        849.36       1249.86       163.86 o                         
   5  16   3         21.09         81.80        89.11 o                         
  -5  17   3       1097.79       1350.58       135.94 o                         
  -4  17   3       1680.03       1640.61       149.36 o                         
  -3  17   3       1966.62       2282.68       174.94 o                         
  -2  17   3         41.79        -78.03        78.03 o                         
  -1  17   3       2841.05       2855.60       180.68 o                         
   0  17   3        907.83        647.65        98.30 o                         
   1  17   3       1622.53       1257.40       121.33 o                         
   2  17   3        324.09        294.27        81.79 o                         
   3  17   3         16.26         14.03        82.66 o                         
   4  17   3       3503.29       3159.01       214.09 o                         
  -3  18   3       4532.86       4545.30       232.39 o                         
  -2  18   3          8.39        -72.35        72.35 o                         
  -1  18   3        154.83         37.94        80.24 o                         
   0  18   3        610.63        686.33       128.28 o                         
   1  18   3        197.94        263.28       105.29 o                         
   2  18   3       2459.02       2477.25       204.40 o                         
 -11   0   4       1961.81       1947.84       243.20 o                         
 -10   0   4       2979.97       3075.60       326.47 o                         
  -9   0   4       3132.42       3306.22       201.16 o                         
  -8   0   4        919.03        962.89       117.94 o                         
  -7   0   4        639.58        811.29        84.70 o                         
  -6   0   4       6876.49       6783.04       172.24 o                         
  -5   0   4      12239.71      11744.80       231.75 o                         
  -4   0   4       1170.71       1257.43        61.93 o                         
  -3   0   4       9406.81       9676.52       157.03 o                         
  -2   0   4        689.54       1060.54        47.06 o                         
  -1   0   4        892.99       1162.09        42.21 o                         
   0   0   4      78902.86      74879.05      2775.96 o                         
   1   0   4      15561.64      16048.48       215.25 o                         
   2   0   4       4943.50       4524.01        87.25 o                         
   3   0   4       9680.52      10464.05       159.09 o                         
   4   0   4        188.95        809.12        43.69 o                         
   5   0   4       2175.62       2024.15        71.61 o                         
   6   0   4      12343.33      11451.33       224.62 o                         
   7   0   4       1775.06       1749.70       101.48 o                         
   8   0   4        604.73        612.47        96.03 o                         
   9   0   4       1017.67        897.33       131.51 o                         
  10   0   4         73.33          7.49       181.69 o                         
 -11   1   4         42.06        -17.09        77.46 o                         
 -10   1   4         20.45         13.48        64.51 o                         
  -9   1   4         40.60        104.26        51.94 o                         
  -8   1   4         29.71         65.75        42.23 o                         
  -7   1   4         88.16        336.55        45.72 o                         
  -6   1   4          5.80        133.29        28.48 o                         
  -5   1   4       3271.46       3222.63        75.73 o                         
  -4   1   4       3128.24       3312.61        83.94 o                         
  -3   1   4      13883.08      13798.60       140.44 o                         
  -2   1   4      24956.29      27316.39       256.10 o                         
  -1   1   4        417.32        721.06        23.86 o                         
   0   1   4       1806.00       2511.71        64.44 o                         
   1   1   4       2252.41       2918.22        76.55 o                         
   2   1   4        647.99       1114.38        33.95 o                         
   3   1   4      31316.83      30891.35       285.46 o                         
   4   1   4       4703.75       5242.31        79.71 o                         
   5   1   4        318.18        558.21        30.61 o                         
   6   1   4       4401.85       3928.49        84.02 o                         
   7   1   4         42.05        212.68        35.46 o                         
   8   1   4        593.03        658.21        66.07 o                         
   9   1   4       1356.15       1649.48       122.95 o                         
  10   1   4        140.26        181.29       112.67 o                         
 -11   2   4       1134.41       1431.65       139.21 o                         
 -10   2   4       1995.51       2136.36       143.80 o                         
  -9   2   4       1161.34       1365.26       112.45 o                         
  -8   2   4       3949.57       4080.44       136.54 o                         
  -7   2   4        549.17        724.24        58.36 o                         
  -6   2   4       5680.41       5140.38       107.09 o                         
  -5   2   4       1708.74       1857.71        55.80 o                         
  -4   2   4         55.81        126.91        17.87 o                         
  -3   2   4      11941.21      12289.14       135.25 o                         
  -2   2   4        903.19       1011.38        30.84 o                         
  -1   2   4          2.34        190.37        15.77 o                         
   0   2   4        800.98        703.81        22.04 o                         
   1   2   4       3089.58       3625.94        64.54 o                         
   2   2   4        716.57        862.78        34.01 o                         
   3   2   4       1177.87       1420.63        33.97 o                         
   4   2   4       5786.18       5433.84        79.83 o                         
   5   2   4         16.20        146.03        21.33 o                         
   6   2   4       2605.92       2692.46        68.20 o                         
   7   2   4       1377.71       1508.27        74.86 o                         
   8   2   4       1197.52       1365.38        88.32 o                         
   9   2   4        414.81        358.66        76.07 o                         
  10   2   4        772.63        893.57       134.05 o                         
 -11   3   4        295.99        286.19       109.75 o                         
 -10   3   4       1605.25       1640.73       130.07 o                         
  -9   3   4       2685.14       2405.46       140.26 o                         
  -8   3   4       2151.68       1650.50       100.04 o                         
  -7   3   4       6355.19       6551.51       143.33 o                         
  -6   3   4        136.81        199.05        26.04 o                         
  -5   3   4         71.06        235.48        27.34 o                         
  -4   3   4       8016.51       8326.80       109.06 o                         
  -3   3   4         87.17        191.98        17.82 o                         
  -2   3   4      32895.10      35312.84       315.04 o                         
  -1   3   4       6158.33       7031.15        84.84 o                         
   0   3   4       4218.34       3839.43        55.21 o                         
   1   3   4      21973.92      22695.43       229.94 o                         
   2   3   4       2834.70       3450.36        66.93 o                         
   3   3   4      23459.58      23150.65       246.02 o                         
   4   3   4       1023.77       1222.51        38.72 o                         
   5   3   4      10025.82       9009.87       114.53 o                         
   6   3   4      10485.38      10394.57       143.90 o                         
   7   3   4       4432.34       4992.81       118.32 o                         
   8   3   4       2892.28       3106.27       138.70 o                         
   9   3   4       8446.84       8156.39       248.16 o                         
  10   3   4        413.44        584.24       128.09 o                         
 -10   4   4       1054.18       1169.92       118.47 o                         
  -9   4   4         17.30        113.20        62.42 o                         
  -8   4   4         49.49        130.66        57.66 o                         
  -7   4   4        196.48        131.01        35.21 o                         
  -6   4   4        905.44       1221.55        49.39 o                         
  -5   4   4       2630.90       2850.15        67.33 o                         
  -4   4   4      10609.96      10583.06       127.36 o                         
  -3   4   4        361.60        513.86        26.61 o                         
  -2   4   4       5854.71       5040.56        70.96 o                         
  -1   4   4       8642.36       7661.95        91.60 o                         
   0   4   4         31.25        146.16        14.26 o                         
   1   4   4      11777.51      12248.18       150.56 o                         
   2   4   4      15242.08      15153.26       175.29 o                         
   3   4   4       5197.62       5369.93        81.91 o                         
   4   4   4      35190.03      35647.87       323.84 o                         
   5   4   4       3124.62       3202.52        63.32 o                         
   6   4   4        594.61        903.50        53.92 o                         
   7   4   4        629.13        779.74       109.50 o                         
   8   4   4       2685.85       2639.73       135.27 o                         
   9   4   4        215.96        264.74        76.98 o                         
 -10   5   4        310.86        205.34        94.89 o                         
  -9   5   4        497.26        514.28        78.40 o                         
  -8   5   4       1164.72       1033.50        92.70 o                         
  -7   5   4        188.29        181.42        40.60 o                         
  -6   5   4         69.97        152.15        22.33 o                         
  -5   5   4      29533.12      29600.06       301.05 o                         
  -4   5   4         48.30        248.10        21.62 o                         
  -3   5   4       3483.23       3379.99        58.26 o                         
  -2   5   4       1234.04       1387.41        37.48 o                         
  -1   5   4      21037.95      21897.82       207.98 o                         
   0   5   4      15023.32      15746.21       157.38 o                         
   1   5   4         53.16         46.21        13.50 o                         
   2   5   4      15994.70      16431.93       198.27 o                         
   3   5   4       1179.10       1340.48        44.39 o                         
   4   5   4      11733.79      11858.87       131.26 o                         
   5   5   4        273.54        283.95        29.25 o                         
   6   5   4         65.63        201.27        34.73 o                         
   7   5   4       4535.10       4232.76       156.28 o                         
   8   5   4       1486.70       1405.42       132.16 o                         
   9   5   4         51.88         80.89        71.90 o                         
 -10   6   4       1177.09        918.82       128.39 o                         
  -9   6   4        788.71        660.42        92.12 o                         
  -8   6   4       8368.11       7860.34       210.86 o                         
  -7   6   4        643.06        569.32        60.46 o                         
  -6   6   4       2799.62       2731.27        81.97 o                         
  -5   6   4        339.52        442.18        34.90 o                         
  -4   6   4        167.47        223.76        22.04 o                         
  -3   6   4      17947.61      17859.64       185.23 o                         
  -2   6   4      19493.59      18740.24       188.67 o                         
  -1   6   4         10.46        183.15        17.54 o                         
   0   6   4      18008.71      17675.15       176.08 o                         
   1   6   4        279.82        477.09        22.93 o                         
   2   6   4      18257.68      18824.05       185.80 o                         
   3   6   4       1235.61       1316.79        39.78 o                         
   4   6   4       2087.40       2048.83        47.92 o                         
   5   6   4        398.18        499.35        36.46 o                         
   6   6   4        144.63        234.68        43.35 o                         
   7   6   4       2746.12       2906.11       150.09 o                         
   8   6   4       1833.59       1995.87       153.94 o                         
   9   6   4        551.33        705.09       157.82 o                         
 -10   7   4        758.77       1052.47       123.36 o                         
  -9   7   4        522.12        757.91       101.31 o                         
  -8   7   4         27.60         58.39        63.98 o                         
  -7   7   4        552.74        521.96        67.37 o                         
  -6   7   4       4391.48       4331.82       111.21 o                         
  -5   7   4       4222.95       4059.95        89.69 o                         
  -4   7   4        970.59       1088.89        48.63 o                         
  -3   7   4       8356.82       8322.24       112.97 o                         
  -2   7   4        212.61        217.18        21.11 o                         
  -1   7   4       5614.15       5779.17        84.15 o                         
   0   7   4       1903.87       2026.97        53.39 o                         
   1   7   4       2172.16       2188.19        44.97 o                         
   2   7   4       9445.22       9560.81       115.89 o                         
   3   7   4       3891.75       3670.09        77.77 o                         
   4   7   4       2540.11       2638.27        75.74 o                         
   5   7   4       6443.71       6553.40       138.45 o                         
   6   7   4       1724.41       1854.70       113.62 o                         
   7   7   4       2636.14       2683.76       167.20 o                         
   8   7   4         85.34        145.31        83.20 o                         
   9   7   4         55.50         48.91        81.48 o                         
 -10   8   4       2991.42       2849.56       193.84 o                         
  -9   8   4        486.88        634.93       106.96 o                         
  -8   8   4       2785.08       2743.49       161.94 o                         
  -7   8   4       3406.92       3198.39       130.70 o                         
  -6   8   4       2823.73       2888.95        99.71 o                         
  -5   8   4        540.71        392.60        41.48 o                         
  -4   8   4       3659.27       3355.83        79.94 o                         
  -3   8   4       1733.69       1721.94        47.51 o                         
  -2   8   4       1710.10       1951.87        52.64 o                         
  -1   8   4      10110.39       9775.55       125.45 o                         
   0   8   4      20376.43      21059.49       217.98 o                         
   1   8   4       2153.02       2006.29        47.08 o                         
   2   8   4       5506.24       5283.53        99.04 o                         
   3   8   4         37.48        110.32        22.16 o                         
   4   8   4       7530.95       7685.11       151.65 o                         
   5   8   4       2053.00       2176.28        93.27 o                         
   6   8   4       6011.51       5732.17       243.52 o                         
   7   8   4       2036.91       2117.34       146.61 o                         
   8   8   4       2205.67       2754.59       198.97 o                         
   9   8   4        251.64        206.96        96.15 o                         
  -9   9   4       4302.86       4056.74       224.26 o                         
  -8   9   4        912.71        823.45       103.36 o                         
  -7   9   4       2334.21       2551.89       128.81 o                         
  -6   9   4       4514.60       4528.67       132.41 o                         
  -5   9   4        285.84        414.69        43.28 o                         
  -4   9   4         23.08        123.15        26.87 o                         
  -3   9   4       2446.54       2201.43        58.66 o                         
  -2   9   4        133.55        140.24        21.96 o                         
  -1   9   4        508.17        691.49        32.82 o                         
   0   9   4       2501.45       2454.54        55.13 o                         
   1   9   4        245.65        432.05        29.31 o                         
   2   9   4        444.39        556.19        35.29 o                         
   3   9   4          9.95         61.06        25.04 o                         
   4   9   4        682.36        642.16        60.97 o                         
   5   9   4        694.01        682.07       103.62 o                         
   6   9   4       1681.52       1744.63       131.37 o                         
   7   9   4       4362.67       4286.33       225.63 o                         
   8   9   4        241.64        269.05        98.74 o                         
  -9  10   4       4723.59       4954.63       242.97 o                         
  -8  10   4       1786.72       1824.03       141.85 o                         
  -7  10   4      11348.41      11246.43       284.35 o                         
  -6  10   4        176.21        168.42        54.24 o                         
  -5  10   4        250.76        285.48        44.75 o                         
  -4  10   4      13538.23      13656.24       209.29 o                         
  -3  10   4       3525.37       3705.12        93.22 o                         
  -2  10   4       1782.21       1811.30        55.23 o                         
  -1  10   4        922.82       1003.24        43.56 o                         
   0  10   4       4962.93       4855.96        82.52 o                         
   1  10   4        290.78        212.80        27.87 o                         
   2  10   4         84.66        174.55        26.33 o                         
   3  10   4        913.26       1233.26        76.61 o                         
   4  10   4      10141.69       9463.66       220.07 o                         
   5  10   4        155.53        143.60        62.36 o                         
   6  10   4       6768.11       7332.15       252.73 o                         
   7  10   4       2396.22       2556.31       192.10 o                         
   8  10   4         50.41        120.70        86.41 o                         
  -9  11   4       1493.18       2005.24       184.64 o                         
  -8  11   4         85.70        -12.92        78.11 o                         
  -7  11   4        218.90        273.05        77.65 o                         
  -6  11   4       1647.01       2058.76       139.60 o                         
  -5  11   4        888.70        759.15        72.20 o                         
  -4  11   4       3753.31       3897.63       122.49 o                         
  -3  11   4        901.24       1062.33        59.72 o                         
  -2  11   4       1507.11       1396.63        67.52 o                         
  -1  11   4       8286.76       7857.25       118.94 o                         
   0  11   4        536.75        677.20        40.25 o                         
   1  11   4        837.62       1029.29        53.80 o                         
   2  11   4       5274.72       4853.88       119.61 o                         
   3  11   4        583.41        682.36        71.84 o                         
   4  11   4        145.79        165.67        59.02 o                         
   5  11   4       3415.70       3615.85       192.76 o                         
   6  11   4        311.96        321.04        92.13 o                         
   7  11   4       3037.01       3188.24       208.62 o                         
   8  11   4        597.74        817.20       147.42 o                         
  -8  12   4        382.11        566.19       130.16 o                         
  -7  12   4        266.86        347.21        87.14 o                         
  -6  12   4        148.20        160.02        64.75 o                         
  -5  12   4        501.72        543.61        71.14 o                         
  -4  12   4         68.44         51.66        39.68 o                         
  -3  12   4        671.99        849.35        59.74 o                         
  -2  12   4       6346.99       6203.47       123.09 o                         
  -1  12   4        786.66        810.31        55.15 o                         
   0  12   4       1212.46       1389.03        68.48 o                         
   1  12   4       3383.65       3330.90       101.73 o                         
   2  12   4       2862.53       3049.33       106.71 o                         
   3  12   4        566.64        595.48        63.04 o                         
   4  12   4        636.23        623.97        89.69 o                         
   5  12   4        281.33        244.41        87.34 o                         
   6  12   4        877.06        732.47       162.90 o                         
   7  12   4         36.53        116.98        90.71 o                         
  -8  13   4         58.59       -144.99       144.99 o                         
  -7  13   4          3.80        -78.32        78.32 o                         
  -6  13   4       3416.69       3838.10       185.25 o                         
  -5  13   4       2862.35       2756.41       134.45 o                         
  -4  13   4       3874.11       3987.19       138.34 o                         
  -3  13   4       2027.86       2046.59       103.25 o                         
  -2  13   4        217.04        241.69        43.23 o                         
  -1  13   4       1116.15       1168.94        73.21 o                         
   0  13   4         24.27         64.43        38.75 o                         
   1  13   4       7603.41       6818.85       201.61 o                         
   2  13   4       1002.38       1095.27        83.17 o                         
   3  13   4        777.16        912.91        95.09 o                         
   4  13   4       2480.26       2326.84       225.82 o                         
   5  13   4       7510.58       7185.92       271.24 o                         
   6  13   4       1285.11       1800.34       167.98 o                         
   7  13   4        914.86       1046.72       145.23 o                         
  -7  14   4       6626.87       7182.52       333.91 o                         
  -6  14   4       1134.30        810.41       121.88 o                         
  -5  14   4         47.55        286.71        85.00 o                         
  -4  14   4       3163.89       3114.00       137.43 o                         
  -3  14   4       2293.51       2443.81       116.40 o                         
  -2  14   4       1568.42       1570.87       105.07 o                         
  -1  14   4        937.67        802.54        79.65 o                         
   0  14   4       4452.80       4322.11       197.26 o                         
   1  14   4        660.39        760.81        78.01 o                         
   2  14   4       5305.48       5148.91       176.75 o                         
   3  14   4        607.52        886.11       109.78 o                         
   4  14   4       4424.22       4390.39       227.11 o                         
   5  14   4         48.61         10.21        75.29 o                         
   6  14   4          7.05        -19.42        88.43 o                         
  -6  15   4        237.91        308.31        97.27 o                         
  -5  15   4       4768.17       4870.31       207.89 o                         
  -4  15   4        504.71        408.88        86.47 o                         
  -3  15   4       1836.87       2025.90       128.11 o                         
  -2  15   4        155.61        106.54        57.58 o                         
  -1  15   4       1497.07       1601.78       126.85 o                         
   0  15   4       3818.28       3697.94       198.09 o                         
   1  15   4        375.76        196.33        62.27 o                         
   2  15   4       1152.39       1108.78       117.21 o                         
   3  15   4        237.12        221.62        89.21 o                         
   4  15   4       5413.40       5532.41       309.95 o                         
   5  15   4       2695.23       2799.11       220.21 o                         
  -5  16   4          6.93        175.66        93.42 o                         
  -4  16   4       3312.94       3320.20       220.90 o                         
  -3  16   4        377.76        402.43        89.79 o                         
  -2  16   4         69.50        154.95        78.50 o                         
  -1  16   4       1375.35       1195.57       108.17 o                         
   0  16   4          1.58         57.68        58.50 o                         
   1  16   4       1416.88       1219.52       121.92 o                         
   2  16   4       1536.85       1850.36       179.75 o                         
   3  16   4        562.70        484.20       113.65 o                         
   4  16   4       3436.83       3264.63       216.41 o                         
  -4  17   4        435.56        419.66       115.93 o                         
  -3  17   4       1537.34       2066.83       172.21 o                         
  -2  17   4        361.68        149.70        86.50 o                         
  -1  17   4       3064.57       2820.26       200.22 o                         
   0  17   4        844.81        966.52       119.85 o                         
   1  17   4        812.91        494.43       121.94 o                         
   2  17   4        379.49        540.11       124.76 o                         
   3  17   4        117.55         60.02        93.46 o                         
  -2  18   4       2712.43       2603.85       196.30 o                         
  -1  18   4         10.93         37.87        94.69 o                         
   0  18   4       1726.88       2293.05       235.67 o                         
   1  18   4        864.35        878.72       151.02 o                         
 -10   0   5       3031.95       3152.41       274.34 o                         
  -9   0   5       5430.46       5355.53       256.71 o                         
  -8   0   5       1203.23       1497.26       147.69 o                         
  -7   0   5       2710.35       2539.20       144.80 o                         
  -6   0   5       7444.52       6666.24       188.64 o                         
  -5   0   5      12158.38      12305.78       263.53 o                         
  -4   0   5      71800.96      71417.52       938.10 o                         
  -3   0   5       2671.52       2211.13        70.21 o                         
  -2   0   5       4976.05       5050.29        97.38 o                         
  -1   0   5      40801.42      40276.10       493.22 o                         
   0   0   5      15427.22      15238.07       214.51 o                         
   1   0   5       2720.86       2633.15        62.76 o                         
   2   0   5       3119.03       2870.08        70.36 o                         
   3   0   5       6913.76       6228.10       113.57 o                         
   4   0   5        850.21       1011.52        55.28 o                         
   5   0   5       8013.53       7612.89       160.43 o                         
   6   0   5        279.08        196.68        48.58 o                         
   7   0   5       1684.24       1646.87       116.86 o                         
   8   0   5       2475.24       2344.81       243.35 o                         
   9   0   5       2179.75       1952.72       257.16 o                         
 -10   1   5       1025.12        866.63       117.04 o                         
  -9   1   5       1135.81       1425.57       124.60 o                         
  -8   1   5       6994.78       6840.14       251.06 o                         
  -7   1   5      10043.00       9410.59       206.34 o                         
  -6   1   5        352.20        465.94        42.50 o                         
  -5   1   5       7493.19       7207.33       124.85 o                         
  -4   1   5       2002.09       1749.74        47.04 o                         
  -3   1   5       1297.91        952.43        33.74 o                         
  -2   1   5       4989.65       4957.61        71.35 o                         
  -1   1   5      14249.71      14212.65       143.53 o                         
   0   1   5       4037.61       3948.93        58.23 o                         
   1   1   5       3331.18       3106.28        65.25 o                         
   2   1   5       2110.84       2202.94        49.68 o                         
   3   1   5       1010.66       1007.64        35.08 o                         
   4   1   5        457.10        507.50        27.75 o                         
   5   1   5         73.23        113.26        20.68 o                         
   6   1   5         19.75         95.89        31.83 o                         
   7   1   5        247.59        268.27        52.88 o                         
   8   1   5       7593.67       7242.02       214.49 o                         
   9   1   5       1256.66       1675.66       151.42 o                         
 -10   2   5       4931.13       4782.42       237.99 o                         
  -9   2   5        434.09        571.45        89.92 o                         
  -8   2   5       1387.19       1425.01       102.75 o                         
  -7   2   5        618.87        691.99        67.79 o                         
  -6   2   5      13147.60      12556.62       215.04 o                         
  -5   2   5       3692.85       3195.27        72.39 o                         
  -4   2   5          0.99        431.26        28.66 o                         
  -3   2   5         28.00        118.03        17.33 o                         
  -2   2   5       9201.80       8735.67       104.69 o                         
  -1   2   5      24095.34      23455.48       225.27 o                         
   0   2   5       2180.26       2435.22        46.17 o                         
   1   2   5       3055.59       3418.54        65.47 o                         
   2   2   5      19788.82      20040.72       233.47 o                         
   3   2   5       2774.10       2351.90        52.83 o                         
   4   2   5        325.81        414.84        27.12 o                         
   5   2   5       1712.96       1760.18        52.86 o                         
   6   2   5        625.01        631.60        48.72 o                         
   7   2   5        223.96        337.44        58.19 o                         
   8   2   5          0.65         -0.81        51.94 o                         
   9   2   5       3033.15       3153.22       249.59 o                         
 -10   3   5        850.68        798.07       112.08 o                         
  -9   3   5      19322.81      18475.48       460.47 o                         
  -8   3   5       1055.77       1189.54       103.94 o                         
  -7   3   5       1181.76       1192.70        83.71 o                         
  -6   3   5       4886.12       4771.99       105.03 o                         
  -5   3   5       2528.58       2098.98        60.32 o                         
  -4   3   5       3869.65       3645.78        65.97 o                         
  -3   3   5       1425.97       1440.01        40.29 o                         
  -2   3   5        452.29        491.59        26.63 o                         
  -1   3   5       1814.34       1597.06        39.91 o                         
   0   3   5         80.06        188.19        15.31 o                         
   1   3   5          3.02         60.18        16.86 o                         
   2   3   5       7404.68       7576.66       111.00 o                         
   3   3   5       1663.34       1589.67        51.12 o                         
   4   3   5       2934.26       2869.14        61.38 o                         
   5   3   5      19403.55      19876.54       230.88 o                         
   6   3   5        431.92        376.35        48.88 o                         
   7   3   5       2833.82       2802.12       118.64 o                         
   8   3   5       4047.69       4383.57       179.75 o                         
   9   3   5         15.35        161.60       110.23 o                         
 -10   4   5         24.26        226.53        86.04 o                         
  -9   4   5       1316.06       1402.16       135.49 o                         
  -8   4   5       5489.01       5505.77       187.43 o                         
  -7   4   5        305.21        563.43        65.07 o                         
  -6   4   5      13326.41      13322.22       238.45 o                         
  -5   4   5      11264.22      11340.13       170.32 o                         
  -4   4   5       3285.54       3453.10        86.24 o                         
  -3   4   5       2709.47       2872.34        58.70 o                         
  -2   4   5          5.59        172.21        19.22 o                         
  -1   4   5       6924.45       6600.50       122.85 o                         
   0   4   5      11344.87      11501.01       128.81 o                         
   1   4   5       4827.23       5005.11        85.37 o                         
   2   4   5       5759.66       6230.23       117.14 o                         
   3   4   5        605.10        713.47        39.40 o                         
   4   4   5      16930.07      16115.48       184.53 o                         
   5   4   5       3530.99       3818.99        83.66 o                         
   6   4   5        130.98         90.52        47.90 o                         
   7   4   5        930.18       1094.00       103.09 o                         
   8   4   5         63.23        116.92        68.42 o                         
   9   4   5         55.30         90.11        85.52 o                         
 -10   5   5       4776.65       4986.85       203.18 o                         
  -9   5   5        409.01        440.68        97.17 o                         
  -8   5   5       2230.88       2303.16       167.84 o                         
  -7   5   5       1266.33       1315.12       103.30 o                         
  -6   5   5       6206.28       6248.88       143.91 o                         
  -5   5   5       5708.23       5323.00        86.54 o                         
  -4   5   5       1400.94       1347.08        46.06 o                         
  -3   5   5      18099.47      17548.79       189.35 o                         
  -2   5   5       4843.93       4813.41        75.53 o                         
  -1   5   5         26.88        158.21        18.18 o                         
   0   5   5         73.63        177.98        17.67 o                         
   1   5   5      11472.23      10923.27       147.99 o                         
   2   5   5       3545.06       3756.10        78.52 o                         
   3   5   5       1910.19       2309.74        59.94 o                         
   4   5   5       1035.28       1086.56        52.93 o                         
   5   5   5        128.58        230.08        35.17 o                         
   6   5   5       2383.57       2585.75       105.80 o                         
   7   5   5       6653.91       6187.12       227.13 o                         
   8   5   5          8.58        -66.49        66.49 o                         
   9   5   5        168.67        132.67        87.25 o                         
 -10   6   5         57.13        122.04        83.02 o                         
  -9   6   5         79.15        145.62        70.08 o                         
  -8   6   5        516.90        665.50        83.41 o                         
  -7   6   5       6715.38       6520.54       177.73 o                         
  -6   6   5        127.69        257.95        46.12 o                         
  -5   6   5       6772.34       6616.79       111.31 o                         
  -4   6   5      19127.86      18504.79       211.28 o                         
  -3   6   5      21117.15      20101.88       227.46 o                         
  -2   6   5      25874.07      26664.38       261.36 o                         
  -1   6   5       8246.64       8299.34       105.59 o                         
   0   6   5      10389.17       9999.41       134.91 o                         
   1   6   5         60.70        336.88        30.29 o                         
   2   6   5       7638.76       7698.68       167.59 o                         
   3   6   5       5241.94       5008.46        96.47 o                         
   4   6   5       4055.08       3969.27        87.48 o                         
   5   6   5        835.34        875.88        59.92 o                         
   6   6   5         84.56        446.51        78.23 o                         
   7   6   5       1124.32       1330.96       152.65 o                         
   8   6   5        293.52        367.12        87.64 o                         
   9   6   5        130.76        161.33        89.82 o                         
 -10   7   5         56.89         72.12        90.34 o                         
  -9   7   5       1345.74       1269.29       126.97 o                         
  -8   7   5       6914.77       7286.16       216.65 o                         
  -7   7   5       3715.40       3929.55       156.17 o                         
  -6   7   5         15.14        147.78        44.53 o                         
  -5   7   5      24157.69      24091.05       321.12 o                         
  -4   7   5       2226.96       2035.93        57.38 o                         
  -3   7   5        192.10        152.18        21.98 o                         
  -2   7   5        404.32        467.89        34.62 o                         
  -1   7   5       2492.15       2378.79        54.51 o                         
   0   7   5       1414.36       1476.49        42.74 o                         
   1   7   5       5244.25       5267.74        79.03 o                         
   2   7   5        530.55        589.02        37.55 o                         
   3   7   5       1209.75       1254.49        66.46 o                         
   4   7   5       1489.39       1757.39        65.58 o                         
   5   7   5        749.41        740.43        80.59 o                         
   6   7   5       5306.73       5108.43       192.76 o                         
   7   7   5         40.28        116.65        68.26 o                         
   8   7   5       3496.29       3755.35       197.76 o                         
  -9   8   5        112.44         71.46        84.28 o                         
  -8   8   5         66.76        100.29        67.54 o                         
  -7   8   5        208.83        274.31        75.91 o                         
  -6   8   5       1669.46       1494.42        99.84 o                         
  -5   8   5      13156.72      13247.91       214.09 o                         
  -4   8   5       1210.05       1375.74        59.23 o                         
  -3   8   5         18.84         32.31        18.56 o                         
  -2   8   5      15286.94      14832.13       174.09 o                         
  -1   8   5       3438.58       3470.87        68.48 o                         
   0   8   5        278.19        240.88        23.69 o                         
   1   8   5       1145.51       1255.76        40.27 o                         
   2   8   5       6113.41       5738.44        83.36 o                         
   3   8   5       2665.00       2474.01        74.09 o                         
   4   8   5        308.84        305.02        55.43 o                         
   5   8   5        101.93        143.00        59.71 o                         
   6   8   5       2596.57       2688.23       161.69 o                         
   7   8   5        305.60        453.59        89.74 o                         
   8   8   5        338.41        243.37        94.97 o                         
  -9   9   5       1108.30       1513.55       166.91 o                         
  -8   9   5         14.78        104.27        75.68 o                         
  -7   9   5       3352.05       3890.05       162.51 o                         
  -6   9   5       2819.76       3102.40       130.35 o                         
  -5   9   5          5.85        -10.17        33.39 o                         
  -4   9   5        103.03         71.45        31.42 o                         
  -3   9   5        108.04        152.93        28.29 o                         
  -2   9   5       2011.50       1902.42        55.62 o                         
  -1   9   5      11348.98      10917.17       136.74 o                         
   0   9   5       6129.05       6347.24        96.50 o                         
   1   9   5        161.59        127.98        21.39 o                         
   2   9   5       1914.53       2251.03        90.37 o                         
   3   9   5       2180.49       2092.29        86.76 o                         
   4   9   5        579.15        552.37        97.75 o                         
   5   9   5      14084.68      14474.86       474.33 o                         
   6   9   5       2047.76       2148.53       146.37 o                         
   7   9   5         86.34        268.21        95.14 o                         
   8   9   5         28.57        -14.09        82.43 o                         
  -9  10   5        130.15        250.60       103.96 o                         
  -8  10   5       6504.68       6436.35       238.54 o                         
  -7  10   5        373.29        453.16        89.08 o                         
  -6  10   5        357.72        533.17        80.92 o                         
  -5  10   5       2679.29       2828.94       112.73 o                         
  -4  10   5       3495.03       3323.99        99.59 o                         
  -3  10   5       1097.04       1315.90        64.71 o                         
  -2  10   5      14560.84      14379.25       187.05 o                         
  -1  10   5       8556.76       8435.56       123.03 o                         
   0  10   5       8912.25       8697.50       130.54 o                         
   1  10   5      30236.20      30507.57       388.66 o                         
   2  10   5      13085.22      13235.60       226.37 o                         
   3  10   5       7837.69       7212.59       205.37 o                         
   4  10   5       1676.85       1707.15       129.21 o                         
   5  10   5        387.27        451.40        85.67 o                         
   6  10   5        961.09        854.55       163.40 o                         
   7  10   5         71.35        313.15        97.91 o                         
  -8  11   5        473.66        606.90       121.81 o                         
  -7  11   5       2829.08       2574.25       163.03 o                         
  -6  11   5         16.29         48.95        54.24 o                         
  -5  11   5         15.61         29.75        46.50 o                         
  -4  11   5        710.60        716.09        63.70 o                         
  -3  11   5       2924.35       2778.85        86.87 o                         
  -2  11   5        729.40        589.95        47.16 o                         
  -1  11   5       7054.15       7292.45       139.35 o                         
   0  11   5        379.10        564.00        51.57 o                         
   1  11   5         10.33         19.43        36.96 o                         
   2  11   5         95.91        125.47        49.24 o                         
   3  11   5        656.60        691.19        88.20 o                         
   4  11   5       2666.20       2705.20       166.40 o                         
   5  11   5       2494.11       2475.46       159.80 o                         
   6  11   5        408.78        327.55       131.04 o                         
   7  11   5        497.74        334.01       106.33 o                         
  -8  12   5         57.16         53.74        88.14 o                         
  -7  12   5        754.91        847.93       132.19 o                         
  -6  12   5       2517.93       2753.26       156.03 o                         
  -5  12   5       3308.29       3352.63       141.45 o                         
  -4  12   5       4265.21       3689.62       154.03 o                         
  -3  12   5        235.06        361.96        51.49 o                         
  -2  12   5       8987.74       8375.40       212.63 o                         
  -1  12   5         22.15         93.43        48.75 o                         
   0  12   5        996.50       1309.51        83.19 o                         
   1  12   5        257.96        379.70        54.46 o                         
   2  12   5       2500.87       2309.45       143.96 o                         
   3  12   5        390.55        405.80        82.04 o                         
   4  12   5        135.69         76.79        67.60 o                         
   5  12   5       1204.48       1415.08       139.50 o                         
   6  12   5        214.97        217.48        95.35 o                         
  -7  13   5         27.82         85.52        89.79 o                         
  -6  13   5        264.29        225.27        89.77 o                         
  -5  13   5      11831.02      11382.53       297.43 o                         
  -4  13   5        161.42        247.70        58.75 o                         
  -3  13   5       1387.38       1661.80       107.69 o                         
  -2  13   5       2558.23       2723.86       132.50 o                         
  -1  13   5        707.44        846.79        80.27 o                         
   0  13   5        197.69        200.03        52.80 o                         
   1  13   5       6174.42       5833.01       204.93 o                         
   2  13   5       1984.14       1979.85       143.56 o                         
   3  13   5         91.51         27.13        62.44 o                         
   4  13   5       3741.82       3700.72       182.61 o                         
   5  13   5        648.12        696.06       118.25 o                         
   6  13   5       5000.83       5503.40       263.84 o                         
  -6  14   5       2094.45       2017.30       158.69 o                         
  -5  14   5        206.38        362.64       119.97 o                         
  -4  14   5        211.61        194.74        63.35 o                         
  -3  14   5       2041.70       2073.50       125.01 o                         
  -2  14   5      11815.72      12061.84       266.04 o                         
  -1  14   5        890.34        776.26        88.17 o                         
   0  14   5        409.55        338.28        78.67 o                         
   1  14   5       2562.87       2934.36       170.34 o                         
   2  14   5       2835.99       2506.67       172.03 o                         
   3  14   5       9790.03       9655.85       314.02 o                         
   4  14   5       3488.58       3136.73       258.19 o                         
   5  14   5         12.56        -79.40        79.40 o                         
  -6  15   5       1008.50        756.58       200.77 o                         
  -5  15   5       1837.65       1804.57       158.82 o                         
  -4  15   5        589.71        540.40       153.65 o                         
  -3  15   5       1936.61       2303.64       143.17 o                         
  -2  15   5         95.97        138.65        65.16 o                         
  -1  15   5         85.83        126.59        74.45 o                         
   0  15   5        964.76       1118.83       124.87 o                         
   1  15   5       1310.46       1073.88       131.85 o                         
   2  15   5        642.50        756.34       109.55 o                         
   3  15   5       1346.82       1629.80       254.78 o                         
   4  15   5          0.25          3.61       119.23 o                         
  -4  16   5        345.83        480.68       108.24 o                         
  -3  16   5       2389.66       2764.06       184.86 o                         
  -2  16   5        218.20        114.02        77.67 o                         
  -1  16   5       1103.82       1112.30       158.34 o                         
   0  16   5       6507.66       7030.71       295.45 o                         
   1  16   5       2075.21       1900.55       163.67 o                         
   2  16   5       1043.12        765.55       128.92 o                         
   3  16   5        254.34        506.27       143.32 o                         
  -3  17   5        889.63        968.12       181.09 o                         
  -2  17   5         95.11        152.83        94.28 o                         
  -1  17   5       2991.90       3331.04       239.42 o                         
   0  17   5        231.13         87.55        84.20 o                         
   1  17   5          9.28         22.05        89.30 o                         
   2  17   5          6.30        259.97       112.09 o                         
 -10   0   6        147.49         95.65       114.46 o                         
  -9   0   6       4164.15       3303.99       221.26 o                         
  -8   0   6       1643.33       1838.85       191.60 o                         
  -7   0   6        550.17        527.20        99.37 o                         
  -6   0   6         56.07        102.74        50.56 o                         
  -5   0   6       1814.42       1997.58       102.92 o                         
  -4   0   6       1362.78       1442.73        64.42 o                         
  -3   0   6       4102.84       4047.95        97.42 o                         
  -2   0   6         12.29         86.39        23.72 o                         
  -1   0   6      35733.68      37683.97       481.81 o                         
   0   0   6      31630.72      34010.35       423.07 o                         
   1   0   6      12237.63      12391.80       192.85 o                         
   2   0   6        668.13        881.10        62.32 o                         
   3   0   6         10.06          3.79        18.12 o                         
   4   0   6       7425.13       7188.85       185.38 o                         
   5   0   6       4936.87       5046.69       151.73 o                         
   6   0   6       7386.38       7102.22       329.19 o                         
   7   0   6         17.54        -26.81        85.20 o                         
   8   0   6        564.70        482.08       134.93 o                         
   9   0   6       1689.46       2227.56       254.47 o                         
 -10   1   6         42.59        194.94       100.51 o                         
  -9   1   6          2.34        224.19        74.05 o                         
  -8   1   6        487.58        533.28        78.42 o                         
  -7   1   6       1585.41       1968.61       119.76 o                         
  -6   1   6        108.39        350.20        53.69 o                         
  -5   1   6         42.28        280.04        36.35 o                         
  -4   1   6       2529.14       2626.58        55.78 o                         
  -3   1   6       2032.02       2012.30        52.10 o                         
  -2   1   6       7184.99       7135.89        96.01 o                         
  -1   1   6         41.01        195.25        19.36 o                         
   0   1   6          3.64        225.96        19.68 o                         
   1   1   6        370.11        549.11        27.00 o                         
   2   1   6       3920.93       4046.72        93.03 o                         
   3   1   6      20491.65      21217.35       233.30 o                         
   4   1   6         76.51         95.98        22.78 o                         
   5   1   6        735.45        970.39        59.88 o                         
   6   1   6        161.83        191.19        63.16 o                         
   7   1   6         85.17        205.64        70.90 o                         
   8   1   6       3216.25       3002.01       199.81 o                         
   9   1   6       2908.79       3147.55       238.10 o                         
 -10   2   6        262.93        419.79       100.32 o                         
  -9   2   6        168.93        226.39        75.30 o                         
  -8   2   6       1472.60       1190.95       113.27 o                         
  -7   2   6         50.01         39.59        63.21 o                         
  -6   2   6       4518.26       4593.57       129.34 o                         
  -5   2   6        403.69        382.32        32.85 o                         
  -4   2   6       1631.15       1773.44        47.32 o                         
  -3   2   6       2314.20       2257.53        51.73 o                         
  -2   2   6         69.04        180.70        20.93 o                         
  -1   2   6        356.37        552.36        28.32 o                         
   0   2   6        725.26        868.25        33.85 o                         
   1   2   6        209.67        396.42        30.61 o                         
   2   2   6        642.46        673.57        39.43 o                         
   3   2   6        604.69        730.66        41.13 o                         
   4   2   6        385.91        613.24        39.73 o                         
   5   2   6        562.00        633.98        62.49 o                         
   6   2   6         75.50         77.60        42.36 o                         
   7   2   6        537.08        543.04        91.44 o                         
   8   2   6        185.87        115.16        85.36 o                         
   9   2   6       1471.97       1504.40       352.01 o                         
 -10   3   6       2118.00       2151.58       155.48 o                         
  -9   3   6        744.39        893.61       122.91 o                         
  -8   3   6       1952.84       1917.00       148.19 o                         
  -7   3   6        658.06        720.99        76.71 o                         
  -6   3   6        354.07        444.28        57.82 o                         
  -5   3   6       9866.28       9282.40       150.32 o                         
  -4   3   6       1841.53       1769.95        49.56 o                         
  -3   3   6        297.17        608.28        33.22 o                         
  -2   3   6       8408.18       8291.46       109.78 o                         
  -1   3   6       1542.93       1498.74        41.58 o                         
   0   3   6       4675.71       4782.95        83.51 o                         
   1   3   6      19207.21      19001.78       225.72 o                         
   2   3   6       2823.48       2964.84        69.02 o                         
   3   3   6        710.53        921.03        47.47 o                         
   4   3   6        314.31        470.35        45.83 o                         
   5   3   6       5377.81       5033.56       139.77 o                         
   6   3   6       1676.57       1581.85        97.32 o                         
   7   3   6       3417.47       3489.79       166.61 o                         
   8   3   6        921.82       1158.45       155.32 o                         
 -10   4   6        776.32        884.62       115.70 o                         
  -9   4   6         25.62        -26.96        67.84 o                         
  -8   4   6        472.86        386.96        77.20 o                         
  -7   4   6         57.01        129.73        55.21 o                         
  -6   4   6       1041.87       1001.29        80.56 o                         
  -5   4   6         86.02         56.56        27.85 o                         
  -4   4   6       8052.75       7267.80       137.62 o                         
  -3   4   6       1798.49       1950.49        51.52 o                         
  -2   4   6       2235.21       2266.55        59.84 o                         
  -1   4   6       5777.53       5702.02        82.95 o                         
   0   4   6       7857.81       8083.66       113.85 o                         
   1   4   6      10955.16      10695.27       147.64 o                         
   2   4   6       1425.07       1519.99        54.17 o                         
   3   4   6        554.65        681.98        44.39 o                         
   4   4   6       7560.45       7024.88       146.43 o                         
   5   4   6       5901.48       5776.75       165.77 o                         
   6   4   6        558.82        720.65        74.07 o                         
   7   4   6         65.38        167.98        68.58 o                         
   8   4   6          1.57        -16.58        81.53 o                         
 -10   5   6       2775.13       2799.70       220.63 o                         
  -9   5   6         24.40         28.67        72.45 o                         
  -8   5   6        234.76        215.86        87.00 o                         
  -7   5   6       5984.45       5864.46       191.38 o                         
  -6   5   6       1698.77       1662.32       120.09 o                         
  -5   5   6       4099.24       3720.47       106.74 o                         
  -4   5   6        810.44        715.70        45.69 o                         
  -3   5   6      15812.55      15561.36       176.06 o                         
  -2   5   6       3795.54       3290.51        68.42 o                         
  -1   5   6       4786.04       4712.71        75.19 o                         
   0   5   6       4425.42       4236.30        75.51 o                         
   1   5   6       2248.05       2435.41        66.41 o                         
   2   5   6      10995.75      10625.20       149.87 o                         
   3   5   6       5747.19       5318.95       118.05 o                         
   4   5   6       3479.42       3644.51       135.08 o                         
   5   5   6       4371.72       4082.86       170.84 o                         
   6   5   6       2099.03       2376.01       150.43 o                         
   7   5   6       4889.24       4464.20       191.77 o                         
   8   5   6        396.58        376.05       117.47 o                         
  -9   6   6         63.26         82.16        73.68 o                         
  -8   6   6       5785.25       5317.70       206.49 o                         
  -7   6   6       5933.96       5969.40       258.20 o                         
  -6   6   6        476.56        399.17        61.56 o                         
  -5   6   6       1533.93       1552.28        77.92 o                         
  -4   6   6        714.72        666.93        39.32 o                         
  -3   6   6        309.74        428.15        30.80 o                         
  -2   6   6       2857.86       2622.85        61.22 o                         
  -1   6   6         76.89         92.44        18.91 o                         
   0   6   6         41.02        278.47        27.71 o                         
   1   6   6       2565.90       2500.97        65.27 o                         
   2   6   6        161.50        347.46        33.92 o                         
   3   6   6        559.59        625.63        51.03 o                         
   4   6   6        186.03        165.44        40.06 o                         
   5   6   6          2.54         35.25        44.30 o                         
   6   6   6       1034.48       1114.71       108.76 o                         
   7   6   6       1706.39       1585.43       135.94 o                         
   8   6   6       4432.48       4704.47       267.99 o                         
  -9   7   6       6517.39       6607.99       248.93 o                         
  -8   7   6       1380.09       1814.78       145.13 o                         
  -7   7   6       2395.39       2417.73       133.84 o                         
  -6   7   6       4706.26       5143.62       163.43 o                         
  -5   7   6        620.85       1000.63        74.62 o                         
  -4   7   6       3831.51       3616.66        91.02 o                         
  -3   7   6        588.32        691.82        40.11 o                         
  -2   7   6        709.21        881.61        49.26 o                         
  -1   7   6       3110.00       2821.97        62.44 o                         
   0   7   6        387.40        378.78        27.34 o                         
   1   7   6       4148.93       3932.86        95.09 o                         
   2   7   6       2842.33       2652.66        79.69 o                         
   3   7   6       7723.02       7764.74       208.93 o                         
   4   7   6       1293.31       1334.41        92.13 o                         
   5   7   6       9542.70       8971.77       243.58 o                         
   6   7   6        907.94        623.46        94.03 o                         
   7   7   6         54.93        -55.80        55.80 o                         
   8   7   6          7.10         20.27        89.18 o                         
  -9   8   6        569.23        693.21       131.39 o                         
  -8   8   6        340.55        556.60        89.87 o                         
  -7   8   6         50.84         62.20        58.18 o                         
  -6   8   6       4310.16       4054.21       150.06 o                         
  -5   8   6        202.37        408.88        57.61 o                         
  -4   8   6       2224.77       2077.12        77.92 o                         
  -3   8   6        364.84        372.38        36.40 o                         
  -2   8   6       1217.23       1288.25        52.95 o                         
  -1   8   6        452.47        515.81        36.63 o                         
   0   8   6       8554.60       7836.16       126.99 o                         
   1   8   6       4919.81       4650.76       107.32 o                         
   2   8   6       2875.66       2832.06        96.31 o                         
   3   8   6       3158.91       2688.16       112.81 o                         
   4   8   6       1638.00       1535.58       117.87 o                         
   5   8   6       4338.93       3695.82       207.24 o                         
   6   8   6        310.49        431.63        90.96 o                         
   7   8   6         26.99         96.33        76.47 o                         
  -8   9   6         95.70        198.35        90.42 o                         
  -7   9   6          8.41         45.65        64.13 o                         
  -6   9   6        472.23        841.16        86.06 o                         
  -5   9   6       4498.74       4409.29       150.99 o                         
  -4   9   6       3663.75       3318.37       105.62 o                         
  -3   9   6       3310.16       3608.97        93.78 o                         
  -2   9   6        383.30        343.57        40.52 o                         
  -1   9   6       5309.54       5123.50       114.71 o                         
   0   9   6       4536.69       4284.15       100.52 o                         
   1   9   6        364.46        444.93        50.63 o                         
   2   9   6        567.03        463.51        64.98 o                         
   3   9   6       2222.11       2147.50       133.03 o                         
   4   9   6        782.71        734.63        93.72 o                         
   5   9   6          4.80         29.75        57.93 o                         
   6   9   6        175.48        147.03        71.32 o                         
   7   9   6        624.27        511.94       110.13 o                         
  -8  10   6       1075.38       1244.15       131.50 o                         
  -7  10   6       4542.61       4279.00       180.53 o                         
  -6  10   6       1528.99       1496.05       110.78 o                         
  -5  10   6        169.94        233.96        66.31 o                         
  -4  10   6       4498.42       4232.88       143.92 o                         
  -3  10   6       3614.42       3472.00       125.51 o                         
  -2  10   6       2001.75       1888.99        83.03 o                         
  -1  10   6       1687.96       1633.01        90.90 o                         
   0  10   6          8.07        173.84        35.76 o                         
   1  10   6        343.12        329.20        56.52 o                         
   2  10   6        702.65        838.39        93.93 o                         
   3  10   6        272.71        362.67        74.30 o                         
   4  10   6        363.84        363.20        80.85 o                         
   5  10   6        340.52        319.24        83.68 o                         
   6  10   6       1358.98       1517.33       140.74 o                         
   7  10   6       1279.51       1444.94       161.06 o                         
  -8  11   6        108.68        199.40        92.30 o                         
  -7  11   6        463.83        484.78       107.88 o                         
  -6  11   6       6328.19       6602.20       202.38 o                         
  -5  11   6       2874.14       2448.24       135.16 o                         
  -4  11   6       2445.25       2526.64       123.98 o                         
  -3  11   6       3923.24       3730.73       129.30 o                         
  -2  11   6          8.35         75.68        38.54 o                         
  -1  11   6       2088.76       2319.74        98.66 o                         
   0  11   6       2380.10       2115.51       141.82 o                         
   1  11   6        432.80        304.08        63.91 o                         
   2  11   6         77.63        228.48        78.99 o                         
   3  11   6       6601.15       6355.41       273.37 o                         
   4  11   6         89.73         95.51        68.79 o                         
   5  11   6       1269.67       1324.80       130.23 o                         
   6  11   6         44.22        -38.29        71.51 o                         
  -7  12   6       1647.18       1517.97       151.80 o                         
  -6  12   6        569.27        515.20       103.54 o                         
  -5  12   6        213.68        166.40        65.13 o                         
  -4  12   6        104.22        148.01        58.44 o                         
  -3  12   6         38.48         71.99        51.14 o                         
  -2  12   6        230.44        258.53        83.07 o                         
  -1  12   6       1530.53       1632.55       107.42 o                         
   0  12   6          4.44         49.73        48.99 o                         
   1  12   6        305.24        349.31        80.48 o                         
   2  12   6         60.60         72.59        65.87 o                         
   3  12   6       1432.02       1514.89       139.18 o                         
   4  12   6        411.42        393.49        87.68 o                         
   5  12   6        219.59        221.97        84.20 o                         
   6  12   6        813.12        794.52       136.96 o                         
  -6  13   6       6360.93       6637.53       238.41 o                         
  -5  13   6        994.52       1417.84       119.38 o                         
  -4  13   6       4728.46       5039.22       173.87 o                         
  -3  13   6        740.31        696.39       100.26 o                         
  -2  13   6          6.86        -26.06        52.86 o                         
  -1  13   6       1648.67       1728.94       131.81 o                         
   0  13   6         70.11         55.05        72.27 o                         
   1  13   6       3358.27       3811.83       195.20 o                         
   2  13   6       1260.37       1017.16       126.39 o                         
   3  13   6        422.08        360.29        87.57 o                         
   4  13   6        101.49        184.21        80.31 o                         
   5  13   6       4695.52       4603.74       239.35 o                         
  -6  14   6        537.18        507.53       113.11 o                         
  -5  14   6        109.20        329.70        89.26 o                         
  -4  14   6         62.85         49.15        70.69 o                         
  -3  14   6       2099.79       2154.79       145.88 o                         
  -2  14   6       3404.95       3442.28       157.85 o                         
  -1  14   6       1000.84       1196.35       129.90 o                         
   0  14   6        866.31        615.29       146.33 o                         
   1  14   6        475.91        617.02        99.52 o                         
   2  14   6        121.79        196.39        81.37 o                         
   3  14   6        750.54        895.04       118.11 o                         
   4  14   6         18.52        -41.73        84.84 o                         
  -5  15   6       3471.40       3417.28       213.01 o                         
  -4  15   6          3.66        -58.93        71.26 o                         
  -3  15   6         33.83         83.03        68.56 o                         
  -2  15   6       1803.71       1671.18       259.96 o                         
  -1  15   6       3647.66       3852.95       212.76 o                         
   0  15   6        186.53        323.28        94.11 o                         
   1  15   6         48.04        110.79        81.01 o                         
   2  15   6       4738.04       4555.05       238.93 o                         
   3  15   6         12.06        -75.58        75.58 o                         
  -3  16   6        929.60        645.29       224.76 o                         
  -2  16   6        555.70        576.57       109.20 o                         
  -1  16   6        466.79        444.13       114.59 o                         
   0  16   6        694.79        860.06       125.85 o                         
   1  16   6         47.96        -39.18        79.70 o                         
   2  16   6        776.35        942.42       134.09 o                         
  -9   0   7       6380.31       6207.95       336.67 o                         
  -8   0   7      10635.65      10785.77       373.51 o                         
  -7   0   7        182.72         37.66        73.56 o                         
  -6   0   7       1162.86       1221.20       130.42 o                         
  -5   0   7       1667.54       1888.79       116.29 o                         
  -4   0   7      21077.46      20541.35       376.85 o                         
  -3   0   7        237.46        473.54        44.48 o                         
  -2   0   7        127.21        381.88        41.22 o                         
  -1   0   7       3446.68       3665.51        95.01 o                         
   0   0   7        485.46        749.42        46.14 o                         
   1   0   7      26344.16      26131.48       356.92 o                         
   2   0   7       2606.61       2746.25        93.15 o                         
   3   0   7       3757.25       3831.40       144.94 o                         
   4   0   7      18790.25      17039.61       427.76 o                         
   5   0   7       6061.97       6156.48       299.45 o                         
   6   0   7      11066.33      10490.89       419.16 o                         
   7   0   7        260.53        366.31       120.53 o                         
   8   0   7       4043.44       3659.70       319.39 o                         
  -9   1   7        388.27        320.35        90.61 o                         
  -8   1   7       1452.19       1470.86       113.70 o                         
  -7   1   7      14900.44      14706.29       303.51 o                         
  -6   1   7       1407.82       1550.37       102.55 o                         
  -5   1   7       5113.81       4665.15       125.41 o                         
  -4   1   7        265.09        435.78        37.94 o                         
  -3   1   7       1162.62       1577.75        47.40 o                         
  -2   1   7       9447.85       8829.37       115.99 o                         
  -1   1   7      10103.27      10008.29       128.86 o                         
   0   1   7       7524.78       8006.15       164.38 o                         
   1   1   7       4635.96       4900.08        82.21 o                         
   2   1   7       5529.13       5435.64       104.48 o                         
   3   1   7      13274.14      13278.37       209.44 o                         
   4   1   7        222.59        297.66        55.44 o                         
   5   1   7       4600.46       4695.14       185.80 o                         
   6   1   7       2049.01       2094.10       147.33 o                         
   7   1   7         17.09         73.30        65.77 o                         
   8   1   7         42.43        127.13        91.72 o                         
  -9   2   7       4394.27       5239.76       212.87 o                         
  -8   2   7         58.17        256.61        74.96 o                         
  -7   2   7         15.50         58.55        52.79 o                         
  -6   2   7       7942.82       7619.06       195.54 o                         
  -5   2   7       2353.80       2501.50        91.97 o                         
  -4   2   7       2317.27       2207.71        69.79 o                         
  -3   2   7       3648.29       3453.69        70.70 o                         
  -2   2   7      11971.00      11180.85       139.96 o                         
  -1   2   7        530.88        703.01        34.95 o                         
   0   2   7       4587.93       4560.35        71.63 o                         
   1   2   7       4706.62       5025.58        95.42 o                         
   2   2   7      10296.28       9850.95       161.02 o                         
   3   2   7       1364.90       1404.25        74.65 o                         
   4   2   7        197.68        191.77        38.84 o                         
   5   2   7          0.29        -19.35        48.39 o                         
   6   2   7       1079.97       1189.59       137.03 o                         
   7   2   7       1748.87       2017.39       184.07 o                         
   8   2   7       1507.49       1384.88       160.72 o                         
  -9   3   7       2163.20       2444.59       185.10 o                         
  -8   3   7        478.10        482.85        97.78 o                         
  -7   3   7       2123.16       1912.39       138.99 o                         
  -6   3   7       9276.58       8401.33       219.91 o                         
  -5   3   7       4684.06       4516.68       144.39 o                         
  -4   3   7      14683.21      14168.51       211.23 o                         
  -3   3   7      34534.64      34303.68       346.11 o                         
  -2   3   7        580.14        872.61        38.77 o                         
  -1   3   7       8681.83       8209.97       109.57 o                         
   0   3   7       5134.59       4767.94        88.97 o                         
   1   3   7       1616.24       1619.75        58.34 o                         
   2   3   7        121.37        203.58        36.72 o                         
   3   3   7       1396.43       1377.18        73.56 o                         
   4   3   7         26.69         40.95        36.43 o                         
   5   3   7       1335.09       1360.06       115.26 o                         
   6   3   7       1485.62       1244.29       117.13 o                         
   7   3   7         75.83         32.70        85.71 o                         
   8   3   7       1285.71       1277.47       155.22 o                         
  -9   4   7       3513.15       3859.74       193.77 o                         
  -8   4   7       1137.77       1341.36       120.82 o                         
  -7   4   7       3640.06       3895.97       170.69 o                         
  -6   4   7       9707.50       9134.26       245.78 o                         
  -5   4   7       2346.40       2514.13       111.92 o                         
  -4   4   7        969.10        885.23        54.44 o                         
  -3   4   7        650.53       1015.69        46.89 o                         
  -2   4   7       4771.00       4419.47        82.14 o                         
  -1   4   7        145.96        196.17        21.22 o                         
   0   4   7      15353.89      15527.78       199.52 o                         
   1   4   7       6693.42       6606.72       126.45 o                         
   2   4   7         62.60         63.68        31.56 o                         
   3   4   7        626.99        798.60        57.92 o                         
   4   4   7        329.88        537.44        73.40 o                         
   5   4   7          1.15         56.68        45.76 o                         
   6   4   7       1032.58       1047.70       170.35 o                         
   7   4   7       2673.83       2833.15       198.19 o                         
   8   4   7        315.63        507.88       130.64 o                         
  -9   5   7       2045.20       2259.53       170.98 o                         
  -8   5   7       2425.11       2346.53       156.68 o                         
  -7   5   7         25.04        245.32        74.06 o                         
  -6   5   7       2224.58       2514.24       134.04 o                         
  -5   5   7       2344.12       2410.19       106.60 o                         
  -4   5   7       4455.86       4085.16       109.28 o                         
  -3   5   7       2301.79       2606.85        68.98 o                         
  -2   5   7         25.46         81.93        22.88 o                         
  -1   5   7       1517.37       1312.35        50.37 o                         
   0   5   7      11347.72      10768.99       197.90 o                         
   1   5   7       2944.68       2856.61        85.45 o                         
   2   5   7         10.57         20.72        31.19 o                         
   3   5   7       4896.77       4594.93       131.33 o                         
   4   5   7         17.43         57.76        43.71 o                         
   5   5   7        862.99       1016.74       108.24 o                         
   6   5   7        271.51        217.47        93.77 o                         
   7   5   7       3573.93       3759.96       218.64 o                         
  -9   6   7        128.80         92.71        74.49 o                         
  -8   6   7       1383.53       1577.93       124.98 o                         
  -7   6   7        203.29        140.35        80.29 o                         
  -6   6   7         20.58         31.07        50.92 o                         
  -5   6   7       3368.93       3336.46       107.88 o                         
  -4   6   7         98.97         68.05        31.06 o                         
  -3   6   7       2265.78       2197.77        72.31 o                         
  -2   6   7       1251.15       1403.22        59.88 o                         
  -1   6   7       3793.82       3740.04       102.45 o                         
   0   6   7       1299.24       1133.88        72.55 o                         
   1   6   7        136.64        134.76        33.80 o                         
   2   6   7        737.26        682.72        67.16 o                         
   3   6   7       3437.49       3647.23       119.87 o                         
   4   6   7      15978.68      16185.08       335.96 o                         
   5   6   7        995.98        850.06        98.18 o                         
   6   6   7       4379.87       4916.10       232.79 o                         
   7   6   7       2889.78       3245.29       250.30 o                         
  -9   7   7       2924.04       2979.73       235.64 o                         
  -8   7   7        681.29        660.46       105.25 o                         
  -7   7   7       5745.21       5628.70       229.82 o                         
  -6   7   7       2153.96       2165.54       145.71 o                         
  -5   7   7       2324.74       2455.83       122.87 o                         
  -4   7   7       3068.95       3383.18       117.07 o                         
  -3   7   7       4252.96       4449.57       115.15 o                         
  -2   7   7       3030.24       2824.57        76.62 o                         
  -1   7   7        691.52        691.59        43.62 o                         
   0   7   7      12601.95      12301.13       198.94 o                         
   1   7   7       7146.32       6433.13       146.05 o                         
   2   7   7       3727.48       3517.31       146.65 o                         
   3   7   7       7123.17       6907.19       183.81 o                         
   4   7   7       1308.68       1618.26       135.14 o                         
   5   7   7       1322.81       1510.70       122.65 o                         
   6   7   7         26.82         25.98        69.61 o                         
   7   7   7        367.69        473.74       123.30 o                         
  -8   8   7         42.31        -67.21        67.21 o                         
  -7   8   7       1109.84        834.00       101.31 o                         
  -6   8   7       3617.26       3915.95       165.98 o                         
  -5   8   7       4258.23       3990.92       140.01 o                         
  -4   8   7       1597.45       1922.47       103.06 o                         
  -3   8   7       2711.80       2658.21        92.36 o                         
  -2   8   7       7271.36       6795.86       141.96 o                         
  -1   8   7         16.56        117.51        32.97 o                         
   0   8   7        129.37        236.04        42.99 o                         
   1   8   7        233.32        353.90        57.64 o                         
   2   8   7       3831.29       3605.15       140.89 o                         
   3   8   7         37.61        147.40        60.50 o                         
   4   8   7        128.20        223.64        72.75 o                         
   5   8   7        232.56        130.26        71.04 o                         
   6   8   7       2608.32       2799.40       171.80 o                         
   7   8   7          5.39         10.58        99.07 o                         
  -8   9   7        692.49        869.20       123.32 o                         
  -7   9   7       2135.10       2534.37       150.15 o                         
  -6   9   7       2061.80       2118.49       205.40 o                         
  -5   9   7       2885.83       3139.43       136.54 o                         
  -4   9   7       2905.63       3111.62       134.21 o                         
  -3   9   7      10216.99       9482.71       181.25 o                         
  -2   9   7       3138.48       3179.33       106.63 o                         
  -1   9   7      12722.93      12231.26       235.64 o                         
   0   9   7       2086.00       2102.64       106.26 o                         
   1   9   7         67.81        210.06        58.84 o                         
   2   9   7       1766.80       1774.51       128.17 o                         
   3   9   7        115.98        -15.81        53.53 o                         
   4   9   7       2317.69       2585.17       175.11 o                         
   5   9   7       3335.54       3745.51       203.94 o                         
   6   9   7        714.04        893.16       123.38 o                         
  -7  10   7       3050.63       2957.87       166.99 o                         
  -6  10   7        718.43        728.20        97.42 o                         
  -5  10   7         53.39        102.32        61.26 o                         
  -4  10   7      15873.05      16467.84       339.96 o                         
  -3  10   7        216.31        284.63        55.45 o                         
  -2  10   7         35.89         89.75        46.80 o                         
  -1  10   7        314.49        538.85        73.78 o                         
   0  10   7      11094.79      10798.51       246.14 o                         
   1  10   7        690.78        657.69        80.35 o                         
   2  10   7       5164.84       5168.30       212.84 o                         
   3  10   7      11934.08      11408.24       309.94 o                         
   4  10   7        108.48         78.68        72.69 o                         
   5  10   7        920.04       1119.24       139.89 o                         
   6  10   7        628.76        608.56       109.27 o                         
  -7  11   7        539.69        450.82       105.47 o                         
  -6  11   7        249.72        291.99        84.63 o                         
  -5  11   7       1393.42       1443.28       116.82 o                         
  -4  11   7       3087.64       3477.98       144.53 o                         
  -3  11   7       3431.07       3487.25       148.10 o                         
  -2  11   7        746.51        776.83        95.04 o                         
  -1  11   7      14908.73      14998.89       324.70 o                         
   0  11   7        488.98        389.31        70.17 o                         
   1  11   7         25.00        -13.51        65.64 o                         
   2  11   7        103.68         84.30        65.78 o                         
   3  11   7       2144.21       2530.02       171.98 o                         
   4  11   7       3337.89       3556.49       197.31 o                         
   5  11   7       2484.10       2051.18       164.38 o                         
  -6  12   7       2861.87       3382.09       186.77 o                         
  -5  12   7         45.79         53.05        59.72 o                         
  -4  12   7        387.14        415.16        82.77 o                         
  -3  12   7        137.52        121.40        65.78 o                         
  -2  12   7       3302.27       3335.18       164.45 o                         
  -1  12   7        371.32        419.94        91.83 o                         
   0  12   7       1222.39        902.35       123.20 o                         
   1  12   7         62.16        -12.71        80.53 o                         
   2  12   7       3136.89       3195.97       246.87 o                         
   3  12   7       1965.11       2003.41       158.50 o                         
   4  12   7       5454.02       5802.28       235.20 o                         
   5  12   7        323.79        324.54        98.88 o                         
  -5  13   7       2407.47       2246.29       207.58 o                         
  -4  13   7        439.71        339.49        86.76 o                         
  -3  13   7         16.36        163.49        88.27 o                         
  -2  13   7       1924.59       2241.80       158.89 o                         
  -1  13   7         77.27        120.07        75.33 o                         
   0  13   7       7723.75       7579.66       279.33 o                         
   1  13   7      10698.09      10286.73       300.54 o                         
   2  13   7       1787.44       1710.34       146.12 o                         
   3  13   7       2783.92       2819.83       180.84 o                         
   4  13   7       1054.81        965.89       128.68 o                         
  -4  14   7         29.40        148.50        85.96 o                         
  -3  14   7        362.99        373.68       101.34 o                         
  -2  14   7       4632.93       4626.30       254.90 o                         
  -1  14   7        675.98        823.58       118.23 o                         
   0  14   7        865.08        953.85       138.85 o                         
   1  14   7        581.62        874.34       122.61 o                         
   2  14   7        853.36        818.32       117.70 o                         
   3  14   7       3558.39       3566.57       222.25 o                         
  -3  15   7       3355.70       3094.52       221.91 o                         
  -2  15   7        322.92        350.83       107.99 o                         
  -1  15   7        200.83        384.65       105.49 o                         
   0  15   7       1288.95       1182.45       167.64 o                         
   1  15   7       2586.56       2476.42       194.54 o                         
  -9   0   8        231.69        160.54       126.84 o                         
  -8   0   8        914.84       1052.16       146.59 o                         
  -7   0   8         58.31         64.24        81.27 o                         
  -6   0   8        274.95        204.05        87.10 o                         
  -5   0   8        369.08        515.56        92.52 o                         
  -4   0   8       8077.74       7989.19       226.25 o                         
  -3   0   8       1479.31       1479.67       100.86 o                         
  -2   0   8       1331.72       1409.41        76.30 o                         
  -1   0   8       7289.01       6257.76       165.59 o                         
   0   0   8       2121.92       2132.10       101.34 o                         
   1   0   8      13068.95      11502.71       367.05 o                         
   2   0   8         24.48        106.18       120.10 o                         
   3   0   8        418.11        624.80       144.17 o                         
   4   0   8       2559.94       2223.74       207.40 o                         
   5   0   8       5174.97       5473.93       302.05 o                         
   6   0   8      10009.21       9729.49       420.62 o                         
   7   0   8         90.41         46.54       118.26 o                         
  -9   1   8          8.29         94.05        87.84 o                         
  -8   1   8        165.44        376.61        89.20 o                         
  -7   1   8         48.13         87.03        55.05 o                         
  -6   1   8        817.88        789.85        83.73 o                         
  -5   1   8        570.02        884.78        71.18 o                         
  -4   1   8         71.07         34.68        33.23 o                         
  -3   1   8        316.90        344.31        38.50 o                         
  -2   1   8       3028.15       2839.60        75.82 o                         
  -1   1   8       1326.20       1268.97        55.17 o                         
   0   1   8         60.38         83.78        25.17 o                         
   1   1   8       5371.73       5369.44       130.22 o                         
   2   1   8       3433.74       3240.77       132.69 o                         
   3   1   8        711.58        680.70        92.01 o                         
   4   1   8        759.57        898.46       101.85 o                         
   5   1   8        251.43        543.31        92.56 o                         
   6   1   8        844.86       1040.26       132.61 o                         
   7   1   8       1822.91       1775.72       187.58 o                         
  -9   2   8        308.24        512.75       101.74 o                         
  -8   2   8       2007.85       2284.61       152.26 o                         
  -7   2   8         97.10         43.53        57.68 o                         
  -6   2   8       1012.75       1307.07       137.83 o                         
  -5   2   8         89.52         88.93        45.11 o                         
  -4   2   8          5.30         97.64        35.40 o                         
  -3   2   8       1343.81       1471.86        72.66 o                         
  -2   2   8       1635.76       1644.07        64.76 o                         
  -1   2   8        142.19        202.33        29.50 o                         
   0   2   8        793.22        708.85        46.25 o                         
   1   2   8        399.21        570.17        54.65 o                         
   2   2   8       1796.23       1928.99        95.96 o                         
   3   2   8        389.46        550.96        73.44 o                         
   4   2   8       4106.23       3654.88       199.27 o                         
   5   2   8        181.70        130.35        77.76 o                         
   6   2   8        239.99        272.79        77.82 o                         
   7   2   8        252.19        168.72       100.34 o                         
  -9   3   8        324.96        322.71        94.72 o                         
  -8   3   8       7051.30       6630.27       237.70 o                         
  -7   3   8        502.17        618.65        91.29 o                         
  -6   3   8        204.31        329.53        69.84 o                         
  -5   3   8       5117.41       4974.53       157.48 o                         
  -4   3   8        337.37        468.20        51.81 o                         
  -3   3   8         36.60        157.26        36.40 o                         
  -2   3   8       6589.53       6189.81       121.93 o                         
  -1   3   8       1055.39       1112.23        55.67 o                         
   0   3   8        323.98        488.96        45.72 o                         
   1   3   8       1546.80       1764.03        86.33 o                         
   2   3   8       2633.80       2644.25        99.05 o                         
   3   3   8       3920.94       4719.53       181.34 o                         
   4   3   8        388.78        487.98        97.39 o                         
   5   3   8         14.50        -58.75        63.41 o                         
   6   3   8        259.44        340.87       101.24 o                         
   7   3   8       1562.00       1497.88       174.03 o                         
  -8   4   8       1493.65       1967.04       145.92 o                         
  -7   4   8        211.52        272.06        75.53 o                         
  -6   4   8       5985.29       6111.56       209.77 o                         
  -5   4   8        636.86        733.40        75.26 o                         
  -4   4   8        367.32        459.42        57.24 o                         
  -3   4   8        850.29       1005.70        65.74 o                         
  -2   4   8         22.44        356.63        37.43 o                         
  -1   4   8       3536.19       3396.81        97.83 o                         
   0   4   8       3789.83       3227.55        96.80 o                         
   1   4   8       1360.09       1670.58        90.70 o                         
   2   4   8       3463.84       3452.12       113.24 o                         
   3   4   8        194.87        420.94       103.92 o                         
   4   4   8       7255.65       7230.61       255.93 o                         
   5   4   8       3802.32       3961.36       351.61 o                         
   6   4   8        199.35        256.46        92.44 o                         
   7   4   8        633.84        531.26       131.94 o                         
  -8   5   8        853.03        932.23       121.00 o                         
  -7   5   8       1668.77       1916.75       138.79 o                         
  -6   5   8         54.10        140.40        64.76 o                         
  -5   5   8      10686.70      10403.83       236.92 o                         
  -4   5   8        301.03        365.80        53.30 o                         
  -3   5   8        916.69       1150.43        72.93 o                         
  -2   5   8        684.02        976.27        62.92 o                         
  -1   5   8       3377.44       3377.83        97.97 o                         
   0   5   8         82.23        150.43        45.32 o                         
   1   5   8         64.24         32.57        36.87 o                         
   2   5   8      11660.87      11224.67       243.40 o                         
   3   5   8       5115.22       4948.64       167.26 o                         
   4   5   8       1637.04       1957.40       169.53 o                         
   5   5   8        220.46        413.59       116.87 o                         
   6   5   8         12.05        -25.77        89.27 o                         
  -8   6   8        136.99        329.31        82.27 o                         
  -7   6   8       3288.21       3428.81       164.93 o                         
  -6   6   8       2284.91       2333.54       140.74 o                         
  -5   6   8          5.85        230.37        60.27 o                         
  -4   6   8       3419.64       3262.21       113.61 o                         
  -3   6   8         57.79         69.70        39.41 o                         
  -2   6   8       3458.89       3764.00       126.11 o                         
  -1   6   8       1062.54       1295.00        72.17 o                         
   0   6   8        139.11        304.11        46.67 o                         
   1   6   8       5162.46       5471.62       202.64 o                         
   2   6   8        222.94        475.48        83.52 o                         
   3   6   8        195.48        140.07        62.83 o                         
   4   6   8         52.81         90.65        81.28 o                         
   5   6   8         18.80        332.40       102.38 o                         
   6   6   8        900.84       1151.10       147.00 o                         
  -8   7   8        165.76        419.45        96.08 o                         
  -7   7   8        925.43       1051.11       116.05 o                         
  -6   7   8       1310.18       1727.58       130.11 o                         
  -5   7   8       1921.85       1908.44       137.01 o                         
  -4   7   8       5805.04       5818.15       173.68 o                         
  -3   7   8       1950.06       2067.91       117.43 o                         
  -2   7   8        830.32        767.54        67.27 o                         
  -1   7   8       3362.77       3401.90       117.16 o                         
   0   7   8         19.18         78.61        42.49 o                         
   1   7   8         20.18        152.61        53.88 o                         
   2   7   8       2252.47       2219.31       136.96 o                         
   3   7   8        450.86        569.71        94.34 o                         
   4   7   8         93.71        122.82        74.08 o                         
   5   7   8       1103.89       1171.55       150.62 o                         
   6   7   8        653.94        704.81       125.17 o                         
  -7   8   8        372.40        493.86       105.64 o                         
  -6   8   8       1541.48       1530.57       125.52 o                         
  -5   8   8       1854.50       1856.86       128.53 o                         
  -4   8   8       3242.89       2961.65       162.80 o                         
  -3   8   8         94.98         79.06        46.88 o                         
  -2   8   8       7056.21       6442.85       180.72 o                         
  -1   8   8        236.48        313.25        58.59 o                         
   0   8   8       1298.00       1282.20       115.52 o                         
   1   8   8        287.59        261.89        65.62 o                         
   2   8   8        197.49        140.69        64.62 o                         
   3   8   8        867.84       1030.70       109.57 o                         
   4   8   8       1345.57       1210.24       167.78 o                         
   5   8   8       1293.53       1129.37       144.95 o                         
   6   8   8       1306.24       1386.00       519.35 o                         
  -7   9   8        477.36        525.73        97.24 o                         
  -6   9   8       3041.30       2862.37       162.45 o                         
  -5   9   8       3665.24       3662.07       197.99 o                         
  -4   9   8       1153.01       1194.96       111.25 o                         
  -3   9   8        306.42        345.47        81.23 o                         
  -2   9   8         21.91          8.47        48.84 o                         
  -1   9   8         59.64         17.03        48.43 o                         
   0   9   8         71.24         71.40        60.01 o                         
   1   9   8       2191.53       2121.48       138.43 o                         
   2   9   8        947.31       1091.19       119.60 o                         
   3   9   8        785.83        763.05        96.19 o                         
   4   9   8         28.83        129.03        69.46 o                         
   5   9   8        205.50        105.44       119.17 o                         
  -6  10   8         31.32        -11.24        76.53 o                         
  -5  10   8        389.66        588.02        99.87 o                         
  -4  10   8         23.54        156.93        75.11 o                         
  -3  10   8       4880.17       4865.56       222.37 o                         
  -2  10   8       3492.11       3544.37       175.92 o                         
  -1  10   8       3085.33       3234.17       153.41 o                         
   0  10   8         22.62         63.29        57.37 o                         
   1  10   8         48.92         19.96        60.78 o                         
   2  10   8       3160.50       2890.51       161.85 o                         
   3  10   8        290.29        140.98        70.13 o                         
   4  10   8        592.78        566.22       113.16 o                         
   5  10   8        264.36        152.93        99.46 o                         
  -6  11   8       1112.60       1379.40       133.34 o                         
  -5  11   8         60.95         72.93        86.71 o                         
  -4  11   8       1703.27       2058.46       149.67 o                         
  -3  11   8        294.08        287.83        84.29 o                         
  -2  11   8         69.40        216.35        76.44 o                         
  -1  11   8       2930.99       3234.72       181.53 o                         
   0  11   8        332.72        188.98        71.53 o                         
   1  11   8         39.76         29.40        62.11 o                         
   2  11   8       1349.58       1369.11       222.01 o                         
   3  11   8        739.61        473.20       100.01 o                         
   4  11   8         15.99        -40.96        74.34 o                         
  -5  12   8        602.09        700.53       127.43 o                         
  -4  12   8          2.50        133.68        86.21 o                         
  -3  12   8         47.21        -41.28        73.66 o                         
  -2  12   8        364.64        483.85        94.62 o                         
  -1  12   8       1395.67       1429.10       140.83 o                         
   0  12   8        468.97        183.57        84.87 o                         
   1  12   8       3006.55       3459.81       215.93 o                         
   2  12   8        658.40        982.64       134.55 o                         
   3  12   8         67.10        -69.46        69.46 o                         
  -4  13   8       4986.70       5142.66       235.03 o                         
  -3  13   8         85.96        176.27        96.89 o                         
  -2  13   8        189.46        170.11        90.26 o                         
  -1  13   8       3021.45       3015.78       195.65 o                         
   0  13   8         23.25        107.40        85.17 o                         
   1  13   8          9.65        105.14        85.39 o                         
   2  13   8         20.37         12.32        74.92 o                         
  -2  14   8          7.79        104.78        96.69 o                         
  -1  14   8        698.65        678.57       118.50 o                         
   0  14   8         37.60        139.04       108.11 o                         
  -8   0   9         66.25        470.82       154.79 o                         
  -7   0   9        724.88        672.13       132.38 o                         
  -6   0   9       4253.96       4821.10       240.10 o                         
  -5   0   9      12908.16      12202.49       428.94 o                         
  -4   0   9      18307.75      18480.92       491.58 o                         
  -3   0   9       2313.61       2269.94       147.70 o                         
  -2   0   9       6589.79       6166.11       295.01 o                         
  -1   0   9       3680.39       4166.35       178.22 o                         
   0   0   9       2067.46       2096.42       205.66 o                         
   1   0   9         68.18        178.19        93.71 o                         
   2   0   9        295.22        197.17       116.09 o                         
   3   0   9        422.59        645.80       190.07 o                         
   4   0   9         33.23          4.59        90.96 o                         
   5   0   9        537.73        563.04       329.54 o                         
   6   0   9        136.09        115.77       109.86 o                         
  -8   1   9       3894.57       4284.04       218.99 o                         
  -7   1   9       3954.44       4318.02       188.04 o                         
  -6   1   9        312.34        339.27        69.23 o                         
  -5   1   9       2403.95       2417.12       125.29 o                         
  -4   1   9        405.35        688.27        77.57 o                         
  -3   1   9        129.02        473.96        60.84 o                         
  -2   1   9        565.77        855.63        73.96 o                         
  -1   1   9      14564.73      14587.20       283.24 o                         
   0   1   9       1759.02       1944.69       136.86 o                         
   1   1   9       1234.33       1712.88       132.51 o                         
   2   1   9       3216.03       3276.29       164.31 o                         
   3   1   9        698.41        662.90       103.48 o                         
   4   1   9          3.39         66.48        65.35 o                         
   5   1   9        510.44        599.10       101.73 o                         
   6   1   9        163.14        252.51       122.97 o                         
  -8   2   9          2.22        -72.30       108.37 o                         
  -7   2   9        704.70        884.27       115.33 o                         
  -6   2   9       3231.86       3619.92       152.25 o                         
  -5   2   9       1471.75       1554.30       109.38 o                         
  -4   2   9        206.54        432.28        67.55 o                         
  -3   2   9         49.29        164.83        48.17 o                         
  -2   2   9        846.48        947.28        80.37 o                         
  -1   2   9       5378.72       5186.15       142.84 o                         
   0   2   9       2044.66       1957.82       114.11 o                         
   1   2   9       3076.64       2894.22       145.73 o                         
   2   2   9       6227.26       5854.77       248.94 o                         
   3   2   9        158.22         92.60        81.37 o                         
   4   2   9       1399.02       1507.65       153.68 o                         
   5   2   9        148.94        193.50        80.67 o                         
   6   2   9        594.67        867.12       145.03 o                         
  -8   3   9       1541.71       1764.14       145.18 o                         
  -7   3   9        124.15        178.42        89.80 o                         
  -6   3   9        605.34        595.20        91.12 o                         
  -5   3   9        585.44        826.26        85.12 o                         
  -4   3   9        427.21        463.82        72.94 o                         
  -3   3   9       7006.89       6240.63       197.08 o                         
  -2   3   9        999.16       1177.31        88.18 o                         
  -1   3   9        193.40        173.15        45.48 o                         
   0   3   9        205.43        272.94        58.80 o                         
   1   3   9        152.68        172.36        63.91 o                         
   2   3   9       5567.29       5275.13       204.77 o                         
   3   3   9       2677.68       3137.31       228.13 o                         
   4   3   9        338.17        319.94        78.72 o                         
   5   3   9       8763.66       8233.60       311.80 o                         
   6   3   9         28.12        204.15       108.39 o                         
  -8   4   9       2642.92       2330.65       164.13 o                         
  -7   4   9        425.95        655.84       103.22 o                         
  -6   4   9       9713.77       9825.27       280.63 o                         
  -5   4   9       6034.24       6172.08       201.60 o                         
  -4   4   9        682.82        868.51        92.33 o                         
  -3   4   9        634.25        566.85        68.56 o                         
  -2   4   9        419.45        290.74        62.51 o                         
  -1   4   9       5593.12       5685.61       168.85 o                         
   0   4   9       3691.93       3551.76       133.45 o                         
   1   4   9       2294.36       2320.41       127.81 o                         
   2   4   9       2283.07       2500.60       165.90 o                         
   3   4   9       1860.71       1691.00       134.62 o                         
   4   4   9       6822.24       6338.04       262.01 o                         
   5   4   9         59.09        -78.48        80.25 o                         
  -7   5   9        147.32        283.31        89.60 o                         
  -6   5   9        427.87        434.61        83.74 o                         
  -5   5   9       3774.11       3330.90       166.77 o                         
  -4   5   9       1464.87       1394.95       119.60 o                         
  -3   5   9       2892.45       2944.75       146.55 o                         
  -2   5   9       2570.72       2406.36       119.73 o                         
  -1   5   9       3559.24       3385.51       137.12 o                         
   0   5   9       1455.09       1135.67        92.65 o                         
   1   5   9       2011.93       2104.31       142.13 o                         
   2   5   9       1440.91       1834.12       155.79 o                         
   3   5   9       5372.89       4310.87       209.36 o                         
   4   5   9        270.29        430.52       143.54 o                         
   5   5   9        108.69        179.10       102.43 o                         
  -7   6   9        551.55        286.58        88.31 o                         
  -6   6   9       1327.81       1333.77       129.47 o                         
  -5   6   9        395.52        510.57        80.49 o                         
  -4   6   9       3579.33       3678.94       170.74 o                         
  -3   6   9       3091.76       3078.41       142.65 o                         
  -2   6   9      10720.95      10177.82       249.67 o                         
  -1   6   9        284.88        426.43        72.21 o                         
   0   6   9       4362.09       4388.12       156.63 o                         
   1   6   9        643.11        374.57        74.82 o                         
   2   6   9        166.23        214.75        87.70 o                         
   3   6   9       3551.68       3266.39       265.83 o                         
   4   6   9       2692.27       2768.90       240.03 o                         
   5   6   9         25.19         19.86        93.99 o                         
  -7   7   9       2136.33       2533.15       199.29 o                         
  -6   7   9        272.60        273.84        86.97 o                         
  -5   7   9       2268.95       2414.37       169.50 o                         
  -4   7   9         91.89        151.06        76.41 o                         
  -3   7   9       1819.24       2126.18       132.76 o                         
  -2   7   9       1073.84        930.20        88.94 o                         
  -1   7   9       4441.09       4053.77       151.16 o                         
   0   7   9         16.05         78.23        51.20 o                         
   1   7   9       9005.62       8171.20       237.03 o                         
   2   7   9       1755.00       2207.57       166.82 o                         
   3   7   9        169.40        196.50        99.67 o                         
   4   7   9       1544.74       1478.41       171.50 o                         
   5   7   9        380.43        418.38       121.89 o                         
  -6   8   9        327.32        405.51        99.95 o                         
  -5   8   9       5503.78       5324.90       230.87 o                         
  -4   8   9       1641.81       1981.44       156.44 o                         
  -3   8   9         26.59        118.87        65.89 o                         
  -2   8   9       3802.08       4046.33       153.41 o                         
  -1   8   9        899.11       1087.17        95.48 o                         
   0   8   9       1518.74       1457.88       115.50 o                         
   1   8   9        700.46        620.93        85.58 o                         
   2   8   9       2966.10       3346.37       197.46 o                         
   3   8   9         10.32         18.18        82.17 o                         
   4   8   9       1145.07       1425.11       179.39 o                         
  -6   9   9        108.93        264.48        96.42 o                         
  -5   9   9        344.96        320.38        92.98 o                         
  -4   9   9          0.32        179.22        85.17 o                         
  -3   9   9        762.93        662.20       107.47 o                         
  -2   9   9        689.27       1015.99       119.32 o                         
  -1   9   9       3968.24       3299.51       156.90 o                         
   0   9   9       1092.72       1033.50       103.13 o                         
   1   9   9        115.55        100.47        69.53 o                         
   2   9   9       1069.81       1350.11       132.16 o                         
   3   9   9       2380.96       2548.64       220.33 o                         
   4   9   9        741.94        836.24       213.24 o                         
  -5  10   9       1107.14       1222.90       143.10 o                         
  -4  10   9       2684.86       3240.54       196.33 o                         
  -3  10   9        501.39        563.05       104.38 o                         
  -2  10   9       1383.36       1348.77       132.01 o                         
  -1  10   9       1465.83       1466.03       130.25 o                         
   0  10   9        629.09       1014.60       119.90 o                         
   1  10   9       7298.15       7057.82       250.94 o                         
   2  10   9       6800.63       5870.88       224.69 o                         
   3  10   9        329.71        253.08        92.13 o                         
  -4  11   9         47.87        145.72       105.37 o                         
  -3  11   9        491.03        579.60       119.74 o                         
  -2  11   9        526.61        571.20       106.38 o                         
  -1  11   9       4965.94       4652.63       239.46 o                         
   0  11   9       1538.94       1578.14       140.94 o                         
   1  11   9       1278.00       1307.46       123.90 o                         
   2  11   9        140.87        -28.47        69.78 o                         
  -3  12   9        145.66        111.68        84.28 o                         
  -2  12   9       3225.54       3511.97       245.30 o                         
  -1  12   9        381.54        300.00       106.97 o                         
   0  12   9        471.31        360.56       106.10 o                         
   1  12   9          3.32         10.14        82.19 o                         
  -7   0  10       3476.56       3400.82       272.54 o                         
  -6   0  10        442.31        652.63       146.21 o                         
  -5   0  10         28.16        216.99       109.86 o                         
  -4   0  10       1708.53       2639.96       292.55 o                         
  -3   0  10         31.01        -13.21        72.73 o                         
  -2   0  10        556.44        759.08       170.04 o                         
  -1   0  10       5266.27       4704.15       304.21 o                         
   0   0  10       4517.84       3678.03       289.20 o                         
   1   0  10       6035.83       6236.91       389.52 o                         
   2   0  10        158.40        138.72       101.72 o                         
   3   0  10         89.61        276.16       140.01 o                         
   4   0  10       2482.00       2553.79       256.03 o                         
  -7   1  10       2105.73       2033.73       150.27 o                         
  -6   1  10        505.27        489.93        84.40 o                         
  -5   1  10       3954.92       3855.59       179.09 o                         
  -4   1  10         51.70         96.01        65.05 o                         
  -3   1  10        185.38         86.41        67.40 o                         
  -2   1  10       1391.08       1415.06       143.97 o                         
  -1   1  10       1194.42       1218.85       144.49 o                         
   0   1  10         77.46        173.71        72.36 o                         
   1   1  10        166.92        155.30        76.18 o                         
   2   1  10        729.25        731.03       110.86 o                         
   3   1  10       4178.77       3766.46       202.97 o                         
   4   1  10       1041.65        879.59       116.65 o                         
  -7   2  10        518.84        461.80       101.39 o                         
  -6   2  10         20.29         96.92        79.85 o                         
  -5   2  10        569.63        675.93        88.69 o                         
  -4   2  10       1631.85       1845.29       124.68 o                         
  -3   2  10        914.37        920.37       149.54 o                         
  -2   2  10        869.10        957.74       104.76 o                         
  -1   2  10        938.15       1141.91       121.13 o                         
   0   2  10         27.55         23.13        59.97 o                         
   1   2  10        138.32        191.42        74.58 o                         
   2   2  10       1606.16       1656.61       141.86 o                         
   3   2  10        324.15        359.68        91.58 o                         
   4   2  10        734.40        772.05       169.77 o                         
  -7   3  10         19.13        164.75        87.78 o                         
  -6   3  10         50.13        179.72        83.73 o                         
  -5   3  10       3076.25       2810.13       171.37 o                         
  -4   3  10       2273.76       2468.11       163.24 o                         
  -3   3  10       2786.96       3013.44       181.99 o                         
  -2   3  10          7.73         62.77        60.49 o                         
  -1   3  10        519.82        659.42        92.50 o                         
   0   3  10       1046.27       1176.52       120.61 o                         
   1   3  10        470.90        417.56        84.19 o                         
   2   3  10       2021.12       1914.75       148.10 o                         
   3   3  10       2555.37       2852.31       174.39 o                         
   4   3  10       2540.25       2582.68       221.74 o                         
  -6   4  10         47.02         70.96        75.63 o                         
  -5   4  10        559.69        494.85        98.98 o                         
  -4   4  10        173.72        481.98        85.96 o                         
  -3   4  10       1706.13       1755.23       140.83 o                         
  -2   4  10          4.47          3.12        56.20 o                         
  -1   4  10       2548.10       2901.54       165.24 o                         
   0   4  10       6463.96       6381.10       247.64 o                         
   1   4  10       1238.54       1260.79       125.81 o                         
   2   4  10        129.45        228.12        79.21 o                         
   3   4  10       1080.98       1042.83       132.16 o                         
   4   4  10        353.69        349.75       108.72 o                         
  -6   5  10         43.57          6.87        74.93 o                         
  -5   5  10         42.01         48.89        77.27 o                         
  -4   5  10       1240.40       1279.30       126.40 o                         
  -3   5  10       7750.95       8099.44       253.85 o                         
  -2   5  10         83.55         66.83        61.77 o                         
  -1   5  10       1012.77        866.79        97.66 o                         
   0   5  10       1059.25       1443.44       138.51 o                         
   1   5  10        931.63        846.49       109.90 o                         
   2   5  10       2083.13       2536.80       190.85 o                         
   3   5  10        425.98        411.95       114.17 o                         
   4   5  10        227.81        106.38        99.03 o                         
  -6   6  10       3612.66       3892.95       223.47 o                         
  -5   6  10        131.55        318.58        97.35 o                         
  -4   6  10       4972.32       5115.74       345.02 o                         
  -3   6  10       1764.69       1884.31       141.38 o                         
  -2   6  10        941.00        938.27       122.69 o                         
  -1   6  10         33.45         -5.68        59.49 o                         
   0   6  10        517.38        734.93       113.18 o                         
   1   6  10        523.89        569.61       108.13 o                         
   2   6  10        389.56        613.24       125.12 o                         
   3   6  10          8.61         -2.60        92.96 o                         
  -5   7  10       2294.25       2582.51       216.35 o                         
  -4   7  10        251.59        305.86        91.38 o                         
  -3   7  10       1410.91       1587.21       144.51 o                         
  -2   7  10         33.31        188.01        68.61 o                         
  -1   7  10       4943.18       4718.41       294.02 o                         
   0   7  10        638.01        432.53        88.02 o                         
   1   7  10         15.89        128.82        81.59 o                         
   2   7  10        165.74        -50.26        83.64 o                         
   3   7  10        442.62        488.28       129.75 o                         
  -5   8  10        384.71        389.86       107.80 o                         
  -4   8  10        243.62        259.26        94.81 o                         
  -3   8  10          4.66         61.67        79.26 o                         
  -2   8  10        490.68        538.15       106.17 o                         
  -1   8  10         12.43         83.36        65.39 o                         
   0   8  10       1347.10       1172.93       129.30 o                         
   1   8  10        823.84        842.81       140.59 o                         
   2   8  10       1246.45       1533.22       175.61 o                         
  -4   9  10        587.93        589.08       126.86 o                         
  -3   9  10        144.33        195.14        93.66 o                         
  -2   9  10       1146.51       1134.03       134.39 o                         
  -1   9  10         90.75        -77.49        77.49 o                         
   0   9  10       3276.71       3420.20       203.56 o                         
   1   9  10       2065.72       2114.94       206.28 o                         
  -2  10  10       1776.62       1976.86       167.70 o                         
  -1  10  10        246.40        220.62       101.40 o                         
   0  10  10       1760.17       1578.48       226.02 o                         
  -5   0  11       2168.07       1962.79       259.58 o                         
  -4   0  11       6186.97       6349.08       740.38 o                         
  -3   0  11       2023.54       1427.05       228.86 o                         
  -2   0  11       1634.58       1387.32       221.77 o                         
  -1   0  11       2640.94       2671.53       286.45 o                         
   0   0  11        814.70        396.68       132.94 o                         
   1   0  11        408.74        673.46       155.49 o                         
   2   0  11       1133.88        971.41       179.57 o                         
  -5   1  11        832.94        758.20       135.63 o                         
  -4   1  11        411.24        498.91       114.81 o                         
  -3   1  11        895.02        874.87       138.11 o                         
  -2   1  11       2456.33       2659.31       203.88 o                         
  -1   1  11       3735.44       3960.79       217.86 o                         
   0   1  11        326.23        250.35        86.95 o                         
   1   1  11       1618.62       1666.83       148.69 o                         
   2   1  11        158.71        193.89        82.84 o                         
  -5   2  11        245.31        518.77       121.27 o                         
  -4   2  11        310.75        305.17       109.79 o                         
  -3   2  11         49.88        263.81        98.68 o                         
  -2   2  11       1099.45       1347.59       192.46 o                         
  -1   2  11         28.77         63.69        78.33 o                         
   0   2  11       1299.02       1120.32       135.29 o                         
   1   2  11         80.33         55.97        75.20 o                         
   2   2  11       1181.34       1601.41       154.70 o                         
  -5   3  11        219.29        311.17       113.72 o                         
  -4   3  11        347.82        482.07       109.78 o                         
  -3   3  11       6154.97       5451.73       262.04 o                         
  -2   3  11         25.54        192.76        96.87 o                         
  -1   3  11        474.54        318.19        98.52 o                         
   0   3  11        167.32        205.67        82.98 o                         
   1   3  11        670.84       1187.89       131.60 o                         
   2   3  11        960.52        914.17       136.54 o                         
  -4   4  11         25.44         97.97        97.00 o                         
  -3   4  11        465.02        670.20       146.37 o                         
  -2   4  11       1125.24       1175.82       147.77 o                         
  -1   4  11        716.09        834.74       114.17 o                         
   0   4  11       5210.26       5302.48       238.71 o                         
   1   4  11       1415.50       1898.99       193.42 o                         
   2   4  11        117.59        150.59        87.88 o                         
  -4   5  11       2179.76       2305.31       194.31 o                         
  -3   5  11        712.18        739.93       128.77 o                         
  -2   5  11        257.99        191.63        90.80 o                         
  -1   5  11        307.48        491.60       106.54 o                         
   0   5  11       5335.45       5389.20       251.91 o                         
   1   5  11       1669.62       1999.82       179.36 o                         
  -3   6  11        481.60        657.37       123.71 o                         
  -2   6  11       2604.72       2326.60       196.74 o                         
  -1   6  11         11.19        168.04       127.18 o                         
   0   6  11        235.80        266.53        97.78 o                         
   1   6  11         32.43        -92.28        92.28 o                         
  -2   7  11        640.34        571.05       158.12 o                         
  -1   7  11          7.22        -80.46        80.46 o                         
                                                                                
