# Supplementary material for: Maus’s salts: an old family of iron sulfates with possible magnetic frustration
Source: Acta Crystallogr B Struct Sci Cryst Eng Mater. 2026 May 7;82(Pt 3):268–79. doi: 10.1107/S2052520626002027 (PMC13238487; doi:10.1107/S2052520626002027)
Supplement: Supplementary file 5 [file b-82-00268-IVsup5.hkl]

data_IV                                                                         
_shelx_title ' P21n_a.res in P2(1)/n'                                           
_shelx_refln_list_code          4                                               
_shelx_F_calc_maximum      707.61                                               
_exptl_crystal_F_000      2369.58                                               
_reflns_d_resolution_high  0.7964                                               
                                                                                
loop_                                                                           
 _space_group_symop_operation_xyz                                               
 'x, y, z'                                                                      
 '-x+1/2, y+1/2, -z+1/2'                                                        
 '-x, -y, -z'                                                                   
 'x-1/2, -y-1/2, z-1/2'                                                         
                                                                                
_cell_length_a    12.8404                                                       
_cell_length_b    14.7424                                                       
_cell_length_c    16.1710                                                       
_cell_angle_alpha  90.000                                                       
_cell_angle_beta   99.948                                                       
_cell_angle_gamma  90.000                                                       
                                                                                
_shelx_F_squared_multiplier     1.000                                           
                                                                                
loop_                                                                           
 _refln_index_h                                                                 
 _refln_index_k                                                                 
 _refln_index_l                                                                 
 _refln_F_squared_calc                                                          
 _refln_F_squared_meas                                                          
 _refln_F_squared_sigma                                                         
 _refln_observed_status                                                         
   2   0   0       6626.41       5544.66        98.73 o                         
   4   0   0       6166.35       5932.37       125.66 o                         
   6   0   0        367.50        550.76        65.21 o                         
   8   0   0      21618.83      22629.79       357.70 o                         
  10   0   0     163952.31     160097.77      1985.45 o                         
  12   0   0      17397.79      18112.91       450.26 o                         
  14   0   0        236.06        934.24       258.48 o                         
   2   1   0         30.62         12.55        12.21 o                         
   3   1   0       2966.54       2793.70        53.67 o                         
   4   1   0       9409.01       9468.98       116.04 o                         
   5   1   0        112.52         99.81        34.01 o                         
   6   1   0       8293.35       8908.76       128.39 o                         
   7   1   0        912.18        907.46        59.48 o                         
   8   1   0       2045.54       1880.16        93.14 o                         
   9   1   0        342.41        469.98        71.22 o                         
  10   1   0         29.21        -23.19        81.98 o                         
  11   1   0       1498.61       1434.89       120.43 o                         
  12   1   0       3544.67       3597.16       193.08 o                         
  13   1   0        148.05        192.38       153.84 o                         
  14   1   0          8.03        152.66       176.62 o                         
  15   1   0         34.07        136.23       209.34 o                         
   0   2   0       1291.62       1077.35        38.18 o                         
   1   2   0      29110.55      29696.20       258.04 o                         
   2   2   0      12598.40      12176.10       128.79 o                         
   3   2   0      76475.45      73893.72       586.97 o                         
   4   2   0      39308.16      41948.02       355.92 o                         
   5   2   0      19846.49      24135.52       254.64 o                         
   6   2   0      16339.93      16899.22       199.45 o                         
   7   2   0      14546.54      14478.36       183.58 o                         
   8   2   0        129.74         45.52        54.58 o                         
   9   2   0      31195.80      31560.77       344.52 o                         
  10   2   0       1803.36       1718.40       119.90 o                         
  11   2   0        318.91        215.97       131.53 o                         
  12   2   0      34500.41      34277.01       454.76 o                         
  13   2   0        838.36        753.62       162.18 o                         
  14   2   0        877.99        767.51       189.19 o                         
  15   2   0       5620.64       5285.27       371.09 o                         
   1   3   0         42.90         31.81        15.70 o                         
   2   3   0       2319.03       2111.01        57.44 o                         
   3   3   0         82.39        108.67        24.83 o                         
   4   3   0        434.62        292.69        27.81 o                         
   5   3   0        107.55        171.22        30.65 o                         
   6   3   0        539.57        522.71        43.33 o                         
   7   3   0         73.82         53.54        42.41 o                         
   8   3   0        481.96        595.95        64.45 o                         
   9   3   0       2725.82       2713.98       113.22 o                         
  10   3   0       1394.88       1304.84        94.74 o                         
  11   3   0        349.56        238.43        98.01 o                         
  12   3   0         36.60         41.03       118.45 o                         
  13   3   0       1224.87        910.30       180.62 o                         
  14   3   0       3348.98       3530.10       282.25 o                         
  15   3   0          9.06       -380.21       253.48 o                         
   0   4   0      80011.95      78448.08       879.00 o                         
   1   4   0        293.05        314.54        24.91 o                         
   2   4   0     106078.11     106899.33       896.69 o                         
   3   4   0          2.90         12.88        26.40 o                         
   4   4   0      44681.36      52048.37       473.85 o                         
   5   4   0     108637.81     111547.37       998.18 o                         
   6   4   0       1375.13       1563.42        65.82 o                         
   7   4   0      31638.54      32243.54       324.97 o                         
   8   4   0       8330.94       7822.89       144.78 o                         
   9   4   0       1103.87       1111.26        84.73 o                         
  10   4   0        379.26        344.96        90.31 o                         
  11   4   0      13950.55      14129.39       257.37 o                         
  12   4   0      64977.31      65517.88       800.62 o                         
  13   4   0       4593.16       4295.31       266.44 o                         
  14   4   0      18515.13      18363.46       552.22 o                         
  15   4   0       9220.76       9830.07       466.79 o                         
   1   5   0       4020.72       3927.19        66.94 o                         
   2   5   0       2124.11       2050.30        55.51 o                         
   3   5   0        150.51        154.93        24.41 o                         
   4   5   0       9408.20       9516.77       136.29 o                         
   5   5   0         10.70         16.58        49.79 o                         
   6   5   0      15300.55      14942.65       221.80 o                         
   7   5   0        752.22        962.93        74.76 o                         
   8   5   0         31.59         -4.98        71.26 o                         
   9   5   0         26.35         82.32       113.83 o                         
  10   5   0       7991.85       7586.65       187.91 o                         
  11   5   0        481.77        307.60       106.23 o                         
  12   5   0        765.89        772.50       169.04 o                         
  13   5   0         12.42         53.45       224.55 o                         
  14   5   0         18.91        571.07       319.74 o                         
  15   5   0        292.26        502.14       308.50 o                         
   0   6   0      13822.37      17896.66       311.31 o                         
   1   6   0     200247.31     196334.73      1572.09 o                         
   2   6   0       2486.63       2760.54        63.39 o                         
   3   6   0        779.89        960.42        46.31 o                         
   4   6   0      12455.26      11651.36       158.31 o                         
   5   6   0       8583.03       8681.38       136.49 o                         
   6   6   0      25783.83      26401.87       302.44 o                         
   7   6   0       1080.65       1187.04        85.62 o                         
   8   6   0        780.83        634.82        94.45 o                         
   9   6   0      48129.22      48460.62       556.23 o                         
  10   6   0       1236.27       1501.31       143.32 o                         
  11   6   0      17056.63      15832.26       377.82 o                         
  12   6   0       6005.57       5458.06       328.27 o                         
  13   6   0        840.33        599.85       291.53 o                         
  14   6   0       4738.30       5131.32       434.56 o                         
  15   6   0       1009.64       1032.46       324.55 o                         
   1   7   0        151.14        156.12        33.37 o                         
   2   7   0       1445.19       1367.92        53.17 o                         
   3   7   0        275.12        280.85        38.50 o                         
   4   7   0       6525.44       6846.20       129.51 o                         
   5   7   0        416.58        393.78        60.87 o                         
   6   7   0       1814.26       1865.88       101.94 o                         
   7   7   0        114.29         49.52        77.63 o                         
   8   7   0       1556.30       1627.47       112.49 o                         
   9   7   0       3548.25       3543.11       172.48 o                         
  10   7   0        757.61        818.22       139.95 o                         
  11   7   0       2472.11       2387.88       210.52 o                         
  12   7   0        188.64        -24.20       223.96 o                         
  13   7   0        153.98        437.76       247.86 o                         
  14   7   0        640.24        891.63       308.37 o                         
   0   8   0      50506.91      52641.25       790.38 o                         
   1   8   0        758.46        585.79        41.39 o                         
   2   8   0        240.01        263.15        32.66 o                         
   3   8   0       3675.97       3677.33        80.82 o                         
   4   8   0      33179.89      33043.99       357.59 o                         
   5   8   0      58128.62      57786.08       574.64 o                         
   6   8   0      27455.44      28098.21       339.01 o                         
   7   8   0      21257.64      21708.25       306.85 o                         
   8   8   0        874.65        731.78       106.18 o                         
   9   8   0       5429.68       5835.58       224.05 o                         
  10   8   0      17045.82      17148.46       359.42 o                         
  11   8   0        731.18        794.21       193.43 o                         
  12   8   0        158.64        226.23       238.72 o                         
  13   8   0       1899.84       2745.09       308.98 o                         
  14   8   0       1637.12       1655.92       345.59 o                         
   1   9   0       1169.17       1101.09        66.06 o                         
   2   9   0       9796.69       9631.33       141.71 o                         
   3   9   0        541.44        659.26        53.31 o                         
   4   9   0       5481.60       5381.81       117.88 o                         
   5   9   0        423.02        503.46        74.75 o                         
   6   9   0      10562.67      10353.47       206.46 o                         
   7   9   0        197.67          4.87        87.69 o                         
   8   9   0       6180.05       5735.09       203.28 o                         
   9   9   0        551.61        827.99       134.31 o                         
  10   9   0       1516.28       1313.66       181.62 o                         
  11   9   0       3021.66       3692.17       259.78 o                         
  12   9   0        239.17        275.05       255.22 o                         
  13   9   0         10.00        294.66       303.44 o                         
   0  10   0       2509.21       2397.65       149.50 o                         
   1  10   0      31169.01      32192.54       345.08 o                         
   2  10   0       1711.12       1938.39        83.77 o                         
   3  10   0       4061.75       4000.49        86.30 o                         
   4  10   0      12800.02      12383.39       179.05 o                         
   5  10   0      39198.52      39605.55       437.17 o                         
   6  10   0       3061.04       3820.19       159.76 o                         
   7  10   0         42.45        -18.16       109.78 o                         
   8  10   0      36566.15      34938.23       471.27 o                         
   9  10   0        603.75        705.70       154.96 o                         
  10  10   0      13426.78      13447.73       370.35 o                         
  11  10   0       9431.45       9167.58       371.91 o                         
  12  10   0       2165.71       2612.37       561.48 o                         
  13  10   0       8863.76       8685.77       617.59 o                         
   1  11   0       2638.70       2581.78       116.16 o                         
   2  11   0      13031.96      12775.28       193.37 o                         
   3  11   0       7087.46       6840.36       142.48 o                         
   4  11   0        686.95        800.98        71.15 o                         
   5  11   0        639.94        718.46        95.96 o                         
   6  11   0         42.33        -80.78       103.48 o                         
   7  11   0       1303.68       1115.73       136.88 o                         
   8  11   0       2901.53       3181.71       219.02 o                         
   9  11   0         11.87         20.31       163.73 o                         
  10  11   0        143.89        -46.52       185.47 o                         
  11  11   0       2952.76       2784.19       290.09 o                         
  12  11   0       2615.36       2931.13       363.72 o                         
   0  12   0      19062.22      19096.28       368.56 o                         
   1  12   0        165.13        147.34        79.20 o                         
   2  12   0       1002.17        993.44        88.45 o                         
   3  12   0        106.62         23.35        79.47 o                         
   4  12   0      31463.15      30382.42       328.88 o                         
   5  12   0      17090.90      16809.14       258.21 o                         
   6  12   0      15522.42      16039.31       299.93 o                         
   7  12   0       4924.90       4994.51       232.81 o                         
   8  12   0        432.29        909.58       166.13 o                         
   9  12   0       4911.50       4498.22       282.92 o                         
  10  12   0        627.42        830.72       211.35 o                         
  11  12   0       2463.64       2951.72       327.57 o                         
  12  12   0       5145.29       4938.33       490.05 o                         
   1  13   0       1600.89       1549.21       110.06 o                         
   2  13   0        130.47        152.95        95.24 o                         
   3  13   0        831.08        964.11        98.79 o                         
   4  13   0       8626.13       8569.00       286.12 o                         
   5  13   0         52.57         59.52        85.89 o                         
   6  13   0       1750.76       1835.38       144.54 o                         
   7  13   0        363.94        258.89       141.69 o                         
   8  13   0       2999.33       3535.11       225.13 o                         
   9  13   0       1385.41       1864.17       257.42 o                         
  10  13   0       7471.13       7304.12       389.77 o                         
  11  13   0        351.08        956.91       326.31 o                         
   0  14   0      78622.70      75872.66      1044.71 o                         
   1  14   0        119.60         92.84       103.83 o                         
   2  14   0       1169.06        903.30       112.15 o                         
   3  14   0        194.32        227.70       103.23 o                         
   4  14   0       6441.02       6528.60       192.13 o                         
   5  14   0      14572.19      14019.97       353.50 o                         
   6  14   0      21166.63      21242.94       377.17 o                         
   7  14   0        428.64        518.23       145.71 o                         
   8  14   0       1492.88       1334.35       195.80 o                         
   9  14   0        208.05        504.69       267.61 o                         
  10  14   0       1363.63       1419.35       337.44 o                         
   1  15   0       5138.84       5530.78       209.63 o                         
   2  15   0        266.10        100.64       118.94 o                         
   3  15   0        457.71        474.17       127.90 o                         
   4  15   0       5140.29       5066.60       254.08 o                         
   5  15   0        446.21        598.09       148.09 o                         
   6  15   0       3120.95       3298.68       241.06 o                         
   7  15   0          4.56         39.37       142.21 o                         
   8  15   0        105.98        577.85       238.97 o                         
   9  15   0        583.79       1029.92       285.17 o                         
   0  16   0        591.39       1076.67       203.98 o                         
   1  16   0        254.06        112.77       141.64 o                         
   2  16   0       2232.32       1800.31       157.57 o                         
   3  16   0        189.35       -109.85       145.21 o                         
   4  16   0         55.20        -67.44       232.55 o                         
   5  16   0       4986.55       4848.95       357.33 o                         
   6  16   0        120.57        -84.46       226.29 o                         
   7  16   0         36.69        284.70       264.38 o                         
   1  17   0       5490.63       5456.17       281.21 o                         
   2  17   0       2341.30       2580.44       195.17 o                         
   3  17   0        389.04        455.57       202.43 o                         
   4  17   0         29.70       -224.20       251.93 o                         
   5  17   0        136.99       -282.10       276.00 o                         
   6  17   0       6838.33       7077.80       491.66 o                         
   0  18   0      24710.10      24248.69       743.15 o                         
   1  18   0      13637.51      13509.72       429.20 o                         
   2  18   0         67.59         19.21       229.26 o                         
   3  18   0        188.03        213.34       282.17 o                         
 -15   0   1       8235.01       8115.46       504.94 o                         
 -13   0   1       1707.05       2086.28       246.95 o                         
 -11   0   1       2256.16       2232.50       180.58 o                         
  -9   0   1         39.00         12.61        91.29 o                         
  -7   0   1      12416.34      12192.71       243.10 o                         
  -5   0   1      34645.21      35073.64       471.37 o                         
  -3   0   1       4830.01       5176.36        95.89 o                         
   1   0   1       5307.48       4942.58       151.46 o                         
   3   0   1       6993.60       6839.38       133.78 o                         
   5   0   1      31901.82      33273.72       456.58 o                         
   7   0   1        157.37        186.02        77.75 o                         
   9   0   1       4309.34       4089.67       210.42 o                         
  11   0   1       7740.84       7478.69       297.59 o                         
  13   0   1         34.76        -74.78       244.52 o                         
  15   0   1       4747.63       6257.23       551.20 o                         
 -15   1   1        132.93        227.80       221.93 o                         
 -14   1   1      10534.59      10750.76       338.51 o                         
 -13   1   1      11137.47      10973.00       307.28 o                         
 -12   1   1       1008.52       1089.54       131.90 o                         
 -11   1   1        759.96        661.97       103.49 o                         
 -10   1   1      22136.68      22053.04       274.38 o                         
  -9   1   1        706.40        550.27        74.10 o                         
  -8   1   1      34166.07      34582.42       363.42 o                         
  -7   1   1       2632.25       2529.37        94.11 o                         
  -6   1   1      15126.63      14241.23       176.06 o                         
  -5   1   1      10252.95      11767.79       140.53 o                         
  -4   1   1     203610.89     192527.30      1537.30 o                         
  -3   1   1        394.67        465.40        28.02 o                         
  -2   1   1       1237.76       1751.81        37.64 o                         
  -1   1   1      73704.98      67651.84      1647.91 o                         
   1   1   1      47567.54      42337.81       445.48 o                         
   2   1   1      22516.36      22719.25       199.80 o                         
   3   1   1      52593.64      53751.51       552.29 o                         
   4   1   1     162779.69     159098.69      1376.89 o                         
   5   1   1      20878.01      21894.25       238.97 o                         
   6   1   1      39182.07      40287.80       404.49 o                         
   7   1   1      27120.30      28672.49       307.65 o                         
   8   1   1      12622.55      12842.11       192.81 o                         
   9   1   1        377.20        517.12        78.23 o                         
  10   1   1       5811.81       6120.95       177.07 o                         
  11   1   1       3463.45       3620.92       168.19 o                         
  12   1   1       1296.51       1414.09       141.69 o                         
  13   1   1      32096.85      32228.06       501.38 o                         
  14   1   1        193.70        125.12       187.50 o                         
  15   1   1       8671.86       8237.63       372.04 o                         
 -15   2   1         86.45        463.32       236.21 o                         
 -14   2   1        399.93        459.55       193.86 o                         
 -13   2   1        133.54        122.13       170.79 o                         
 -12   2   1        582.02        760.37       125.97 o                         
 -11   2   1       1629.49       1940.52       117.45 o                         
 -10   2   1         42.39         58.78        77.47 o                         
  -9   2   1      14104.42      13749.01       202.31 o                         
  -8   2   1          1.64        -14.96        55.87 o                         
  -7   2   1      16676.27      16357.87       197.92 o                         
  -6   2   1       1460.69       1627.12        69.99 o                         
  -5   2   1      24490.72      24509.36       248.10 o                         
  -4   2   1       8230.00       8190.93       111.47 o                         
  -3   2   1      11235.35      11384.50       140.48 o                         
  -2   2   1        168.69        231.53        22.56 o                         
  -1   2   1       3167.78       3380.70        49.69 o                         
   0   2   1       1897.52       1701.59        29.74 o                         
   1   2   1       3083.26       3021.73        44.59 o                         
   2   2   1       1369.81       1478.19        32.52 o                         
   3   2   1      17695.75      17506.74       163.68 o                         
   4   2   1          2.95         48.66        26.75 o                         
   5   2   1      15371.07      15742.09       188.45 o                         
   6   2   1       2075.78       2024.83        78.76 o                         
   7   2   1      25270.42      25258.35       289.88 o                         
   8   2   1       2356.14       2557.41       110.43 o                         
   9   2   1       5784.17       5327.97       145.67 o                         
  10   2   1       2173.06       2401.20       128.16 o                         
  11   2   1       3510.46       3321.80       177.43 o                         
  12   2   1       7847.01       7357.98       228.52 o                         
  13   2   1        308.40        371.46       161.81 o                         
  14   2   1        424.51         60.51       190.43 o                         
  15   2   1        150.48        -38.49       228.69 o                         
 -15   3   1       5373.57       4900.90       382.12 o                         
 -14   3   1        210.90        385.07       201.40 o                         
 -13   3   1      12429.74      13073.29       355.86 o                         
 -12   3   1       1752.08       1888.57       154.09 o                         
 -11   3   1       1532.12       1535.94       119.19 o                         
 -10   3   1      53160.40      54064.52       519.51 o                         
  -9   3   1      11547.61      11681.60       191.41 o                         
  -8   3   1      14836.24      15323.24       198.93 o                         
  -7   3   1      18678.77      19779.79       236.16 o                         
  -6   3   1       2393.83       2304.54        80.02 o                         
  -5   3   1      22161.50      23000.29       239.77 o                         
  -4   3   1      53517.90      51658.54       480.49 o                         
  -3   3   1      64884.92      66646.41       600.33 o                         
  -2   3   1       1839.32       1954.76        48.96 o                         
  -1   3   1       2335.46       1904.41        39.76 o                         
   0   3   1       1170.81        995.42        25.57 o                         
   1   3   1        102.73        160.26        17.65 o                         
   2   3   1      43890.16      42850.85       376.02 o                         
   3   3   1      29468.16      31091.18       269.48 o                         
   4   3   1      19438.92      18838.48       205.16 o                         
   5   3   1      57812.96      57722.73       502.00 o                         
   6   3   1      83378.55      85237.66       753.01 o                         
   7   3   1      53868.76      55797.60       527.45 o                         
   8   3   1      80604.33      81527.74       746.72 o                         
   9   3   1       6235.49       6426.73       153.93 o                         
  10   3   1       7497.11       7361.99       172.23 o                         
  11   3   1      18268.49      17515.32       268.92 o                         
  12   3   1          0.82        -14.93       154.51 o                         
  13   3   1       2169.86       2374.71       194.86 o                         
  14   3   1       2619.75       2479.48       226.75 o                         
  15   3   1       3659.78       4454.19       358.04 o                         
 -15   4   1       1455.91        812.12       356.65 o                         
 -14   4   1       1843.98       2095.33       229.89 o                         
 -13   4   1       3020.47       3345.02       247.33 o                         
 -12   4   1        450.78        624.69       145.82 o                         
 -11   4   1         80.08        212.78       101.46 o                         
 -10   4   1        778.87        866.22        89.17 o                         
  -9   4   1        220.21        237.73        68.81 o                         
  -8   4   1        120.46        124.12        65.81 o                         
  -7   4   1       9976.88      10598.22       168.45 o                         
  -6   4   1        241.67        268.60        50.78 o                         
  -5   4   1       6001.82       6088.18       109.35 o                         
  -4   4   1       2439.99       2498.17        72.22 o                         
  -3   4   1       4669.91       4564.95        79.09 o                         
  -2   4   1       2600.63       2516.75        53.85 o                         
  -1   4   1        306.38        394.29        29.07 o                         
   0   4   1         14.80         31.32        18.34 o                         
   1   4   1       1118.43       1200.35        34.17 o                         
   2   4   1         72.39         59.91        22.02 o                         
   3   4   1      18406.46      18498.13       191.97 o                         
   4   4   1       4213.50       4580.42        85.97 o                         
   5   4   1       8507.00       8595.48       122.97 o                         
   6   4   1       2300.28       2155.78        78.84 o                         
   7   4   1       1331.41       1357.59        75.01 o                         
   8   4   1        193.11        154.59        58.40 o                         
   9   4   1        317.14        395.45        74.82 o                         
  10   4   1       1032.60       1008.25        95.29 o                         
  11   4   1       1397.34       1430.94       116.43 o                         
  12   4   1         29.54       -175.68       117.12 o                         
  13   4   1       6045.24       5823.80       299.52 o                         
  14   4   1       2001.42       2297.36       317.10 o                         
  15   4   1       1508.24       1517.20       291.13 o                         
 -15   5   1       1372.88       1384.00       310.21 o                         
 -14   5   1      11739.85      11982.18       426.56 o                         
 -13   5   1       5339.78       5394.48       301.11 o                         
 -12   5   1       6239.99       5852.43       277.31 o                         
 -11   5   1       6244.76       6691.08       200.57 o                         
 -10   5   1       2603.03       2108.39       122.50 o                         
  -9   5   1       2381.61       2701.75       113.87 o                         
  -8   5   1       7380.17       7837.17       149.44 o                         
  -7   5   1        799.10        917.52        74.57 o                         
  -6   5   1        589.03        647.38        61.86 o                         
  -5   5   1        266.37        409.32        53.56 o                         
  -4   5   1        231.34        331.03        42.79 o                         
  -3   5   1         30.64         -3.01        29.08 o                         
  -2   5   1      73424.30      72120.82       714.20 o                         
  -1   5   1      16671.37      15888.13       161.31 o                         
   0   5   1      32288.52      34483.79       363.67 o                         
   1   5   1      27922.54      27546.85       248.64 o                         
   2   5   1      29942.63      31021.50       282.34 o                         
   3   5   1       3401.92       2413.46        64.16 o                         
   4   5   1        843.50        884.61        56.58 o                         
   5   5   1        983.43        885.48        62.87 o                         
   6   5   1      20240.54      20835.40       281.11 o                         
   7   5   1       1818.31       1975.83       108.11 o                         
   8   5   1        408.66        390.90        76.71 o                         
   9   5   1       2635.59       2497.78       139.09 o                         
  10   5   1       7302.55       7485.50       215.24 o                         
  11   5   1       8683.78       9021.16       301.12 o                         
  12   5   1        610.81        636.34       181.88 o                         
  13   5   1      10537.57      10538.88       396.72 o                         
  14   5   1       5422.77       5865.78       380.95 o                         
  15   5   1         48.53         98.07       312.57 o                         
 -15   6   1       1098.99       1056.27       321.10 o                         
 -14   6   1        724.70        615.92       291.66 o                         
 -13   6   1         76.51        190.26       230.03 o                         
 -12   6   1        811.51        921.20       223.40 o                         
 -11   6   1        245.52        272.12       166.23 o                         
 -10   6   1        334.05        251.98       110.25 o                         
  -9   6   1      11156.53      10565.32       220.22 o                         
  -8   6   1        480.53        295.70        81.67 o                         
  -7   6   1       7571.17       7389.44       178.69 o                         
  -6   6   1        847.01        869.59        73.88 o                         
  -5   6   1      10128.73       9700.20       148.37 o                         
  -4   6   1       2685.83       2936.56        84.02 o                         
  -3   6   1      18927.80      18928.14       198.32 o                         
  -2   6   1       4870.51       4831.51        84.06 o                         
  -1   6   1         33.57         39.16        24.49 o                         
   0   6   1        695.26        661.03        35.34 o                         
   1   6   1        104.61        114.01        29.48 o                         
   2   6   1       1405.17       1355.32        47.13 o                         
   3   6   1       6184.88       6327.62       102.12 o                         
   4   6   1        401.57        347.33        50.49 o                         
   5   6   1      15380.45      14910.16       202.32 o                         
   6   6   1       1862.10       1812.48       105.74 o                         
   7   6   1      13447.81      13065.45       219.19 o                         
   8   6   1       2644.75       2502.61       133.68 o                         
   9   6   1       4414.52       4333.62       176.35 o                         
  10   6   1       3514.43       3689.49       217.71 o                         
  11   6   1        257.48        373.81       170.05 o                         
  12   6   1        391.67        571.90       227.65 o                         
  13   6   1       3311.58       2993.85       296.11 o                         
  14   6   1         75.79       -117.47       278.55 o                         
 -14   7   1         82.48        114.73       295.52 o                         
 -13   7   1       3585.56       3198.92       313.11 o                         
 -12   7   1        134.89        -11.93       211.91 o                         
 -11   7   1        848.92        614.15       170.66 o                         
 -10   7   1       1326.60       1430.77       136.98 o                         
  -9   7   1      39754.84      39554.70       458.31 o                         
  -8   7   1      22531.62      22179.73       298.43 o                         
  -7   7   1       9810.16      10010.09       199.68 o                         
  -6   7   1       7137.50       7600.98       152.18 o                         
  -5   7   1     182411.03     181061.39      1595.74 o                         
  -4   7   1          0.17         61.72        42.40 o                         
  -3   7   1      11534.03      11930.91       159.34 o                         
  -2   7   1      15598.44      16617.10       176.29 o                         
  -1   7   1       3528.40       4391.39        86.69 o                         
   0   7   1      66698.41      67151.27       656.96 o                         
   1   7   1      81920.56      79795.83       652.13 o                         
   2   7   1       1951.74       2017.26        60.97 o                         
   3   7   1        103.50         55.40        39.08 o                         
   4   7   1      25374.33      25360.83       286.65 o                         
   5   7   1      91271.48      93822.97       869.71 o                         
   6   7   1       2885.91       2980.13       120.81 o                         
   7   7   1      66218.67      65706.51       716.49 o                         
   8   7   1      25128.58      24952.16       343.87 o                         
   9   7   1        261.03        205.84       111.37 o                         
  10   7   1       1088.39       1232.14       162.27 o                         
  11   7   1      27041.31      27559.58       531.09 o                         
  12   7   1       3176.11       3375.62       305.47 o                         
  13   7   1        345.18         95.75       255.41 o                         
  14   7   1       7085.45       7661.30       506.95 o                         
 -14   8   1        102.18       -437.56       291.71 o                         
 -13   8   1       5589.94       6214.82       444.26 o                         
 -12   8   1       1325.70       1517.73       244.55 o                         
 -11   8   1        117.11       -263.18       175.45 o                         
 -10   8   1         89.79         73.82       139.16 o                         
  -9   8   1         99.14         21.51        91.92 o                         
  -8   8   1         49.59         -7.84        80.30 o                         
  -7   8   1        968.69        915.24        82.71 o                         
  -6   8   1       6030.70       5994.99       140.88 o                         
  -5   8   1       3178.86       2964.30       106.60 o                         
  -4   8   1        723.67        785.82        63.94 o                         
  -3   8   1       5017.39       4905.72       101.76 o                         
  -2   8   1       4956.32       4650.76        91.91 o                         
  -1   8   1        899.61        917.46        50.47 o                         
   0   8   1       4220.23       4319.00       100.68 o                         
   1   8   1       3088.50       3397.18        81.27 o                         
   2   8   1       1995.84       1986.69        64.35 o                         
   3   8   1         18.72        -46.39        41.28 o                         
   4   8   1        408.11        414.11        49.41 o                         
   5   8   1       3782.28       3869.25       123.22 o                         
   6   8   1         19.52         19.63        70.34 o                         
   7   8   1       1113.20       1161.86       101.73 o                         
   8   8   1       6689.36       6353.27       192.64 o                         
   9   8   1        109.45        -46.61       117.43 o                         
  10   8   1        987.45       1029.17       157.55 o                         
  11   8   1       1487.75       1496.96       220.63 o                         
  12   8   1       2547.61       2717.58       284.27 o                         
  13   8   1        182.40        138.25       294.60 o                         
  14   8   1        288.52         -5.43       337.40 o                         
 -13   9   1        388.98        533.92       287.52 o                         
 -12   9   1        136.60        338.38       236.97 o                         
 -11   9   1       7573.42       7470.96       334.69 o                         
 -10   9   1      14499.64      14655.15       365.56 o                         
  -9   9   1       8189.25       8474.85       278.19 o                         
  -8   9   1        601.81        740.99       116.87 o                         
  -7   9   1         18.19        -73.45        63.38 o                         
  -6   9   1        404.36        458.57        76.01 o                         
  -5   9   1       3792.03       3756.20       113.16 o                         
  -4   9   1        312.60        242.50        59.74 o                         
  -3   9   1       2855.34       3100.75        90.70 o                         
  -2   9   1      19347.23      19603.78       226.79 o                         
  -1   9   1       5183.24       5620.87       117.40 o                         
   0   9   1      20502.79      21260.71       246.61 o                         
   1   9   1       7581.95       7879.45       124.71 o                         
   2   9   1       2424.37       2491.22        83.77 o                         
   3   9   1          4.21         29.18        39.08 o                         
   4   9   1       1680.18       1568.00        82.80 o                         
   5   9   1       1070.00       1195.26        90.19 o                         
   6   9   1      42711.28      42886.73       538.29 o                         
   7   9   1      26324.11      26306.37       343.74 o                         
   8   9   1      12367.80      11990.67       271.51 o                         
   9   9   1        839.80        846.61       144.81 o                         
  10   9   1        475.49        427.63       201.46 o                         
  11   9   1      13886.03      13480.79       424.70 o                         
  12   9   1      23424.24      22914.74       772.06 o                         
  13   9   1        108.89        360.16       323.04 o                         
 -13  10   1         28.42        -19.81       361.15 o                         
 -12  10   1          8.17         97.12       276.67 o                         
 -11  10   1        471.28        431.68       324.81 o                         
 -10  10   1       5062.12       5303.64       291.86 o                         
  -9  10   1        975.85       1143.59       161.45 o                         
  -8  10   1       2977.36       2929.73       170.08 o                         
  -7  10   1       7064.04       6782.22       203.17 o                         
  -6  10   1       1342.92       1281.25        99.89 o                         
  -5  10   1       5527.38       5376.81       134.68 o                         
  -4  10   1       5604.85       5648.32       119.70 o                         
  -3  10   1       3342.64       3208.43        99.24 o                         
  -2  10   1       1467.29       1526.38        86.96 o                         
  -1  10   1       4055.57       3771.11       112.77 o                         
   0  10   1       2005.57       1984.58       102.57 o                         
   1  10   1       1267.56       1329.15        81.20 o                         
   2  10   1       6809.98       6806.08       125.99 o                         
   3  10   1       3973.38       3747.53        95.60 o                         
   4  10   1       2012.25       2101.20        95.58 o                         
   5  10   1         65.00        116.84        77.67 o                         
   6  10   1       5332.00       5161.85       184.14 o                         
   7  10   1       9279.54       9128.63       227.85 o                         
   8  10   1       2952.91       2903.88       181.51 o                         
   9  10   1       4918.02       4667.58       257.60 o                         
  10  10   1       1617.21       1636.08       198.67 o                         
  11  10   1       1264.26       1711.60       233.30 o                         
  12  10   1        205.83         -6.15       321.46 o                         
  13  10   1        104.50        445.00       336.30 o                         
 -12  11   1      20465.59      18284.84       611.89 o                         
 -11  11   1       2486.51       2986.52       311.41 o                         
 -10  11   1      24272.34      24977.22       493.06 o                         
  -9  11   1       7755.76       7201.86       330.91 o                         
  -8  11   1         66.33        -25.96       141.06 o                         
  -7  11   1       1264.31       1435.36       131.58 o                         
  -6  11   1        491.76        454.02        96.39 o                         
  -5  11   1       1002.23       1205.59        76.16 o                         
  -4  11   1      21144.37      20760.38       228.93 o                         
  -3  11   1      43388.03      43314.86       401.82 o                         
  -2  11   1       2123.30       2094.43       102.22 o                         
  -1  11   1      39265.60      39349.51       412.49 o                         
   0  11   1      14798.62      15133.17       217.46 o                         
   1  11   1        150.48        193.28        69.98 o                         
   2  11   1      34514.45      34749.22       362.13 o                         
   3  11   1      13553.55      12417.58       186.45 o                         
   4  11   1        232.07        279.45        65.15 o                         
   5  11   1       2912.73       2979.85       134.74 o                         
   6  11   1      30494.28      30291.45       477.06 o                         
   7  11   1      12453.88      12313.88       292.36 o                         
   8  11   1      20489.75      20408.25       393.68 o                         
   9  11   1      19711.58      18972.05       409.08 o                         
  10  11   1      22215.21      21668.89       462.49 o                         
  11  11   1       4408.08       4367.73       337.27 o                         
  12  11   1      11567.60      11901.04       614.62 o                         
 -12  12   1        781.77       1129.33       350.91 o                         
 -11  12   1       1575.96       1262.32       265.69 o                         
 -10  12   1       3796.08       3678.27       260.78 o                         
  -9  12   1        227.73         72.84       180.77 o                         
  -8  12   1        116.45        261.35       194.10 o                         
  -7  12   1        484.41        552.84       164.92 o                         
  -6  12   1       1783.22       1903.88       131.88 o                         
  -5  12   1          5.91        -35.59        84.07 o                         
  -4  12   1       7334.05       7173.07       135.17 o                         
  -3  12   1          6.26         93.98        78.63 o                         
  -2  12   1       1347.27       1396.12        92.84 o                         
  -1  12   1        960.93        869.37        87.95 o                         
   0  12   1       6634.73       6392.21       161.93 o                         
   1  12   1        564.14        510.18        83.77 o                         
   2  12   1        365.74        311.65        79.88 o                         
   3  12   1        371.25        391.37        74.41 o                         
   4  12   1        545.45        402.19        83.79 o                         
   5  12   1          6.06        103.35        86.57 o                         
   6  12   1       4565.39       4636.75       231.30 o                         
   7  12   1        186.72        428.28       133.47 o                         
   8  12   1       1107.14       1029.49       178.46 o                         
   9  12   1       2040.43       2306.31       210.86 o                         
  10  12   1       3453.59       3950.95       292.01 o                         
  11  12   1        136.92        907.40       255.47 o                         
 -11  13   1       4356.93       3792.55       506.67 o                         
 -10  13   1       1079.65       1453.30       240.46 o                         
  -9  13   1       5603.74       5889.54       334.05 o                         
  -8  13   1       3906.56       4133.25       250.80 o                         
  -7  13   1      20558.11      20080.80       364.72 o                         
  -6  13   1      46838.53      46537.20       529.14 o                         
  -5  13   1        379.08        217.04        94.15 o                         
  -4  13   1       4369.94       4317.39       154.78 o                         
  -3  13   1        218.58        360.06        92.10 o                         
  -2  13   1      18307.42      18335.08       269.04 o                         
  -1  13   1       5527.82       6128.09       175.71 o                         
   0  13   1      13794.57      13778.97       233.25 o                         
   1  13   1         45.10         79.53        89.63 o                         
   2  13   1        185.82         74.08       112.90 o                         
   3  13   1       1063.65       1192.80        90.69 o                         
   4  13   1      22045.65      20845.53       310.67 o                         
   5  13   1          2.69        185.47        78.25 o                         
   6  13   1       4912.10       5003.79       279.96 o                         
   7  13   1        124.15        269.34       144.08 o                         
   8  13   1       3395.70       3259.84       223.96 o                         
   9  13   1       9692.81       9336.40       367.03 o                         
  10  13   1       2266.44       2857.60       319.08 o                         
  11  13   1       1976.75       1992.42       358.54 o                         
 -10  14   1         40.94         94.58       306.16 o                         
  -9  14   1        160.68        284.76       217.40 o                         
  -8  14   1        356.57        338.07       166.74 o                         
  -7  14   1         68.42         76.03       128.21 o                         
  -6  14   1         35.95        -74.13       109.54 o                         
  -5  14   1       1081.71       1054.53       173.08 o                         
  -4  14   1        397.57        292.45       116.99 o                         
  -3  14   1       1794.30       1711.13       127.50 o                         
  -2  14   1       5859.40       5776.01       223.98 o                         
  -1  14   1       2375.84       2729.27       156.98 o                         
   0  14   1        485.30        411.61       107.39 o                         
   1  14   1        733.92        804.98       110.02 o                         
   2  14   1          6.17        156.81       101.38 o                         
   3  14   1         27.81        -83.27       100.29 o                         
   4  14   1        261.28        329.04       114.43 o                         
   5  14   1        268.66        239.91       160.78 o                         
   6  14   1       2071.19       2100.71       156.76 o                         
   7  14   1        606.48        494.78       164.56 o                         
   8  14   1       8942.34       8921.65       346.60 o                         
   9  14   1       3474.56       3937.28       285.91 o                         
  10  14   1          4.51        114.32       375.67 o                         
  -9  15   1       2349.52       3091.90       368.14 o                         
  -8  15   1       9171.75       9178.49       437.95 o                         
  -7  15   1        753.50        844.50       152.66 o                         
  -6  15   1        163.99        149.24       179.46 o                         
  -5  15   1         44.74        123.69       136.55 o                         
  -4  15   1      10144.39       9789.73       297.39 o                         
  -3  15   1       5493.76       5440.02       215.91 o                         
  -2  15   1       2309.67       2394.13       152.28 o                         
  -1  15   1      31279.73      31031.03       449.40 o                         
   0  15   1       3119.31       3111.04       168.76 o                         
   1  15   1       2032.54       1960.24       140.06 o                         
   2  15   1      31607.11      31245.70       418.86 o                         
   3  15   1       1915.21       2229.52       238.86 o                         
   4  15   1      19710.59      18915.87       393.67 o                         
   5  15   1        183.14        211.69       158.49 o                         
   6  15   1        533.68        448.14       189.01 o                         
   7  15   1        535.39        529.21       169.02 o                         
   8  15   1       7550.96       8407.06       634.01 o                         
   9  15   1         15.64       -350.41       422.80 o                         
  -8  16   1         23.24        233.06       294.00 o                         
  -7  16   1       1723.04       2284.82       583.44 o                         
  -6  16   1        274.89        563.20       281.78 o                         
  -5  16   1       1396.08       1200.05       219.88 o                         
  -4  16   1        233.89        190.04       172.42 o                         
  -3  16   1        407.00        576.43       144.26 o                         
  -2  16   1       4423.67       4465.89       242.10 o                         
  -1  16   1         29.90        115.00       137.59 o                         
   0  16   1        926.11       1066.07       147.59 o                         
   1  16   1       1273.58       1212.63       149.60 o                         
   2  16   1        161.46        168.54       148.58 o                         
   3  16   1       1548.16       1660.97       185.47 o                         
   4  16   1         25.69       -242.44       168.63 o                         
   5  16   1       2314.99       2622.30       241.38 o                         
   6  16   1          2.27        -69.09       280.03 o                         
   7  16   1         31.35        -24.59       282.35 o                         
  -6  17   1        112.77        193.22       290.62 o                         
  -5  17   1        959.80       1451.38       290.76 o                         
  -4  17   1      27760.70      28853.65       625.26 o                         
  -3  17   1        347.13        542.75       186.72 o                         
  -2  17   1       3723.84       4137.41       245.10 o                         
  -1  17   1       1164.92        998.72       170.36 o                         
   0  17   1       1380.92       1602.72       181.30 o                         
   1  17   1      14872.08      14546.73       340.32 o                         
   2  17   1       1992.06       1797.73       189.17 o                         
   3  17   1        663.39        765.62       246.50 o                         
   4  17   1       1161.69       1156.81       336.05 o                         
   5  17   1       3865.37       4123.72       363.40 o                         
   6  17   1       8292.33       8264.34       493.60 o                         
  -3  18   1       2936.15       3629.77       355.33 o                         
  -2  18   1         38.10         32.82       219.43 o                         
  -1  18   1        369.20        244.75       219.60 o                         
   0  18   1        567.42        532.84       214.34 o                         
   1  18   1       1589.21       1501.96       252.65 o                         
   2  18   1         36.85       -175.90       289.21 o                         
   3  18   1       2655.60       2552.17       436.50 o                         
 -16   0   2       1835.49       1930.03       480.63 o                         
 -14   0   2      39125.47      40098.89      1206.85 o                         
 -12   0   2       2397.63       2832.01       238.63 o                         
 -10   0   2      10486.55      10190.86       275.73 o                         
  -8   0   2     101228.84     104353.41      1309.39 o                         
  -6   0   2      17326.81      14880.05       256.76 o                         
  -4   0   2     119967.45     118572.85      1319.32 o                         
  -2   0   2       3331.61       3485.31        91.30 o                         
   0   0   2     103535.66      43282.75      1355.89 o                         
   2   0   2      38774.70      43209.86       578.03 o                         
   4   0   2      27308.43      28140.41       389.73 o                         
   6   0   2       7287.25       9135.95       218.23 o                         
   8   0   2       2007.21       2178.46       154.45 o                         
  10   0   2       8426.43       8878.78       276.95 o                         
  12   0   2     110753.60     109772.91      1568.09 o                         
  14   0   2      17125.51      17141.39       577.40 o                         
 -16   1   2         31.06       -452.24       301.49 o                         
 -15   1   2       1315.42       1454.59       241.23 o                         
 -14   1   2          6.79        102.74       186.44 o                         
 -13   1   2       1584.27       1207.14       166.89 o                         
 -12   1   2       4668.97       4522.48       206.60 o                         
 -11   1   2       1354.05       1416.04       110.70 o                         
 -10   1   2       1965.96       2102.42       120.59 o                         
  -9   1   2       2326.21       1967.56       105.61 o                         
  -8   1   2       4234.58       4038.36       118.37 o                         
  -7   1   2       8047.73       8246.58       134.89 o                         
  -6   1   2       7704.97       7909.43       121.34 o                         
  -5   1   2      22572.82      22903.62       238.34 o                         
  -4   1   2        680.13        643.94        38.64 o                         
  -3   1   2      21599.61      22024.35       263.80 o                         
  -2   1   2        644.58        596.08        30.48 o                         
  -1   1   2       5162.88       5175.15        68.69 o                         
   0   1   2        806.01        771.69        24.55 o                         
   1   1   2         26.83         41.92        14.59 o                         
   2   1   2          8.43        -11.20        20.45 o                         
   3   1   2       2602.35       2746.92        65.65 o                         
   4   1   2      16522.29      16688.98       190.12 o                         
   5   1   2      35537.10      36525.79       364.88 o                         
   6   1   2       2678.63       2628.28        91.50 o                         
   7   1   2       6110.94       5833.52       127.49 o                         
   8   1   2        573.14        576.71        71.32 o                         
   9   1   2       6951.66       7350.47       165.11 o                         
  10   1   2        128.75         78.88        86.20 o                         
  11   1   2       2383.38       2252.13       140.73 o                         
  12   1   2       1330.20       1357.02       174.01 o                         
  13   1   2        314.99        315.16       159.35 o                         
  14   1   2        178.11        300.47       197.40 o                         
  15   1   2       4381.31       4996.87       341.03 o                         
 -15   2   2        102.59         24.94       228.19 o                         
 -14   2   2       2373.38       2256.48       223.01 o                         
 -13   2   2       1479.61       1484.90       182.30 o                         
 -12   2   2         54.92         79.82       136.09 o                         
 -11   2   2      37157.13      36740.29       431.58 o                         
 -10   2   2        208.48        142.81        86.30 o                         
  -9   2   2       4555.69       4175.28       138.81 o                         
  -8   2   2      10927.50      10974.07       175.30 o                         
  -7   2   2      12775.32      12150.93       179.16 o                         
  -6   2   2      17461.92      18684.16       214.95 o                         
  -5   2   2       7600.36       6642.15       105.99 o                         
  -4   2   2      13828.30      14852.46       177.41 o                         
  -3   2   2      24313.29      23749.24       247.80 o                         
  -2   2   2     106194.09      98994.62       933.61 o                         
  -1   2   2      17684.33      17581.55       197.89 o                         
   0   2   2       4190.52       3871.61        49.89 o                         
   1   2   2        514.48        644.94        26.24 o                         
   2   2   2       6108.04       6528.00        87.45 o                         
   3   2   2      25564.96      26053.05       260.19 o                         
   4   2   2          4.51         17.56        27.09 o                         
   5   2   2      12301.65      13527.38       165.22 o                         
   6   2   2       5392.03       5470.14       112.74 o                         
   7   2   2        819.43        988.17        71.21 o                         
   8   2   2      12180.14      12117.34       195.63 o                         
   9   2   2      10305.11      10682.87       197.73 o                         
  10   2   2       8389.71       8247.88       183.15 o                         
  11   2   2      25421.36      26054.83       346.63 o                         
  12   2   2        485.57        817.44       159.83 o                         
  13   2   2        476.44        474.69       171.79 o                         
  14   2   2        379.04        303.25       193.87 o                         
  15   2   2        606.32        512.19       251.66 o                         
 -15   3   2       1237.81       1093.46       275.80 o                         
 -14   3   2        104.60         31.91       194.67 o                         
 -13   3   2       3460.37       3434.86       222.02 o                         
 -12   3   2        381.64        312.83       122.66 o                         
 -11   3   2       4749.77       4666.73       174.39 o                         
 -10   3   2        346.59        367.99        88.35 o                         
  -9   3   2         28.19         62.69        70.82 o                         
  -8   3   2         35.38          3.63        57.07 o                         
  -7   3   2       6214.43       5807.40       122.23 o                         
  -6   3   2         34.11          5.70        43.15 o                         
  -5   3   2      21445.99      22550.96       320.26 o                         
  -4   3   2        459.58        658.85        44.02 o                         
  -3   3   2      27696.63      27418.57       289.81 o                         
  -2   3   2       2402.66       2353.80        49.14 o                         
  -1   3   2        272.20        297.82        23.39 o                         
   0   3   2       2669.47       2615.36        40.68 o                         
   1   3   2       2433.20       2669.62        47.47 o                         
   2   3   2       1638.20       1562.56        44.57 o                         
   3   3   2       4526.06       4407.14        67.69 o                         
   4   3   2       1472.33       1667.92        55.96 o                         
   5   3   2       7754.26       7534.60       121.95 o                         
   6   3   2       2035.88       2107.01        80.16 o                         
   7   3   2      22364.99      21989.79       260.71 o                         
   8   3   2       4730.40       4430.51       126.09 o                         
   9   3   2       5191.75       4869.18       144.31 o                         
  10   3   2       4063.45       4241.49       154.90 o                         
  11   3   2         30.59        -73.50        98.81 o                         
  12   3   2         35.29        226.55       143.22 o                         
  13   3   2        479.35        602.47       166.22 o                         
  14   3   2        306.01         62.35       197.59 o                         
  15   3   2         24.78         69.49       240.82 o                         
 -15   4   2        918.20        720.66       291.82 o                         
 -14   4   2       2671.78       2697.85       260.53 o                         
 -13   4   2        914.46       1026.33       216.01 o                         
 -12   4   2       1412.27       1360.88       152.18 o                         
 -11   4   2       2119.90       2412.71       143.91 o                         
 -10   4   2       1687.27       1765.31       110.27 o                         
  -9   4   2      32713.59      32947.76       371.39 o                         
  -8   4   2      12480.38      12533.62       192.21 o                         
  -7   4   2       1754.97       1685.46        90.44 o                         
  -6   4   2       6180.82       6913.98       127.36 o                         
  -5   4   2      34570.41      36817.98       371.06 o                         
  -4   4   2      16404.88      18685.60       221.16 o                         
  -3   4   2      24873.19      23757.84       247.78 o                         
  -2   4   2     179090.72     175044.19      1509.00 o                         
  -1   4   2       7345.89       7217.92        84.10 o                         
   0   4   2      56799.27      56100.25       426.35 o                         
   1   4   2     232524.81     218101.88      1726.36 o                         
   2   4   2       1315.57       1033.31        41.40 o                         
   3   4   2      35074.25      33137.93       328.95 o                         
   4   4   2      48245.99      48874.23       430.15 o                         
   5   4   2       5039.26       5329.94        98.90 o                         
   6   4   2       8129.26       7868.42       135.95 o                         
   7   4   2      39679.40      41012.22       437.51 o                         
   8   4   2       2901.95       3205.39       136.94 o                         
   9   4   2       3062.59       3305.21       141.57 o                         
  10   4   2       1812.48       1936.71       134.42 o                         
  11   4   2      25422.59      24821.92       360.79 o                         
  12   4   2      27126.42      26856.02       426.04 o                         
  13   4   2       3308.36       3529.58       257.10 o                         
  14   4   2       1131.06       1560.22       260.54 o                         
  15   4   2        108.45        560.98       278.09 o                         
 -15   5   2       5483.99       5599.76       420.47 o                         
 -14   5   2        558.24        793.65       208.88 o                         
 -13   5   2         14.06        -53.61       164.38 o                         
 -12   5   2        105.32         61.64       131.49 o                         
 -11   5   2        204.06        208.12       102.90 o                         
 -10   5   2      14951.44      14387.55       241.36 o                         
  -9   5   2       2675.47       2784.55       142.62 o                         
  -8   5   2       7621.45       7750.85       155.98 o                         
  -7   5   2       1724.36       1453.40        78.28 o                         
  -6   5   2       8771.49       8853.17       144.26 o                         
  -5   5   2      13835.02      13368.31       178.26 o                         
  -4   5   2       3615.92       3573.42        82.47 o                         
  -3   5   2      12714.38      12722.44       159.88 o                         
  -2   5   2          1.33         42.60        29.89 o                         
  -1   5   2       6169.31       6200.97        86.24 o                         
   0   5   2       4150.45       4163.91        63.14 o                         
   1   5   2        845.47        789.80        34.46 o                         
   2   5   2      10293.18      10718.14       132.32 o                         
   3   5   2       7854.38       7801.95       110.13 o                         
   4   5   2      19467.76      20073.44       204.87 o                         
   5   5   2       2771.09       2493.33        69.38 o                         
   6   5   2        191.75        161.83        42.08 o                         
   7   5   2      24713.57      24948.43       284.88 o                         
   8   5   2       1627.85       1607.95        94.68 o                         
   9   5   2       3268.46       3350.84       157.97 o                         
  10   5   2        179.69         35.87        96.89 o                         
  11   5   2        154.83        254.16       166.04 o                         
  12   5   2         15.80        137.54       285.72 o                         
  13   5   2        114.35        263.53       217.20 o                         
  14   5   2        485.88        360.85       275.91 o                         
 -15   6   2       1218.55       1032.75       316.34 o                         
 -14   6   2       1609.62       1022.81       276.98 o                         
 -13   6   2       2155.30       2105.68       261.58 o                         
 -12   6   2      20854.10      21407.23       487.10 o                         
 -11   6   2       6623.81       6757.10       236.92 o                         
 -10   6   2       7330.10       6750.51       204.44 o                         
  -9   6   2      15087.69      14698.45       248.60 o                         
  -8   6   2        159.29         74.63        74.65 o                         
  -7   6   2      36921.11      36520.46       477.30 o                         
  -6   6   2      44106.46      44629.64       478.86 o                         
  -5   6   2      19871.53      19998.40       227.21 o                         
  -4   6   2       2606.02       2956.47        97.71 o                         
  -3   6   2       1060.31        951.85        57.58 o                         
  -2   6   2      16768.35      15574.77       178.45 o                         
  -1   6   2      18742.26      17035.08       168.01 o                         
   0   6   2       4557.51       4938.82        72.81 o                         
   1   6   2       3003.22       2684.15        61.60 o                         
   2   6   2        602.35        542.18        39.74 o                         
   3   6   2      84905.06      85938.88       750.03 o                         
   4   6   2       6462.72       6497.54       110.60 o                         
   5   6   2       1502.75       1666.01        88.84 o                         
   6   6   2      30041.98      30695.07       360.87 o                         
   7   6   2        628.40        752.84        85.66 o                         
   8   6   2       3197.35       3464.55       148.08 o                         
   9   6   2        260.50        257.30        97.27 o                         
  10   6   2      15834.25      15531.14       292.04 o                         
  11   6   2       2798.36       2519.49       178.99 o                         
  12   6   2       6914.10       7042.23       414.92 o                         
  13   6   2      27553.21      26883.04       657.19 o                         
  14   6   2         64.69         42.94       304.31 o                         
 -14   7   2       3305.73       3610.15       350.18 o                         
 -13   7   2        215.99         60.96       274.64 o                         
 -12   7   2        221.87        506.62       194.39 o                         
 -11   7   2       2149.70       2085.85       190.03 o                         
 -10   7   2        123.91         52.73       107.90 o                         
  -9   7   2       5879.58       5773.55       180.84 o                         
  -8   7   2        536.62        537.02        93.56 o                         
  -7   7   2      11629.49      11204.63       195.91 o                         
  -6   7   2        156.73        226.41        61.45 o                         
  -5   7   2        264.89        260.35        45.05 o                         
  -4   7   2        700.76        787.96        68.11 o                         
  -3   7   2        354.28        284.10        47.44 o                         
  -2   7   2       3713.99       4036.19        90.16 o                         
  -1   7   2       5342.29       5378.12        85.03 o                         
   0   7   2       2255.65       2158.00        67.55 o                         
   1   7   2       3453.19       3397.95        68.21 o                         
   2   7   2       3746.13       3540.42        89.17 o                         
   3   7   2      10112.56       9468.35       135.37 o                         
   4   7   2        305.21        317.11        53.05 o                         
   5   7   2       1742.27       1624.50        91.08 o                         
   6   7   2        101.75        -83.83        63.84 o                         
   7   7   2       1274.33       1144.50        97.00 o                         
   8   7   2        106.71          7.17        95.46 o                         
   9   7   2       3459.90       3627.50       197.12 o                         
  10   7   2       1850.35       1954.99       169.82 o                         
  11   7   2         19.09        339.42       197.93 o                         
  12   7   2       7768.43       7662.72       418.75 o                         
  13   7   2        152.02        504.14       285.39 o                         
  14   7   2       1044.60       1625.28       334.25 o                         
 -14   8   2       5193.55       5857.66       453.50 o                         
 -13   8   2      11636.09      10612.41       517.64 o                         
 -12   8   2       1220.97       1882.07       230.79 o                         
 -11   8   2      11039.02      10113.29       337.41 o                         
 -10   8   2       4742.67       4540.92       212.32 o                         
  -9   8   2      22473.80      22339.04       335.05 o                         
  -8   8   2        388.23        218.33        87.41 o                         
  -7   8   2      25864.06      25758.13       323.87 o                         
  -6   8   2      58983.05      59711.01       578.34 o                         
  -5   8   2      14955.28      15129.09       202.13 o                         
  -4   8   2       9112.28       8329.34       137.64 o                         
  -3   8   2      10204.47       9747.67       154.62 o                         
  -2   8   2       1288.04       1088.33        56.70 o                         
  -1   8   2      15958.86      15954.79       194.61 o                         
   0   8   2       6426.70       5884.40       112.32 o                         
   1   8   2      47224.07      47996.80       449.56 o                         
   2   8   2      44174.73      44002.25       391.45 o                         
   3   8   2      73137.39      73075.86       636.40 o                         
   4   8   2        958.94        943.51        63.76 o                         
   5   8   2       3205.98       3339.07       119.88 o                         
   6   8   2      43204.96      43660.70       469.83 o                         
   7   8   2      17895.52      18357.93       280.66 o                         
   8   8   2       3897.35       4314.07       189.64 o                         
   9   8   2        534.86        781.17       132.09 o                         
  10   8   2      29079.07      28935.71       497.80 o                         
  11   8   2        549.06        325.26       212.93 o                         
  12   8   2       3230.22       3447.77       330.45 o                         
  13   8   2      15470.50      17251.99       624.67 o                         
 -14   9   2       1837.90       1964.54       348.13 o                         
 -13   9   2       2086.46       2278.68       447.97 o                         
 -12   9   2       6257.10       6320.04       405.67 o                         
 -11   9   2       2144.49       2226.75       251.42 o                         
 -10   9   2        401.60        283.77       131.74 o                         
  -9   9   2        136.68         91.89       101.11 o                         
  -8   9   2       6033.77       6036.40       194.42 o                         
  -7   9   2       6204.90       6172.09       170.69 o                         
  -6   9   2      15746.88      14932.84       228.02 o                         
  -5   9   2       1880.45       1946.83        97.66 o                         
  -4   9   2       1147.85       1241.31        81.65 o                         
  -3   9   2       4795.37       4685.30       110.78 o                         
  -2   9   2        217.58        288.67        38.88 o                         
  -1   9   2        660.64        700.41        57.57 o                         
   0   9   2       1939.69       2017.07        94.96 o                         
   1   9   2         80.89        127.34        45.30 o                         
   2   9   2      10359.92       9864.28       153.46 o                         
   3   9   2       1751.37       1743.52        83.58 o                         
   4   9   2       4307.12       4281.20       116.56 o                         
   5   9   2       7425.60       7072.42       158.98 o                         
   6   9   2       5713.10       5568.49       161.65 o                         
   7   9   2          5.02        -68.28        91.52 o                         
   8   9   2       1404.74       1429.43       138.50 o                         
   9   9   2       1672.68       1426.72       153.02 o                         
  10   9   2         68.83        518.58       175.43 o                         
  11   9   2       1483.17       1468.84       232.78 o                         
  12   9   2       1152.84       1005.20       320.39 o                         
  13   9   2        401.29        816.04       360.26 o                         
 -13  10   2       1576.05       1717.27       313.41 o                         
 -12  10   2        134.46        545.91       263.08 o                         
 -11  10   2       9461.58       8737.17       360.02 o                         
 -10  10   2        760.78        662.77       183.23 o                         
  -9  10   2      41936.68      41763.55       644.13 o                         
  -8  10   2      14921.09      15188.53       263.68 o                         
  -7  10   2      11885.24      11659.49       220.44 o                         
  -6  10   2       6936.42       6875.03       167.95 o                         
  -5  10   2        262.91        322.02        69.49 o                         
  -4  10   2      12267.15      12079.86       195.41 o                         
  -3  10   2        366.62        407.09        57.48 o                         
  -2  10   2      30816.21      30113.63       327.69 o                         
  -1  10   2       7584.46       7640.34       135.69 o                         
   0  10   2      20019.29      19799.40       240.81 o                         
   1  10   2      70064.38      69828.18       604.07 o                         
   2  10   2      87050.82      88894.25       801.32 o                         
   3  10   2       3296.04       3309.47       121.54 o                         
   4  10   2        250.19        289.40        61.58 o                         
   5  10   2      23196.97      23405.57       303.53 o                         
   6  10   2      13465.84      12680.78       238.47 o                         
   7  10   2      10163.54      10271.40       238.85 o                         
   8  10   2      17127.71      16394.09       335.87 o                         
   9  10   2       1901.27       1930.06       198.87 o                         
  10  10   2      12665.83      12434.18       364.93 o                         
  11  10   2       4000.38       3847.67       390.69 o                         
  12  10   2      13450.36      13217.44       544.30 o                         
 -12  11   2         56.05        124.75       314.76 o                         
 -11  11   2       1281.75       1242.43       233.42 o                         
 -10  11   2       1552.09       1616.66       206.51 o                         
  -9  11   2        453.78        308.78       195.07 o                         
  -8  11   2        631.39        582.85       132.14 o                         
  -7  11   2        165.38        198.37        86.17 o                         
  -6  11   2       4920.39       4887.47       154.58 o                         
  -5  11   2       2770.04       2767.02       125.73 o                         
  -4  11   2        103.85        145.39        71.11 o                         
  -3  11   2        295.45        347.91        60.51 o                         
  -2  11   2        377.40        455.19        64.42 o                         
  -1  11   2       3225.56       3264.74       160.69 o                         
   0  11   2       2454.23       2459.89       115.62 o                         
   1  11   2        597.77        469.38        74.82 o                         
   2  11   2       1783.12       1780.44       100.31 o                         
   3  11   2       4004.15       3559.85       137.13 o                         
   4  11   2        413.89        490.06        75.06 o                         
   5  11   2       1900.98       1876.16       115.27 o                         
   6  11   2        231.97        517.16       106.28 o                         
   7  11   2        105.64        113.20       117.89 o                         
   8  11   2        499.60        661.00       152.29 o                         
   9  11   2        596.79        598.48       174.43 o                         
  10  11   2        301.09        422.27       196.38 o                         
  11  11   2        219.20        134.59       244.74 o                         
  12  11   2       2081.97       1824.50       350.65 o                         
 -12  12   2       4349.55       4327.87       416.14 o                         
 -11  12   2       8460.74       8487.86       428.54 o                         
 -10  12   2      11265.77      11527.01       389.32 o                         
  -9  12   2      11975.77      11998.41       362.52 o                         
  -8  12   2        791.18        579.15       187.00 o                         
  -7  12   2       1703.19       1731.86       160.59 o                         
  -6  12   2      13825.68      13810.41       215.33 o                         
  -5  12   2       2294.18       2135.50       119.39 o                         
  -4  12   2       6286.28       6356.42       135.40 o                         
  -3  12   2       1319.93       1408.98        72.79 o                         
  -2  12   2      28640.29      28552.22       331.56 o                         
  -1  12   2        728.44        574.99        88.90 o                         
   0  12   2       2075.94       1967.37       110.05 o                         
   1  12   2       5682.03       5771.92       159.64 o                         
   2  12   2       2469.21       2236.86       116.39 o                         
   3  12   2         71.08        117.65        83.83 o                         
   4  12   2        222.99        110.69        72.19 o                         
   5  12   2         11.74        104.48        98.00 o                         
   6  12   2      36972.26      36230.47       478.11 o                         
   7  12   2        741.04        845.03       155.57 o                         
   8  12   2       8211.53       8204.97       295.07 o                         
   9  12   2        119.38        235.09       180.89 o                         
  10  12   2        214.84        475.76       215.63 o                         
  11  12   2       3955.65       5546.07       408.12 o                         
 -11  13   2        233.10        360.77       289.29 o                         
 -10  13   2       2457.61       2531.79       266.78 o                         
  -9  13   2        831.07        796.06       195.33 o                         
  -8  13   2       8321.08       8154.85       324.68 o                         
  -7  13   2        119.30        201.10       128.37 o                         
  -6  13   2         28.88        117.82       107.89 o                         
  -5  13   2       4491.23       4460.90       179.46 o                         
  -4  13   2       5883.28       5896.93       143.69 o                         
  -3  13   2        546.76        524.66        97.54 o                         
  -2  13   2         35.30        -68.12        89.52 o                         
  -1  13   2         14.54         12.34        92.10 o                         
   0  13   2       9084.33       9306.42       201.64 o                         
   1  13   2        201.20        346.97       109.45 o                         
   2  13   2       1112.96       1321.58       116.06 o                         
   3  13   2        162.44        249.83        98.90 o                         
   4  13   2       1897.16       1678.64       132.93 o                         
   5  13   2       1467.44       1420.48       112.93 o                         
   6  13   2       2143.76       2221.38       173.09 o                         
   7  13   2        691.10        648.86       193.37 o                         
   8  13   2       2854.50       3072.99       245.36 o                         
   9  13   2        583.36        474.70       202.84 o                         
  10  13   2        494.39        -58.80       275.96 o                         
 -10  14   2       7895.76       7867.50       556.05 o                         
  -9  14   2       4497.68       4559.75       318.08 o                         
  -8  14   2       4625.14       5016.58       251.25 o                         
  -7  14   2      36123.55      35852.24       505.96 o                         
  -6  14   2       1290.82       1409.11       161.76 o                         
  -5  14   2       4527.28       4473.53       161.83 o                         
  -4  14   2      73249.62      68922.86       756.44 o                         
  -3  14   2       8525.92       8576.64       214.40 o                         
  -2  14   2       8534.33       8795.18       247.61 o                         
  -1  14   2      17508.31      16520.25       272.24 o                         
   0  14   2      32458.30      31939.35       393.13 o                         
   1  14   2        144.11        -63.03       119.30 o                         
   2  14   2      17145.79      17742.34       293.62 o                         
   3  14   2      15761.37      15752.28       270.16 o                         
   4  14   2       6743.65       6492.36       242.21 o                         
   5  14   2       1101.89        983.13       141.30 o                         
   6  14   2      20217.50      20244.00       390.02 o                         
   7  14   2       7765.82       7568.35       294.60 o                         
   8  14   2       4207.33       4259.76       253.04 o                         
   9  14   2       8454.64       8619.10       439.11 o                         
  -9  15   2        344.87          9.46       310.99 o                         
  -8  15   2       2332.42       2193.77       245.50 o                         
  -7  15   2       2214.97       2257.18       180.93 o                         
  -6  15   2        513.28        338.28       129.71 o                         
  -5  15   2       2347.84       2546.65       189.63 o                         
  -4  15   2       1043.92       1022.96       143.02 o                         
  -3  15   2         68.47         52.09       121.75 o                         
  -2  15   2         74.67         47.58       123.40 o                         
  -1  15   2       3394.18       3366.58       175.56 o                         
   0  15   2       1511.18       1763.58       145.32 o                         
   1  15   2       2913.17       3189.64       176.74 o                         
   2  15   2       2396.82       2405.17       161.26 o                         
   3  15   2        264.26        130.73       161.40 o                         
   4  15   2        166.78        149.73       125.36 o                         
   5  15   2       1102.93       1267.84       180.34 o                         
   6  15   2        953.73       1232.76       229.04 o                         
   7  15   2        241.46        392.58       232.37 o                         
   8  15   2         50.23        200.37       286.78 o                         
  -8  16   2       5546.47       5107.15       583.80 o                         
  -7  16   2       3574.99       3626.99       324.11 o                         
  -6  16   2        211.06        531.74       226.92 o                         
  -5  16   2       1263.81       1388.68       231.99 o                         
  -4  16   2       6096.03       5864.08       267.53 o                         
  -3  16   2       5427.84       5515.62       268.16 o                         
  -2  16   2      16837.47      16716.07       350.22 o                         
  -1  16   2        511.08        644.64       172.00 o                         
   0  16   2       3209.18       3491.43       192.23 o                         
   1  16   2        407.95        487.43       150.14 o                         
   2  16   2      11395.87      11003.34       296.11 o                         
   3  16   2       8881.31       7867.94       316.93 o                         
   4  16   2        294.55        416.66       183.30 o                         
   5  16   2       2687.27       2628.69       261.63 o                         
   6  16   2      23610.96      23188.93       606.30 o                         
   7  16   2       1310.40       1379.02       308.59 o                         
  -6  17   2       5708.46       5510.29       429.40 o                         
  -5  17   2        325.96        668.38       251.38 o                         
  -4  17   2        211.78        348.84       190.50 o                         
  -3  17   2        300.25        630.90       188.31 o                         
  -2  17   2        177.46        191.47       172.84 o                         
  -1  17   2        292.54        141.52       166.16 o                         
   0  17   2        829.92       1241.87       242.36 o                         
   1  17   2        271.99        250.42       195.05 o                         
   2  17   2       3076.59       3800.45       315.30 o                         
   3  17   2        476.48       1055.59       251.38 o                         
   4  17   2       2914.90       3000.89       296.08 o                         
   5  17   2        971.07        643.63       292.94 o                         
  -3  18   2      16729.80      15725.71       542.53 o                         
  -2  18   2      20284.67      19847.24       526.04 o                         
  -1  18   2       1752.94       1882.34       243.53 o                         
   0  18   2      15648.61      14872.77       473.54 o                         
   1  18   2        406.70         89.30       241.30 o                         
   2  18   2       1742.74       1439.63       307.06 o                         
   3  18   2      16993.09      15675.10       577.54 o                         
 -15   0   3       3172.11       4225.27       476.77 o                         
 -13   0   3       1460.14       1190.88       245.88 o                         
 -11   0   3       3504.57       3364.42       257.13 o                         
  -9   0   3          9.35         87.97       103.74 o                         
  -7   0   3         96.82         91.10        70.44 o                         
  -5   0   3        536.09        465.59        60.50 o                         
  -3   0   3       5023.54       4784.28       123.40 o                         
  -1   0   3         13.72         42.62        25.79 o                         
   1   0   3        717.12        570.60        54.82 o                         
   3   0   3       7928.32       7484.59       160.73 o                         
   5   0   3       3595.49       3510.02       125.41 o                         
   7   0   3       9038.70       8658.72       250.86 o                         
   9   0   3         26.35         73.27       107.83 o                         
  11   0   3       2878.99       2885.72       244.37 o                         
  13   0   3       4830.10       4913.61       358.80 o                         
  15   0   3        149.66        548.48       424.03 o                         
 -16   1   3       3472.55       3071.30       358.89 o                         
 -15   1   3       5485.35       4999.13       382.91 o                         
 -14   1   3       8384.58       9027.10       585.84 o                         
 -13   1   3      14933.33      14698.72       350.96 o                         
 -12   1   3      41692.83      41254.54       499.49 o                         
 -11   1   3       8722.03       8326.52       211.72 o                         
 -10   1   3      34831.31      34957.04       415.11 o                         
  -9   1   3      17615.31      18318.63       257.77 o                         
  -8   1   3       3589.28       3861.61       119.69 o                         
  -7   1   3       4190.20       4349.75       110.09 o                         
  -6   1   3       1269.57       1574.48        73.59 o                         
  -5   1   3      42578.39      44753.59       416.69 o                         
  -4   1   3      17060.43      17306.39       192.03 o                         
  -3   1   3      13128.17      12302.63       150.53 o                         
  -2   1   3       7483.87       7930.97       106.51 o                         
  -1   1   3        822.45        796.22        28.63 o                         
   0   1   3        902.77       1241.12        30.72 o                         
   1   1   3        390.36        254.36        18.18 o                         
   2   1   3        465.57        489.37        36.95 o                         
   3   1   3       3481.81       3938.79        85.95 o                         
   4   1   3      19220.34      18714.94       242.34 o                         
   5   1   3       4242.24       4453.24        92.42 o                         
   6   1   3       7865.87       8374.12       138.69 o                         
   7   1   3       2111.07       2100.61        99.68 o                         
   8   1   3      66761.20      67682.07       665.72 o                         
   9   1   3       2959.53       2827.51       133.93 o                         
  10   1   3       4358.74       4642.96       166.49 o                         
  11   1   3        530.84        509.22       113.78 o                         
  12   1   3        856.16        298.18       136.65 o                         
  13   1   3       1001.59        914.82       178.56 o                         
  14   1   3      31778.73      31955.61       914.97 o                         
  15   1   3       7617.59       8179.46       458.95 o                         
 -16   2   3       2167.57       2053.44       394.78 o                         
 -15   2   3         30.74       -144.49       245.94 o                         
 -14   2   3        175.96        379.62       183.83 o                         
 -13   2   3        893.29        893.20       188.12 o                         
 -12   2   3        612.48        416.83       128.95 o                         
 -11   2   3       4382.15       4123.48       190.97 o                         
 -10   2   3         52.69        121.52        86.43 o                         
  -9   2   3       2673.14       2724.09       117.81 o                         
  -8   2   3         11.02        -30.96        58.53 o                         
  -7   2   3       1621.19       1463.09        80.24 o                         
  -6   2   3        277.82        296.48        49.33 o                         
  -5   2   3       4065.01       3915.21        88.77 o                         
  -4   2   3       4574.87       4587.75        88.99 o                         
  -3   2   3       2138.83       2040.61        56.99 o                         
  -2   2   3         58.84         97.25        24.14 o                         
  -1   2   3        288.13        262.31        27.20 o                         
   0   2   3         22.10         52.16        16.38 o                         
   1   2   3       1924.64       1774.45        45.59 o                         
   2   2   3       1104.80       1250.04        44.50 o                         
   3   2   3         53.88         78.62        29.00 o                         
   4   2   3        450.33        374.59        41.03 o                         
   5   2   3       3205.43       3498.40        85.91 o                         
   6   2   3         52.79         35.01        45.56 o                         
   7   2   3        185.65        186.83        57.06 o                         
   8   2   3       4555.55       4857.83       133.27 o                         
   9   2   3       1043.99       1058.87        90.73 o                         
  10   2   3        679.84        657.35        97.47 o                         
  11   2   3       1956.55       1796.25       131.35 o                         
  12   2   3        107.46        283.80       137.47 o                         
  13   2   3        184.05         45.02       168.55 o                         
  14   2   3         58.54       -208.19       201.29 o                         
  15   2   3         90.97        252.82       250.22 o                         
 -15   3   3       1671.43       1856.70       310.47 o                         
 -14   3   3       9083.15       8877.18       370.83 o                         
 -13   3   3      21184.77      18832.70       407.45 o                         
 -12   3   3        110.59        256.43       141.09 o                         
 -11   3   3       6100.39       6403.02       212.12 o                         
 -10   3   3        213.55        312.13        90.90 o                         
  -9   3   3         25.28        178.36        76.22 o                         
  -8   3   3      25791.76      25959.13       311.68 o                         
  -7   3   3      16866.79      16031.63       215.93 o                         
  -6   3   3      16956.99      17788.99       228.98 o                         
  -5   3   3        121.66        304.85        40.74 o                         
  -4   3   3      86847.05      83787.67       786.71 o                         
  -3   3   3     140893.88     135747.38      1230.96 o                         
  -2   3   3        348.23        414.26        40.85 o                         
  -1   3   3      72323.25      73647.13       627.89 o                         
   0   3   3      25456.07      26415.52       235.51 o                         
   1   3   3      42802.15      42393.01       391.66 o                         
   2   3   3     440565.50     402142.12      3539.92 o                         
   3   3   3       5828.16       4932.88        88.33 o                         
   4   3   3        140.30        124.14        37.08 o                         
   5   3   3        258.34        523.24        47.06 o                         
   6   3   3       8481.94       8884.83       145.56 o                         
   7   3   3      87839.39      87970.71       827.64 o                         
   8   3   3      12032.17      12020.38       202.84 o                         
   9   3   3       6011.91       6175.35       161.09 o                         
  10   3   3        419.49        440.92        95.92 o                         
  11   3   3       4465.14       4187.45       181.17 o                         
  12   3   3       4710.66       4943.44       237.02 o                         
  13   3   3        156.43        -90.34       185.14 o                         
  14   3   3       5848.78       6238.92       378.98 o                         
  15   3   3       4429.77       5087.33       410.48 o                         
 -15   4   3         98.82        482.43       290.32 o                         
 -14   4   3        498.14        183.12       220.57 o                         
 -13   4   3       4191.02       4815.08       286.62 o                         
 -12   4   3         62.82        195.68       135.22 o                         
 -11   4   3        353.46        290.24       110.80 o                         
 -10   4   3        351.90        528.29        91.62 o                         
  -9   4   3        864.03        797.77        86.61 o                         
  -8   4   3       1785.31       1669.51        91.45 o                         
  -7   4   3        250.21        154.76        56.29 o                         
  -6   4   3       3707.37       3455.47       102.24 o                         
  -5   4   3         61.64         29.34        41.81 o                         
  -4   4   3       7729.17       7704.21       128.47 o                         
  -3   4   3        137.25         88.30        34.56 o                         
  -2   4   3       4973.60       5038.25        84.96 o                         
  -1   4   3       3216.49       3041.63        58.54 o                         
   0   4   3         84.62        147.61        22.76 o                         
   1   4   3        133.75        111.28        23.03 o                         
   2   4   3       2201.49       2137.56        55.21 o                         
   3   4   3        673.81        774.89        44.57 o                         
   4   4   3         53.09         33.79        30.70 o                         
   5   4   3       1154.71       1225.20        66.85 o                         
   6   4   3       1471.80       1407.95        83.85 o                         
   7   4   3        470.96        469.75        72.72 o                         
   8   4   3       1152.58       1151.61        91.11 o                         
   9   4   3       7722.06       7292.53       179.55 o                         
  10   4   3       1986.65       2070.31       132.68 o                         
  11   4   3       1510.54       1583.16       153.39 o                         
  12   4   3       1212.46       1257.85       158.58 o                         
  13   4   3        142.10        197.18       259.87 o                         
  14   4   3        627.40        415.14       219.51 o                         
 -15   5   3         42.24        206.17       286.94 o                         
 -14   5   3       1081.78        901.73       202.91 o                         
 -13   5   3       5933.71       5986.75       294.42 o                         
 -12   5   3       3364.06       3760.50       212.76 o                         
 -11   5   3        466.22        298.09       103.89 o                         
 -10   5   3      43441.14      43391.64       473.32 o                         
  -9   5   3       8719.13       8453.30       174.71 o                         
  -8   5   3      35965.31      37202.78       397.85 o                         
  -7   5   3       5649.55       5760.36       138.05 o                         
  -6   5   3       1347.68       1460.87        77.12 o                         
  -5   5   3         41.23         68.95        46.85 o                         
  -4   5   3      12384.19      13794.22       202.31 o                         
  -3   5   3       5884.93       5260.58        99.02 o                         
  -2   5   3         83.52         98.10        32.72 o                         
  -1   5   3       3111.48       3717.91        69.66 o                         
   0   5   3      80751.72      81757.28       635.30 o                         
   1   5   3         12.70         78.29        25.20 o                         
   2   5   3      37261.81      42963.55       513.65 o                         
   3   5   3      59955.76      60728.71       542.90 o                         
   4   5   3      19428.74      20091.35       214.80 o                         
   5   5   3       8092.47       7753.50       116.84 o                         
   6   5   3      17357.24      17787.29       286.06 o                         
   7   5   3       3583.26       3761.85       125.67 o                         
   8   5   3        674.45        703.95        80.37 o                         
   9   5   3       6034.18       5920.07       188.76 o                         
  10   5   3      27702.28      26492.52       359.83 o                         
  11   5   3         83.46         71.05       123.42 o                         
  12   5   3      11681.54      11704.05       432.87 o                         
  13   5   3       1531.18       1692.73       198.30 o                         
  14   5   3      10773.62      11766.67       545.06 o                         
 -15   6   3        871.14        974.22       306.81 o                         
 -14   6   3        952.59       1473.56       211.03 o                         
 -13   6   3        199.94       -138.82       166.22 o                         
 -12   6   3         45.53        137.24       153.87 o                         
 -11   6   3       2755.72       2631.47       149.15 o                         
 -10   6   3        648.16        707.90       105.68 o                         
  -9   6   3       2369.45       2357.05       115.13 o                         
  -8   6   3        736.75        828.79        80.59 o                         
  -7   6   3       1424.82       1459.67        72.15 o                         
  -6   6   3       2630.34       2711.77        88.30 o                         
  -5   6   3         31.05         31.13        49.76 o                         
  -4   6   3       3651.81       3655.33        88.23 o                         
  -3   6   3       6407.66       5898.17       113.57 o                         
  -2   6   3        703.59        657.34        47.90 o                         
  -1   6   3          3.11         -5.46        28.11 o                         
   0   6   3       5266.27       5452.45        87.40 o                         
   1   6   3       1623.20       1700.91        53.75 o                         
   2   6   3        217.99        207.79        31.76 o                         
   3   6   3       3041.90       3253.02        78.02 o                         
   4   6   3       8550.31       8517.60       131.54 o                         
   5   6   3       3495.61       3378.38        91.08 o                         
   6   6   3       9395.46       9307.93       149.64 o                         
   7   6   3       1647.62       1430.80        89.20 o                         
   8   6   3        146.25         95.90        66.64 o                         
   9   6   3       2673.21       2979.10       127.14 o                         
  10   6   3       1425.83       1687.86       115.29 o                         
  11   6   3       1482.56       1452.22       169.61 o                         
  12   6   3        137.17        514.23       208.35 o                         
  13   6   3       6576.53       6890.11       403.29 o                         
  14   6   3       2667.69       3230.89       313.09 o                         
 -14   7   3       4057.76       4189.71       348.74 o                         
 -13   7   3      37100.55      35424.57       698.98 o                         
 -12   7   3      17541.70      17396.61       429.87 o                         
 -11   7   3        610.45        457.55       151.27 o                         
 -10   7   3        805.86        934.90       120.36 o                         
  -9   7   3      26589.03      26830.21       355.75 o                         
  -8   7   3      20685.09      19961.30       293.32 o                         
  -7   7   3        720.44        741.26        81.06 o                         
  -6   7   3         32.35         24.69        49.52 o                         
  -5   7   3       2832.98       3048.10        97.65 o                         
  -4   7   3       4485.25       4814.31       105.29 o                         
  -3   7   3     191480.83     185198.00      1688.81 o                         
  -2   7   3      28620.84      29833.58       282.91 o                         
  -1   7   3       6625.51       6575.13        98.21 o                         
   0   7   3       7688.63       7648.62       106.47 o                         
   1   7   3        131.76         84.66        30.05 o                         
   2   7   3        238.83        261.06        43.27 o                         
   3   7   3      35863.79      35673.37       366.03 o                         
   4   7   3        871.18        940.20        58.38 o                         
   5   7   3       2668.67       2673.36        90.49 o                         
   6   7   3         15.14        -98.02        65.34 o                         
   7   7   3      98590.71      98580.64       973.26 o                         
   8   7   3         38.98         45.98       102.64 o                         
   9   7   3      65218.80      65713.18       853.55 o                         
  10   7   3      18567.46      17197.34       364.63 o                         
  11   7   3       1976.53       1511.52       275.03 o                         
  12   7   3      10826.81      11328.98       528.04 o                         
  13   7   3       3640.56       3404.44       352.98 o                         
  14   7   3        131.61        527.38       307.13 o                         
 -14   8   3       3281.46       3661.74       375.17 o                         
 -13   8   3         13.70        208.04       221.47 o                         
 -12   8   3       1010.04        947.24       224.44 o                         
 -11   8   3       6439.28       5698.29       318.91 o                         
 -10   8   3        404.89        673.60       129.27 o                         
  -9   8   3        355.18        405.94       105.30 o                         
  -8   8   3       3324.74       2931.81       143.14 o                         
  -7   8   3       2693.60       2499.64       125.96 o                         
  -6   8   3       5807.38       5638.38       125.27 o                         
  -5   8   3       3198.03       3227.17       104.88 o                         
  -4   8   3       4007.29       3966.11       123.36 o                         
  -3   8   3        602.64        657.95        61.23 o                         
  -2   8   3         59.71         43.21        40.44 o                         
  -1   8   3       5652.40       5529.78        97.41 o                         
   0   8   3        591.32        693.60        53.87 o                         
   1   8   3          3.56         -0.05        35.94 o                         
   2   8   3        961.29        966.60        60.77 o                         
   3   8   3         75.02         70.25        47.65 o                         
   4   8   3       7114.87       6971.08       126.32 o                         
   5   8   3       7991.71       7922.77       131.85 o                         
   6   8   3       3845.10       3621.29       136.02 o                         
   7   8   3         17.72       -130.28        86.85 o                         
   8   8   3       1223.91       1077.73       127.21 o                         
   9   8   3        154.32        114.12       162.60 o                         
  10   8   3         10.39       -189.25       159.88 o                         
  11   8   3         53.18        183.36       208.36 o                         
  12   8   3       4773.11       4769.45       379.31 o                         
  13   8   3       1346.15        799.94       424.74 o                         
 -14   9   3         82.89         45.58       292.78 o                         
 -13   9   3       1872.19       2013.46       372.54 o                         
 -12   9   3      10909.46      10402.22       500.09 o                         
 -11   9   3       1965.48       2029.44       186.33 o                         
 -10   9   3      30874.01      31553.57       510.63 o                         
  -9   9   3        122.06         95.05       127.46 o                         
  -8   9   3        191.72        182.24        98.84 o                         
  -7   9   3        251.53        285.82        86.54 o                         
  -6   9   3       8222.15       7894.25       149.34 o                         
  -5   9   3      14663.43      14647.42       215.92 o                         
  -4   9   3        246.53        242.34        64.62 o                         
  -3   9   3        272.67        436.02        60.23 o                         
  -2   9   3      91912.38      91147.84       819.93 o                         
  -1   9   3       3843.75       4342.20       111.67 o                         
   0   9   3        224.53        240.56        52.84 o                         
   1   9   3       1409.21       1375.69        78.69 o                         
   2   9   3       8578.93       8536.43       141.02 o                         
   3   9   3      11845.80      12002.25       168.99 o                         
   4   9   3        824.17        810.30        64.69 o                         
   5   9   3      17086.68      17071.00       225.70 o                         
   6   9   3      93493.71      94295.59       901.75 o                         
   7   9   3       3657.14       3400.57       165.83 o                         
   8   9   3       1408.60       1239.72       136.16 o                         
   9   9   3       3609.91       3898.29       237.62 o                         
  10   9   3        525.46        514.06       192.22 o                         
  11   9   3       1589.73       1475.03       244.30 o                         
  12   9   3       2741.07       2838.42       315.01 o                         
  13   9   3        190.97        387.75       326.37 o                         
 -13  10   3        237.75        207.26       393.57 o                         
 -12  10   3       2010.08       2447.50       476.33 o                         
 -11  10   3        258.10         67.01       169.86 o                         
 -10  10   3       3561.75       4047.78       233.24 o                         
  -9  10   3         18.42         60.54       132.51 o                         
  -8  10   3        858.27        905.48       119.25 o                         
  -7  10   3        443.08        451.84        97.45 o                         
  -6  10   3       5268.15       5282.97       132.31 o                         
  -5  10   3       1846.36       1840.70       114.07 o                         
  -4  10   3       3106.72       3047.94       121.02 o                         
  -3  10   3          2.99         -6.11        48.78 o                         
  -2  10   3       5235.47       5233.90       100.58 o                         
  -1  10   3        491.02        451.94        63.48 o                         
   0  10   3         34.05         30.93        56.15 o                         
   1  10   3       1459.50       1424.48        91.92 o                         
   2  10   3        482.33        358.73        64.43 o                         
   3  10   3        622.34        484.51        63.37 o                         
   4  10   3       2637.23       2654.21       113.87 o                         
   5  10   3        581.34        624.97       101.26 o                         
   6  10   3      14274.60      14334.14       265.27 o                         
   7  10   3        167.64        150.44       110.63 o                         
   8  10   3       1300.10       1325.14       145.38 o                         
   9  10   3        109.33         97.69       161.58 o                         
  10  10   3        557.62        266.25       202.13 o                         
  11  10   3       7276.56       8836.95       664.79 o                         
  12  10   3        148.67        430.84       358.81 o                         
 -12  11   3       6927.32       7350.71       508.82 o                         
 -11  11   3       1678.65       1633.94       238.97 o                         
 -10  11   3       3710.12       4019.32       254.03 o                         
  -9  11   3       4112.78       4376.86       303.97 o                         
  -8  11   3      18980.88      18898.02       322.96 o                         
  -7  11   3        825.11        871.64       105.86 o                         
  -6  11   3      22097.85      21003.62       292.43 o                         
  -5  11   3      14132.12      14112.02       232.48 o                         
  -4  11   3       7394.63       7904.88       176.16 o                         
  -3  11   3       6119.12       6023.47       127.21 o                         
  -2  11   3      32621.83      32250.01       356.15 o                         
  -1  11   3      44208.81      43959.61       434.11 o                         
   0  11   3       6578.30       6417.64       147.78 o                         
   1  11   3        473.53        545.08        66.17 o                         
   2  11   3      86628.17      88420.25       878.92 o                         
   3  11   3        314.62        301.68        64.58 o                         
   4  11   3      13370.12      13256.49       205.46 o                         
   5  11   3      18265.56      18563.96       265.24 o                         
   6  11   3       1520.56       1799.90       126.67 o                         
   7  11   3      16995.73      17058.24       398.67 o                         
   8  11   3      19868.78      19150.35       614.70 o                         
   9  11   3      41295.74      41124.49       625.50 o                         
  10  11   3       1530.84       1746.05       225.97 o                         
  11  11   3        720.58        695.14       269.31 o                         
  12  11   3       1958.42       2415.59       357.46 o                         
 -12  12   3       1305.24       1757.41       342.29 o                         
 -11  12   3        564.84        755.45       251.06 o                         
 -10  12   3         57.73        -97.61       209.63 o                         
  -9  12   3       7982.17       8582.92       322.03 o                         
  -8  12   3      10687.00      10286.91       260.37 o                         
  -7  12   3         94.49       -112.96       115.42 o                         
  -6  12   3       1994.57       2063.35       128.37 o                         
  -5  12   3        100.33        150.74        88.46 o                         
  -4  12   3       5355.35       5507.42       139.02 o                         
  -3  12   3         69.23         57.89        75.32 o                         
  -2  12   3      10723.21      10563.27       182.86 o                         
  -1  12   3         67.85         15.75        64.91 o                         
   0  12   3        841.27        843.12        98.27 o                         
   1  12   3       8907.91       8580.09       190.61 o                         
   2  12   3       3339.08       3596.03       147.23 o                         
   3  12   3       2641.69       2475.52       138.77 o                         
   4  12   3       1721.51       1859.79       124.36 o                         
   5  12   3          6.77       -106.88        78.34 o                         
   6  12   3       3495.09       3142.04       217.63 o                         
   7  12   3        837.45        657.08       147.05 o                         
   8  12   3       4976.89       5115.46       266.93 o                         
   9  12   3          6.58         51.73       187.25 o                         
  10  12   3        303.41        142.68       221.97 o                         
  11  12   3         13.56        278.14       293.37 o                         
 -11  13   3        104.97       -225.28       290.93 o                         
 -10  13   3        612.61        989.28       259.57 o                         
  -9  13   3        310.72        557.31       207.58 o                         
  -8  13   3       2123.73       2454.90       263.21 o                         
  -7  13   3      15690.44      15613.79       326.37 o                         
  -6  13   3       8041.72       7548.53       207.02 o                         
  -5  13   3       5741.52       5771.97       163.80 o                         
  -4  13   3       4433.86       4438.16       120.82 o                         
  -3  13   3      17932.15      18190.67       287.58 o                         
  -2  13   3      15344.14      15036.83       242.28 o                         
  -1  13   3       2718.39       2629.59       141.92 o                         
   0  13   3       3772.10       3940.28       168.92 o                         
   1  13   3        181.51         46.51        96.79 o                         
   2  13   3        190.47         71.03        91.65 o                         
   3  13   3       9747.72       9341.11       222.17 o                         
   4  13   3        247.80        243.12       108.38 o                         
   5  13   3       3388.29       3232.67       154.57 o                         
   6  13   3       6691.65       6475.87       280.65 o                         
   7  13   3       4550.43       4580.63       254.42 o                         
   8  13   3      14107.34      13042.65       346.16 o                         
   9  13   3        437.03        695.99       200.98 o                         
  10  13   3      15198.99      14702.07       583.59 o                         
 -10  14   3       2528.35       2355.65       315.50 o                         
  -9  14   3       1426.43       1399.76       208.25 o                         
  -8  14   3       2242.57       1795.44       188.72 o                         
  -7  14   3        628.58        784.38       159.68 o                         
  -6  14   3       5447.96       5585.65       172.54 o                         
  -5  14   3       2072.60       2362.81       132.69 o                         
  -4  14   3        949.40       1005.52       135.02 o                         
  -3  14   3       1180.69       1074.20       119.65 o                         
  -2  14   3         50.53       -122.98       107.17 o                         
  -1  14   3       1267.07       1182.86       120.46 o                         
   0  14   3       6182.37       6143.31       205.68 o                         
   1  14   3       1695.75       1723.21       132.58 o                         
   2  14   3       4716.65       4467.13       209.05 o                         
   3  14   3       4703.71       4272.91       237.93 o                         
   4  14   3      16706.40      15894.60       317.94 o                         
   5  14   3        684.35        931.22       171.17 o                         
   6  14   3        178.80        288.56       139.95 o                         
   7  14   3       2283.27       2588.07       222.38 o                         
   8  14   3       3811.84       4062.45       279.22 o                         
   9  14   3        632.45        510.45       331.58 o                         
  -9  15   3       9929.21      10733.54       464.25 o                         
  -8  15   3      12695.76      12089.07       410.71 o                         
  -7  15   3        988.42       1059.45       155.00 o                         
  -6  15   3      26423.46      25744.89       403.24 o                         
  -5  15   3       6634.81       6466.17       248.08 o                         
  -4  15   3       7116.88       7375.46       252.97 o                         
  -3  15   3       8863.70       8757.06       247.28 o                         
  -2  15   3        207.28        224.63       123.46 o                         
  -1  15   3        378.84        510.05       127.80 o                         
   0  15   3        955.17       1020.51       143.68 o                         
   1  15   3       8112.10       8237.50       250.33 o                         
   2  15   3      56842.32      55486.00       710.86 o                         
   3  15   3       7345.84       7363.76       281.81 o                         
   4  15   3      10997.16      10530.31       287.35 o                         
   5  15   3       7226.54       7677.68       257.51 o                         
   6  15   3       3222.26       3767.27       303.06 o                         
   7  15   3       7556.98       7242.23       506.18 o                         
   8  15   3       9936.28       9524.89       574.27 o                         
  -8  16   3        197.56        294.37       322.82 o                         
  -7  16   3       5502.01       6301.63       522.53 o                         
  -6  16   3       4987.86       4779.70       331.68 o                         
  -5  16   3        384.48        280.04       153.86 o                         
  -4  16   3       3116.03       3291.65       216.72 o                         
  -3  16   3       1111.85       1055.76       164.93 o                         
  -2  16   3       3753.77       3679.44       220.20 o                         
  -1  16   3       6036.75       6156.65       254.65 o                         
   0  16   3         71.61        312.73       148.60 o                         
   1  16   3       4818.89       5140.70       294.58 o                         
   2  16   3        327.27        436.41       173.43 o                         
   3  16   3       6169.51       5795.78       300.98 o                         
   4  16   3        601.82        766.21       185.87 o                         
   5  16   3       2225.40       2507.53       281.43 o                         
   6  16   3       3000.03       2987.86       427.54 o                         
   7  16   3       2726.03       2997.96       351.24 o                         
  -6  17   3       6746.13       6299.75       520.00 o                         
  -5  17   3       1333.64       1234.98       246.05 o                         
  -4  17   3      12060.24      11122.99       427.93 o                         
  -3  17   3        608.98        680.83       190.59 o                         
  -2  17   3        501.12        654.90       181.22 o                         
  -1  17   3       3263.14       3165.30       223.36 o                         
   0  17   3       5314.66       5000.41       302.48 o                         
   1  17   3      25949.14      25869.33       513.77 o                         
   2  17   3       6581.18       5930.97       355.71 o                         
   3  17   3      11392.04      11058.86       495.11 o                         
   4  17   3        442.56        568.91       282.46 o                         
   5  17   3       4410.32       4739.62       650.99 o                         
  -3  18   3       1315.72       1653.80       280.53 o                         
  -2  18   3          9.97       -268.68       227.56 o                         
  -1  18   3       6932.66       7168.39       410.40 o                         
   0  18   3       3191.34       3205.69       288.17 o                         
   1  18   3       1871.11       1722.14       302.20 o                         
   2  18   3         13.98          7.77       287.41 o                         
 -16   0   4       7135.72       8390.60       736.77 o                         
 -14   0   4        230.65        298.86       295.70 o                         
 -12   0   4       4253.89       4477.86       291.89 o                         
 -10   0   4      11457.59      11361.12       322.00 o                         
  -8   0   4     282889.09     280528.66      3785.17 o                         
  -6   0   4       1035.46        847.04        80.65 o                         
  -4   0   4      36886.82      35855.26       565.06 o                         
  -2   0   4      58618.30      58370.14       843.60 o                         
   0   0   4        159.54        205.09        37.71 o                         
   2   0   4      29421.18      27345.96       395.16 o                         
   4   0   4     127961.30     120470.70      1576.13 o                         
   6   0   4       7772.08       7958.68       254.41 o                         
   8   0   4      99428.61     103456.53      1320.48 o                         
  10   0   4      74713.49      73350.81      1019.50 o                         
  12   0   4      65140.84      63341.26      1018.94 o                         
  14   0   4       3518.88       3348.78       349.43 o                         
 -16   1   4       1976.55       2423.13       376.13 o                         
 -15   1   4       5836.74       6270.51       379.18 o                         
 -14   1   4          7.70         22.10       212.63 o                         
 -13   1   4        295.95        622.62       189.00 o                         
 -12   1   4       6393.96       6370.84       252.95 o                         
 -11   1   4       1030.11       1165.98       124.95 o                         
 -10   1   4        109.98        199.51        92.21 o                         
  -9   1   4      13680.77      13320.20       226.67 o                         
  -8   1   4      12160.72      11841.39       193.55 o                         
  -7   1   4       4143.34       4111.05       113.40 o                         
  -6   1   4       2652.06       2930.59        94.72 o                         
  -5   1   4      29835.73      29248.15       305.81 o                         
  -4   1   4        415.83        392.05        41.43 o                         
  -3   1   4      11309.74      11350.84       154.98 o                         
  -2   1   4       1652.78       1618.18        46.17 o                         
  -1   1   4       2491.47       2488.88        54.29 o                         
   0   1   4        408.59        374.13        27.98 o                         
   1   1   4        259.39        173.16        19.32 o                         
   2   1   4      10070.44      10438.45       148.67 o                         
   3   1   4        156.99        140.28        36.45 o                         
   4   1   4       1012.43       1198.01        68.77 o                         
   5   1   4      46744.67      48662.71       480.21 o                         
   6   1   4       2098.68       2178.00        88.94 o                         
   7   1   4      10716.06      10540.48       172.71 o                         
   8   1   4       2043.97       1859.01       104.18 o                         
   9   1   4         11.06         48.73        86.76 o                         
  10   1   4          0.71        248.89       100.40 o                         
  11   1   4        330.96        248.79       116.00 o                         
  12   1   4        122.91        -18.96       139.86 o                         
  13   1   4       1026.15       1147.60       180.48 o                         
  14   1   4       4061.70       4677.82       291.99 o                         
 -16   2   4        345.06       1003.60       355.88 o                         
 -15   2   4      29788.94      28806.63       684.81 o                         
 -14   2   4        346.41        698.61       219.89 o                         
 -13   2   4       3988.76       4282.49       275.16 o                         
 -12   2   4         18.49         53.48       130.65 o                         
 -11   2   4       6306.64       6194.01       205.39 o                         
 -10   2   4       3654.94       3377.46       183.89 o                         
  -9   2   4       1769.93       1858.65       111.56 o                         
  -8   2   4      21139.18      21788.25       317.47 o                         
  -7   2   4      15475.54      15223.31       217.08 o                         
  -6   2   4        754.40        746.70        61.10 o                         
  -5   2   4      44903.91      41377.98       444.92 o                         
  -4   2   4       6404.59       7043.83       123.19 o                         
  -3   2   4         78.94        151.02        25.58 o                         
  -2   2   4      67533.56      69047.59       624.02 o                         
  -1   2   4      37842.98      36708.57       327.84 o                         
   0   2   4      85732.23      86522.72       728.15 o                         
   1   2   4        274.95        272.74        28.24 o                         
   2   2   4        176.34        129.25        30.24 o                         
   3   2   4      22063.94      23299.47       256.71 o                         
   4   2   4       2902.33       2783.42        78.67 o                         
   5   2   4        311.56        480.44        55.43 o                         
   6   2   4      15534.92      15716.82       201.94 o                         
   7   2   4       1935.86       1871.87        97.09 o                         
   8   2   4       1146.38       1201.81        88.84 o                         
   9   2   4       5095.86       5330.13       160.92 o                         
  10   2   4       1357.77       1454.33       116.62 o                         
  11   2   4       6149.93       6036.29       213.23 o                         
  12   2   4      12202.62      12767.71       298.33 o                         
  13   2   4       4592.41       4548.66       290.26 o                         
  14   2   4         46.49        469.06       228.31 o                         
 -15   3   4        223.28        221.52       299.48 o                         
 -14   3   4        395.96        290.69       215.48 o                         
 -13   3   4      10420.38      10123.86       332.28 o                         
 -12   3   4       1339.55       1421.89       149.29 o                         
 -11   3   4       3124.06       2800.33       164.89 o                         
 -10   3   4       3483.41       3165.66       148.90 o                         
  -9   3   4        188.90        245.87        84.12 o                         
  -8   3   4        723.68        800.90        80.98 o                         
  -7   3   4      14378.04      13980.72       200.60 o                         
  -6   3   4       3134.09       2910.65        98.55 o                         
  -5   3   4      14629.99      14704.12       187.90 o                         
  -4   3   4      15636.37      16277.43       198.57 o                         
  -3   3   4      15019.73      14750.74       190.08 o                         
  -2   3   4         23.21          9.13        31.88 o                         
  -1   3   4         45.79         68.11        18.99 o                         
   0   3   4       1143.06        984.26        38.16 o                         
   1   3   4        635.48        583.86        43.79 o                         
   2   3   4        770.25        821.43        48.67 o                         
   3   3   4      11828.52      11834.73       154.88 o                         
   4   3   4       2747.40       2508.60        80.15 o                         
   5   3   4       6200.61       5972.25       127.03 o                         
   6   3   4       5143.26       5079.26       113.86 o                         
   7   3   4      17268.65      17046.91       228.64 o                         
   8   3   4        213.25        253.03        75.65 o                         
   9   3   4       4200.91       4255.90       160.92 o                         
  10   3   4       4734.32       4833.90       182.17 o                         
  11   3   4          0.45        147.17       128.59 o                         
  12   3   4       2324.44       2674.87       191.39 o                         
  13   3   4       1110.48       1364.55       209.76 o                         
  14   3   4         53.17        -27.45       271.64 o                         
 -15   4   4        383.68        449.23       306.98 o                         
 -14   4   4       1087.81       1195.99       219.60 o                         
 -13   4   4      29335.64      29466.04       569.64 o                         
 -12   4   4       1779.65       1848.04       190.63 o                         
 -11   4   4        993.20       1009.42       115.17 o                         
 -10   4   4         17.06         45.47        86.56 o                         
  -9   4   4         39.69        157.31        75.51 o                         
  -8   4   4      19427.60      19050.78       249.66 o                         
  -7   4   4      42167.69      42737.97       430.51 o                         
  -6   4   4      53462.75      53090.88       522.19 o                         
  -5   4   4       3629.79       3630.59        93.74 o                         
  -4   4   4      55627.96      60838.84       722.31 o                         
  -3   4   4      52649.77      50245.12       599.61 o                         
  -2   4   4       8345.74       7974.77       131.57 o                         
  -1   4   4      44521.67      45151.75       424.45 o                         
   0   4   4      10793.78      10483.86       120.54 o                         
   1   4   4        618.54        433.31        31.51 o                         
   2   4   4        724.47        395.03        42.89 o                         
   3   4   4      67649.37      70340.48       734.41 o                         
   4   4   4      62337.47      62132.09       645.68 o                         
   5   4   4      22832.35      23289.63       297.46 o                         
   6   4   4       3298.52       3991.97       109.53 o                         
   7   4   4       3341.76       3261.26       121.21 o                         
   8   4   4       8518.07       8120.61       177.58 o                         
   9   4   4        125.11        139.91        90.85 o                         
  10   4   4        135.71         99.38       104.39 o                         
  11   4   4       7190.71       7076.93       245.00 o                         
  12   4   4       5117.76       5203.38       263.55 o                         
  13   4   4      19325.45      18967.16       474.94 o                         
  14   4   4       9429.15       8866.77       403.04 o                         
 -15   5   4       1093.35       1132.92       305.78 o                         
 -14   5   4       7297.42       7109.73       350.43 o                         
 -13   5   4        978.99       1296.24       194.52 o                         
 -12   5   4       1756.92       1356.37       155.81 o                         
 -11   5   4        530.74        813.15       114.11 o                         
 -10   5   4      13215.03      13204.96       236.04 o                         
  -9   5   4         39.48         56.01        78.01 o                         
  -8   5   4       1112.20       1077.28        83.13 o                         
  -7   5   4      21828.18      21867.54       263.66 o                         
  -6   5   4        718.68        685.54        78.99 o                         
  -5   5   4      16523.13      16721.31       230.01 o                         
  -4   5   4       1079.22       1179.72        68.08 o                         
  -3   5   4      11826.71      11779.39       158.20 o                         
  -2   5   4       1718.85       1735.66        61.23 o                         
  -1   5   4      14112.03      14535.67       166.66 o                         
   0   5   4       3020.73       3014.90        62.16 o                         
   1   5   4        359.58        368.54        32.63 o                         
   2   5   4      13964.11      14078.37       157.61 o                         
   3   5   4      24320.36      25111.37       257.56 o                         
   4   5   4       3458.21       3360.87        97.70 o                         
   5   5   4       1736.16       1674.27        75.14 o                         
   6   5   4       1393.28       1432.82        84.16 o                         
   7   5   4       3901.98       4263.86       135.38 o                         
   8   5   4        103.73        231.45        80.01 o                         
   9   5   4      12822.81      12637.28       231.98 o                         
  10   5   4          6.74        -57.95       103.91 o                         
  11   5   4        131.53        124.64       132.50 o                         
  12   5   4         13.68        197.65       193.96 o                         
  13   5   4       1088.31       1255.63       237.61 o                         
  14   5   4        651.57        597.29       221.27 o                         
 -15   6   4        575.10        577.80       301.92 o                         
 -14   6   4      17993.75      18888.94       529.23 o                         
 -13   6   4        773.19        669.22       171.65 o                         
 -12   6   4      11696.74      11555.06       308.27 o                         
 -11   6   4        264.82        276.61       117.65 o                         
 -10   6   4       5118.45       5560.09       180.51 o                         
  -9   6   4      26894.81      26323.16       327.96 o                         
  -8   6   4      12410.51      13047.10       205.96 o                         
  -7   6   4      13722.96      13700.27       206.54 o                         
  -6   6   4       4732.31       4925.91       156.93 o                         
  -5   6   4       1724.51       1480.39        68.40 o                         
  -4   6   4      16700.16      16759.31       217.49 o                         
  -3   6   4       1502.65       1469.87        66.22 o                         
  -2   6   4      12241.72      13176.68       171.52 o                         
  -1   6   4      37311.92      39025.99       347.18 o                         
   0   6   4      14431.28      15249.26       162.32 o                         
   1   6   4      34629.96      35993.70       328.97 o                         
   2   6   4      30848.42      32377.41       304.36 o                         
   3   6   4      39835.50      40414.88       359.85 o                         
   4   6   4       1162.54       1670.74        76.27 o                         
   5   6   4      16217.78      15949.09       200.29 o                         
   6   6   4       9920.87      10247.75       161.33 o                         
   7   6   4        302.34        281.57        72.56 o                         
   8   6   4      20617.37      19997.92       296.22 o                         
   9   6   4      25941.70      26105.98       343.31 o                         
  10   6   4       6848.40       7251.96       213.86 o                         
  11   6   4       7454.54       7497.61       322.52 o                         
  12   6   4         76.16        122.56       195.23 o                         
  13   6   4      26070.75      25654.87       618.60 o                         
  14   6   4       3106.44       3838.22       349.26 o                         
 -14   7   4          5.22        364.40       249.56 o                         
 -13   7   4       1482.53       1280.94       241.66 o                         
 -12   7   4       1781.29       1722.92       216.26 o                         
 -11   7   4       1330.68       1222.59       164.67 o                         
 -10   7   4         41.65        -72.40       117.88 o                         
  -9   7   4       6177.44       5826.66       142.74 o                         
  -8   7   4          4.64         46.11        66.36 o                         
  -7   7   4       1697.91       1779.88        86.91 o                         
  -6   7   4          0.35         52.68        52.10 o                         
  -5   7   4       6997.59       6626.04       146.99 o                         
  -4   7   4       3685.70       3584.67       110.59 o                         
  -3   7   4       1616.66       1590.17        69.10 o                         
  -2   7   4      24748.49      24525.70       274.50 o                         
  -1   7   4       1186.03       1217.33        61.02 o                         
   0   7   4       1825.14       1906.52        63.15 o                         
   1   7   4        115.95        113.34        36.32 o                         
   2   7   4       2179.98       2176.86        70.17 o                         
   3   7   4       1765.85       1700.57        75.99 o                         
   4   7   4       2582.21       2774.01        91.23 o                         
   5   7   4       6587.07       6514.12       117.93 o                         
   6   7   4       3233.71       2814.98        94.95 o                         
   7   7   4        536.26        465.64        74.90 o                         
   8   7   4      21338.19      20916.19       338.20 o                         
   9   7   4       4911.03       4709.00       186.67 o                         
  10   7   4       1349.38       1354.35       170.75 o                         
  11   7   4       2618.61       2675.31       230.83 o                         
  12   7   4       2155.89       1566.14       371.11 o                         
  13   7   4        113.14        431.56       296.38 o                         
 -14   8   4      33397.80      32635.59       764.45 o                         
 -13   8   4       6173.07       6464.63       388.36 o                         
 -12   8   4        257.92        238.48       198.37 o                         
 -11   8   4      10417.14      10927.86       373.60 o                         
 -10   8   4       7467.37       7508.83       240.39 o                         
  -9   8   4         55.31         24.78       108.35 o                         
  -8   8   4       6052.85       5886.71       175.42 o                         
  -7   8   4       9855.47       9741.60       162.32 o                         
  -6   8   4      25620.79      26410.80       318.12 o                         
  -5   8   4        283.09        118.04        67.66 o                         
  -4   8   4       3785.98       3681.38       114.90 o                         
  -3   8   4        939.06       1042.29        63.11 o                         
  -2   8   4      23190.49      23356.81       252.34 o                         
  -1   8   4     100528.29     103111.55       818.38 o                         
   0   8   4      17596.42      18244.71       198.36 o                         
   1   8   4       6258.90       6543.43       105.27 o                         
   2   8   4       2251.82       2219.56        80.35 o                         
   3   8   4      23228.61      23343.95       265.17 o                         
   4   8   4         85.56        155.00        51.87 o                         
   5   8   4      35448.07      36247.84       366.96 o                         
   6   8   4       1619.04       1739.06        85.76 o                         
   7   8   4        933.65        908.86       109.93 o                         
   8   8   4      11017.35      10964.17       258.00 o                         
   9   8   4       7183.27       7173.62       285.71 o                         
  10   8   4      24439.04      23580.52       661.27 o                         
  11   8   4       2398.17       2305.02       279.52 o                         
  12   8   4        949.20       1077.65       277.41 o                         
  13   8   4      15008.22      15335.52       625.28 o                         
 -14   9   4        137.97        422.79       349.78 o                         
 -13   9   4       1057.91        807.62       341.53 o                         
 -12   9   4       7274.47       6562.32       369.15 o                         
 -11   9   4          2.94        346.15       195.27 o                         
 -10   9   4        416.26        526.52       143.44 o                         
  -9   9   4         32.82        192.56       110.65 o                         
  -8   9   4       4677.23       4841.98       188.81 o                         
  -7   9   4         52.00          9.82        58.07 o                         
  -6   9   4        396.02        427.80        79.55 o                         
  -5   9   4       2934.83       2922.04       120.70 o                         
  -4   9   4        318.29        324.22        68.11 o                         
  -3   9   4       6103.83       5835.61       123.87 o                         
  -2   9   4      16082.29      15963.78       195.86 o                         
  -1   9   4       4953.58       4816.44       107.33 o                         
   0   9   4        195.57        158.94        46.17 o                         
   1   9   4        599.56        718.37        61.34 o                         
   2   9   4       2011.70       2089.05        91.35 o                         
   3   9   4       1791.85       1765.04        88.51 o                         
   4   9   4         67.57        -69.41        58.71 o                         
   5   9   4       2976.68       2846.07       107.37 o                         
   6   9   4       3140.46       2944.98       138.73 o                         
   7   9   4       3696.82       3386.60       164.40 o                         
   8   9   4       2832.66       2889.26       220.18 o                         
   9   9   4        249.81        201.78       159.31 o                         
  10   9   4       1785.11       1699.26       219.57 o                         
  11   9   4       1903.63       2025.70       274.22 o                         
  12   9   4        194.23       -218.18       272.23 o                         
 -13  10   4      14956.80      14231.30       599.36 o                         
 -12  10   4      13136.55      12015.65       507.54 o                         
 -11  10   4       9904.59      10375.81       350.03 o                         
 -10  10   4      18230.46      17430.70       436.12 o                         
  -9  10   4       2230.02       2048.46       174.39 o                         
  -8  10   4       2387.68       2783.84       190.14 o                         
  -7  10   4      14370.53      14660.84       279.84 o                         
  -6  10   4      48086.00      47021.70       519.84 o                         
  -5  10   4       3891.22       3834.11       143.16 o                         
  -4  10   4      42235.79      41652.18       435.33 o                         
  -3  10   4      23024.64      22213.17       251.28 o                         
  -2  10   4      19188.73      19506.12       236.42 o                         
  -1  10   4        223.14        261.65        61.97 o                         
   0  10   4      22583.47      21899.23       265.69 o                         
   1  10   4       5926.40       5576.46       144.82 o                         
   2  10   4      24549.38      24402.47       281.04 o                         
   3  10   4      23148.53      23197.63       270.43 o                         
   4  10   4       3110.23       3002.09       115.12 o                         
   5  10   4      17912.00      18044.05       249.47 o                         
   6  10   4       2174.21       2082.74       122.39 o                         
   7  10   4      10008.04       9896.20       242.63 o                         
   8  10   4       1802.04       1741.32       164.30 o                         
   9  10   4       1291.74       1339.79       199.22 o                         
  10  10   4        271.48        281.76       206.54 o                         
  11  10   4         57.67        539.10       261.73 o                         
  12  10   4       2633.18       2855.96       348.39 o                         
 -12  11   4       2029.42       2515.20       318.96 o                         
 -11  11   4       1384.71       1320.55       250.71 o                         
 -10  11   4       1434.94       1601.13       296.54 o                         
  -9  11   4        841.54        838.54       156.14 o                         
  -8  11   4         95.79         31.17       143.61 o                         
  -7  11   4         20.79        274.72       108.84 o                         
  -6  11   4       2153.08       2226.51       129.54 o                         
  -5  11   4         22.58         -7.33        80.96 o                         
  -4  11   4       5881.05       5879.84       136.82 o                         
  -3  11   4       4000.68       3899.04       126.84 o                         
  -2  11   4       1144.06       1123.34        89.04 o                         
  -1  11   4         39.90         42.81        68.65 o                         
   0  11   4      14940.61      14859.31       224.84 o                         
   1  11   4         39.39        170.44        80.04 o                         
   2  11   4         92.77        101.01        72.96 o                         
   3  11   4         25.89        -15.04        64.68 o                         
   4  11   4        914.13        856.58        87.22 o                         
   5  11   4        210.96        238.53       125.18 o                         
   6  11   4        690.18        589.83       116.59 o                         
   7  11   4       5408.73       4949.95       208.77 o                         
   8  11   4       1138.90       1153.15       166.05 o                         
   9  11   4        341.17        119.73       197.13 o                         
  10  11   4      17291.81      17593.86       497.51 o                         
  11  11   4          3.13       -173.29       292.83 o                         
 -12  12   4        300.32        240.53       335.09 o                         
 -11  12   4       2597.21       2723.00       262.93 o                         
 -10  12   4        619.07        810.01       179.66 o                         
  -9  12   4      11974.25      11970.14       340.23 o                         
  -8  12   4       8687.19       8835.86       279.20 o                         
  -7  12   4        120.63        311.43       117.91 o                         
  -6  12   4       2601.79       2805.41       219.15 o                         
  -5  12   4      10921.37      10740.73       205.45 o                         
  -4  12   4        723.63        703.47        84.20 o                         
  -3  12   4        925.84        859.75        72.15 o                         
  -2  12   4      43959.49      42368.64       458.82 o                         
  -1  12   4       6847.66       7119.34       191.42 o                         
   0  12   4       1264.96       1365.78       107.01 o                         
   1  12   4      40173.64      39655.82       444.09 o                         
   2  12   4       3094.44       3231.71       142.90 o                         
   3  12   4       6337.64       6171.45       179.11 o                         
   4  12   4        500.35        563.18       105.06 o                         
   5  12   4        686.00        848.88       111.10 o                         
   6  12   4      27734.67      27248.83       428.20 o                         
   7  12   4        895.81       1061.22       221.21 o                         
   8  12   4          0.55        -38.56       147.90 o                         
   9  12   4         21.46        300.66       251.24 o                         
  10  12   4      26263.53      25597.91       861.98 o                         
  11  12   4        503.83        688.15       354.18 o                         
 -11  13   4       1501.45       1815.16       338.35 o                         
 -10  13   4       1633.63       1384.12       235.16 o                         
  -9  13   4        618.53        449.65       173.73 o                         
  -8  13   4        722.93        895.89       157.96 o                         
  -7  13   4         32.91       -190.10       126.73 o                         
  -6  13   4         59.57        -62.01       115.71 o                         
  -5  13   4        277.40        338.35        85.64 o                         
  -4  13   4       1908.23       1958.20       104.66 o                         
  -3  13   4        410.36        534.73       112.79 o                         
  -2  13   4         95.28         -7.42        90.50 o                         
  -1  13   4       6687.49       6445.46       175.46 o                         
   0  13   4       2815.15       2968.11       140.60 o                         
   1  13   4        908.36        888.92       117.90 o                         
   2  13   4        552.32        508.93       104.34 o                         
   3  13   4        110.22         37.95       113.34 o                         
   4  13   4        141.51        126.95       128.62 o                         
   5  13   4         15.74        201.34       108.64 o                         
   6  13   4       1000.76       1088.02       156.33 o                         
   7  13   4        845.67        657.47       198.58 o                         
   8  13   4        604.21        595.48       225.02 o                         
   9  13   4       4283.06       3850.09       281.90 o                         
  10  13   4        513.10         18.87       279.66 o                         
 -10  14   4         23.68       -164.73       282.59 o                         
  -9  14   4       1014.53       1334.83       213.53 o                         
  -8  14   4      32742.93      32382.87       626.01 o                         
  -7  14   4       1524.70       1724.47       206.95 o                         
  -6  14   4       3299.95       3123.30       152.61 o                         
  -5  14   4       1551.10       1607.46       125.88 o                         
  -4  14   4        304.21        -56.84       137.76 o                         
  -3  14   4       3893.68       3830.56       160.40 o                         
  -2  14   4      51627.42      51304.13       571.60 o                         
  -1  14   4        383.61        392.14       116.27 o                         
   0  14   4         28.47        122.12       115.58 o                         
   1  14   4      28217.93      28447.41       409.34 o                         
   2  14   4        149.20        230.34       133.84 o                         
   3  14   4       3804.51       3694.86       215.58 o                         
   4  14   4      49928.93      48486.88       664.83 o                         
   5  14   4       2078.15       2391.95       170.40 o                         
   6  14   4       1475.76       1475.10       178.27 o                         
   7  14   4       5227.44       5170.28       364.24 o                         
   8  14   4      24396.15      23872.85       596.50 o                         
   9  14   4       3905.75       4555.83       465.40 o                         
  -9  15   4        123.68       -419.72       279.82 o                         
  -8  15   4         11.75        308.09       182.90 o                         
  -7  15   4        422.92        393.41       148.02 o                         
  -6  15   4         18.20        155.00       110.75 o                         
  -5  15   4       1628.90       1539.08       153.43 o                         
  -4  15   4       2992.36       3045.88       222.05 o                         
  -3  15   4         33.60         42.92       133.94 o                         
  -2  15   4       3489.54       3683.57       203.34 o                         
  -1  15   4        996.73       1152.23       154.53 o                         
   0  15   4        292.57        349.99       134.60 o                         
   1  15   4         22.10         69.29       146.16 o                         
   2  15   4       1569.97       1450.98       172.61 o                         
   3  15   4        490.22        551.74       138.96 o                         
   4  15   4          8.03       -221.17       147.45 o                         
   5  15   4        209.58        -61.68       150.57 o                         
   6  15   4       2895.56       2907.76       283.28 o                         
   7  15   4        203.73        349.75       306.39 o                         
   8  15   4       3758.44       4185.19       405.64 o                         
  -7  16   4        348.08        573.58       208.05 o                         
  -6  16   4         90.73        224.34       198.00 o                         
  -5  16   4       3735.99       3492.26       217.00 o                         
  -4  16   4       4322.87       4201.18       241.77 o                         
  -3  16   4        481.77        502.64       165.16 o                         
  -2  16   4       8177.66       8629.39       284.88 o                         
  -1  16   4       8357.70       7605.14       277.77 o                         
   0  16   4       1918.03       1786.21       172.40 o                         
   1  16   4        287.83         52.39       171.22 o                         
   2  16   4        714.52        522.92       181.35 o                         
   3  16   4        379.72        502.59       180.19 o                         
   4  16   4      16480.03      16231.01       441.83 o                         
   5  16   4       2225.87       1978.47       296.13 o                         
   6  16   4        965.94       1210.06       301.57 o                         
  -5  17   4        216.26        126.57       330.48 o                         
  -4  17   4         97.67        562.45       194.14 o                         
  -3  17   4         46.66        221.02       249.89 o                         
  -2  17   4       2037.23       1990.47       203.85 o                         
  -1  17   4        173.50        358.73       201.59 o                         
   0  17   4        459.43        491.51       203.03 o                         
   1  17   4       8242.66       8105.74       362.13 o                         
   2  17   4        274.59        174.12       238.17 o                         
   3  17   4        243.89         10.42       269.33 o                         
   4  17   4         99.56       -212.44       276.29 o                         
  -2  18   4        180.66       -367.20       246.17 o                         
  -1  18   4      32577.18      32307.72       755.83 o                         
   0  18   4       2661.61       2982.40       327.37 o                         
   1  18   4         46.23        147.08       282.60 o                         
 -15   0   5       2697.41       2949.76       442.76 o                         
 -13   0   5       2016.84       1700.70       562.43 o                         
 -11   0   5        741.43        823.21       171.75 o                         
  -9   0   5      22033.88      21040.74       421.42 o                         
  -7   0   5       5790.25       5373.27       174.76 o                         
  -5   0   5      21893.01      22195.84       366.38 o                         
  -3   0   5      15680.17      14970.73       304.30 o                         
  -1   0   5      48254.61      49159.69       728.26 o                         
   1   0   5         32.85          1.74        47.43 o                         
   3   0   5      11488.33      12473.55       233.66 o                         
   5   0   5       4371.85       3931.81       160.85 o                         
   7   0   5      13088.78      12282.94       280.23 o                         
   9   0   5      33849.50      33785.41       554.80 o                         
  11   0   5       6618.78       5948.01       338.67 o                         
  13   0   5        841.70       1001.95       253.07 o                         
 -16   1   5       2262.94       2495.43       378.83 o                         
 -15   1   5       6257.18       5904.83       383.77 o                         
 -14   1   5       4877.21       5474.96       416.89 o                         
 -13   1   5       4089.31       3954.12       299.31 o                         
 -12   1   5       3062.14       3112.69       212.33 o                         
 -11   1   5       3457.39       3638.46       207.80 o                         
 -10   1   5      42227.34      42222.28       518.40 o                         
  -9   1   5      94507.54      97448.25      1248.94 o                         
  -8   1   5      13314.63      13452.69       216.53 o                         
  -7   1   5       6311.76       6720.95       144.59 o                         
  -6   1   5        708.98        563.70        64.01 o                         
  -5   1   5       7881.14       7527.81       152.65 o                         
  -4   1   5       3768.49       3529.43        94.00 o                         
  -3   1   5       5795.29       5696.74       101.89 o                         
  -2   1   5      38615.63      39977.93       426.43 o                         
  -1   1   5      69852.68      71694.18       637.46 o                         
   0   1   5     402740.16     366406.59      3368.66 o                         
   1   1   5       5775.20       5735.55        93.11 o                         
   2   1   5       1340.30       1453.47        54.46 o                         
   3   1   5      43790.77      40833.34       440.18 o                         
   4   1   5      17556.59      18419.55       248.81 o                         
   5   1   5       7301.96       7629.26       144.84 o                         
   6   1   5       1193.45       1277.56        93.85 o                         
   7   1   5       8362.60       8595.56       157.18 o                         
   8   1   5      65399.75      67092.80       647.07 o                         
   9   1   5         33.15         73.94        86.94 o                         
  10   1   5      45289.18      44444.00       489.47 o                         
  11   1   5       9835.45       9476.10       245.76 o                         
  12   1   5         14.73        139.64       145.70 o                         
  13   1   5         31.20         82.70       186.53 o                         
  14   1   5        937.34       1324.76       265.31 o                         
 -15   2   5       3314.21       3753.50       333.13 o                         
 -14   2   5       1342.59       1230.21       239.16 o                         
 -13   2   5       6891.11       7168.43       380.44 o                         
 -12   2   5       6988.05       7179.64       269.55 o                         
 -11   2   5       2283.97       2260.12       191.22 o                         
 -10   2   5       3711.92       3567.23       165.67 o                         
  -9   2   5         33.52        -62.83        77.32 o                         
  -8   2   5       6188.15       6655.77       156.54 o                         
  -7   2   5        867.27        948.12        77.38 o                         
  -6   2   5        804.76        775.00        65.60 o                         
  -5   2   5       3432.29       3657.30        97.11 o                         
  -4   2   5       1289.80       1121.15        56.80 o                         
  -3   2   5      12890.65      12411.16       152.96 o                         
  -2   2   5       7710.40       7419.36        96.29 o                         
  -1   2   5       8776.76       8999.55       112.72 o                         
   0   2   5       4531.55       4667.47        70.91 o                         
   1   2   5       6482.51       6822.71        99.30 o                         
   2   2   5       1827.31       1768.26        52.22 o                         
   3   2   5         22.47         56.73        38.94 o                         
   4   2   5      14750.04      14538.45       198.39 o                         
   5   2   5       2309.83       2228.43        96.13 o                         
   6   2   5        112.30        121.64        60.99 o                         
   7   2   5       1973.84       2096.10       103.98 o                         
   8   2   5         90.63        130.06        79.40 o                         
   9   2   5       5792.80       6025.55       202.24 o                         
  10   2   5         36.06        -63.87       109.03 o                         
  11   2   5         19.07         14.70       128.69 o                         
  12   2   5        350.84        192.07       187.02 o                         
  13   2   5        497.27        583.96       239.96 o                         
  14   2   5       3956.90       3657.87       302.05 o                         
 -15   3   5       6073.96       6041.48       508.96 o                         
 -14   3   5        410.10        390.48       225.37 o                         
 -13   3   5       7110.80       7260.07       385.97 o                         
 -12   3   5      51108.04      52720.53       723.98 o                         
 -11   3   5      16677.88      16638.20       303.88 o                         
 -10   3   5         31.24        -52.92        96.17 o                         
  -9   3   5        935.42        942.98        98.14 o                         
  -8   3   5         24.10         84.42        73.59 o                         
  -7   3   5         16.49         83.33        59.01 o                         
  -6   3   5      19446.94      19362.22       322.69 o                         
  -5   3   5      65093.14      69646.59       627.23 o                         
  -4   3   5      54323.09      52726.59       497.65 o                         
  -3   3   5       1905.82       1214.09        75.10 o                         
  -2   3   5     107746.80     103823.59       998.86 o                         
  -1   3   5      11208.90       9887.62       116.07 o                         
   0   3   5      19448.52      18209.51       187.40 o                         
   1   3   5      12975.91      15216.09       183.35 o                         
   2   3   5        335.46        351.32        36.14 o                         
   3   3   5      19337.75      21530.15       293.02 o                         
   4   3   5       3885.19       4109.05        98.52 o                         
   5   3   5      15106.08      15809.82       223.46 o                         
   6   3   5       2336.47       2369.11       100.78 o                         
   7   3   5       2960.88       2939.95       114.71 o                         
   8   3   5      30374.42      30484.88       366.93 o                         
   9   3   5       8626.76       8307.03       199.18 o                         
  10   3   5       9573.16       9415.09       232.78 o                         
  11   3   5      12986.78      13440.83       304.74 o                         
  12   3   5      35378.36      34053.55       508.40 o                         
  13   3   5        428.07        474.08       196.03 o                         
  14   3   5      15478.41      14473.16       474.91 o                         
 -15   4   5        174.91        693.10       305.04 o                         
 -14   4   5         32.00         15.21       222.46 o                         
 -13   4   5       1619.99       1793.57       217.04 o                         
 -12   4   5          5.85        -61.66       152.11 o                         
 -11   4   5       3450.20       3625.95       214.14 o                         
 -10   4   5        983.91        908.00       101.70 o                         
  -9   4   5        444.13        383.70        82.77 o                         
  -8   4   5        850.01        994.64        81.17 o                         
  -7   4   5      12162.23      11435.32       183.65 o                         
  -6   4   5       4241.70       4125.24       115.49 o                         
  -5   4   5      21415.41      20752.01       246.82 o                         
  -4   4   5         20.56        -63.14        42.10 o                         
  -3   4   5      27765.35      28456.95       367.89 o                         
  -2   4   5        480.16        371.90        45.54 o                         
  -1   4   5         18.42          2.85        23.82 o                         
   0   4   5        712.10        665.93        38.55 o                         
   1   4   5       7289.98       6860.80       114.04 o                         
   2   4   5        467.69        508.03        46.03 o                         
   3   4   5       6400.57       6552.72       109.97 o                         
   4   4   5       3546.78       3582.28        90.57 o                         
   5   4   5      26162.62      24840.43       291.54 o                         
   6   4   5        984.50       1010.12        72.87 o                         
   7   4   5      15261.62      15144.53       219.96 o                         
   8   4   5        245.06        164.84        94.99 o                         
   9   4   5       3934.04       3671.57       162.16 o                         
  10   4   5        568.85        412.31       114.29 o                         
  11   4   5       5748.03       5879.81       253.43 o                         
  12   4   5         64.18        394.19       179.94 o                         
  13   4   5       1686.68       1727.69       222.83 o                         
  14   4   5       1901.73       2167.80       261.42 o                         
 -15   5   5        819.59        720.75       325.79 o                         
 -14   5   5      10505.66      10120.79       406.04 o                         
 -13   5   5        100.93         59.04       187.28 o                         
 -12   5   5       6183.82       5760.31       285.54 o                         
 -11   5   5        928.54        993.97       123.32 o                         
 -10   5   5      50471.65      49364.84       545.50 o                         
  -9   5   5      45156.21      45160.67       479.25 o                         
  -8   5   5      15796.26      15153.28       224.17 o                         
  -7   5   5      29487.86      29822.01       331.33 o                         
  -6   5   5        167.25        174.43        53.33 o                         
  -5   5   5        730.01        725.75        81.25 o                         
  -4   5   5      20060.20      19851.99       263.04 o                         
  -3   5   5         56.07        107.77        48.87 o                         
  -2   5   5      17562.68      18575.44       208.33 o                         
  -1   5   5      23966.70      23920.24       243.83 o                         
   0   5   5       4178.80       4569.81        81.55 o                         
   1   5   5      20484.43      18371.56       191.69 o                         
   2   5   5      21012.93      20867.13       238.83 o                         
   3   5   5      12374.83      12694.39       175.30 o                         
   4   5   5       3844.61       3601.51       101.50 o                         
   5   5   5      18031.31      17249.88       225.85 o                         
   6   5   5         39.94        133.49        60.89 o                         
   7   5   5       6815.73       6655.56       152.82 o                         
   8   5   5       3146.61       3356.95       143.92 o                         
   9   5   5       1506.74       1629.71       120.02 o                         
  10   5   5       2561.52       2614.29       162.09 o                         
  11   5   5        844.96        963.87       150.77 o                         
  12   5   5         94.00       -188.81       165.84 o                         
  13   5   5        716.71        814.38       215.33 o                         
  14   5   5        201.26        410.05       272.71 o                         
 -15   6   5       1535.53       1592.75       350.02 o                         
 -14   6   5        432.54        412.77       287.42 o                         
 -13   6   5        850.15        888.09       188.36 o                         
 -12   6   5         32.96         61.26       201.61 o                         
 -11   6   5       2957.75       2964.75       183.15 o                         
 -10   6   5       4820.41       4628.20       182.84 o                         
  -9   6   5       2378.73       2679.40       128.97 o                         
  -8   6   5         19.80        138.22        72.60 o                         
  -7   6   5          0.75        -24.55        63.52 o                         
  -6   6   5       4428.98       4545.45       138.36 o                         
  -5   6   5      13016.41      13316.48       204.68 o                         
  -4   6   5        847.01        913.71        61.35 o                         
  -3   6   5       3577.38       3832.30       111.21 o                         
  -2   6   5       2104.47       2104.95        80.80 o                         
  -1   6   5       4921.22       4931.00       102.42 o                         
   0   6   5       8671.45       8467.99       118.66 o                         
   1   6   5          8.67         -2.17        32.71 o                         
   2   6   5       6945.87       6996.36       105.02 o                         
   3   6   5        316.00        295.81        48.62 o                         
   4   6   5       1602.60       1496.61        75.55 o                         
   5   6   5       5276.94       5191.58       117.00 o                         
   6   6   5       1859.02       1840.13        93.52 o                         
   7   6   5       4689.36       4676.14       137.35 o                         
   8   6   5       1256.26       1383.02       103.56 o                         
   9   6   5       2338.97       2185.22       141.95 o                         
  10   6   5        606.97        440.52       118.43 o                         
  11   6   5        466.45        364.84       150.01 o                         
  12   6   5       1784.34       1584.50       188.84 o                         
  13   6   5         11.84       -158.20       205.52 o                         
 -14   7   5       4102.96       3500.85       345.05 o                         
 -13   7   5      13328.18      11825.43       386.26 o                         
 -12   7   5        913.62       1030.67       160.25 o                         
 -11   7   5       9516.08       9317.17       360.26 o                         
 -10   7   5      13401.12      13352.08       254.51 o                         
  -9   7   5       9811.85       9750.24       204.95 o                         
  -8   7   5        376.64        451.60        76.75 o                         
  -7   7   5      19544.98      19268.52       257.85 o                         
  -6   7   5       9178.49       9440.53       184.15 o                         
  -5   7   5      37868.52      39195.62       428.92 o                         
  -4   7   5      34437.34      34347.80       388.16 o                         
  -3   7   5      23983.68      24330.26       264.39 o                         
  -2   7   5        801.12        816.53        63.01 o                         
  -1   7   5      91659.62      93556.14       797.94 o                         
   0   7   5      16138.49      16779.69       192.42 o                         
   1   7   5      17513.84      17349.90       188.14 o                         
   2   7   5       1698.75       1904.71        70.19 o                         
   3   7   5     110808.78     113834.27       954.13 o                         
   4   7   5      36512.04      36791.48       377.78 o                         
   5   7   5      14263.00      13845.41       198.17 o                         
   6   7   5       2196.58       2264.60       121.14 o                         
   7   7   5         67.62         26.85        62.47 o                         
   8   7   5        112.01         69.53        76.17 o                         
   9   7   5      49400.81      49071.19       543.22 o                         
  10   7   5       1258.96       1260.67       136.20 o                         
  11   7   5      27838.70      26844.12       540.80 o                         
  12   7   5       5281.88       4867.33       324.86 o                         
  13   7   5       2176.97       2365.30       271.78 o                         
 -14   8   5        306.28       -221.23       339.74 o                         
 -13   8   5         42.73        -25.31       236.92 o                         
 -12   8   5         47.47        182.78       213.50 o                         
 -11   8   5         72.99        -73.61       203.85 o                         
 -10   8   5       4181.76       3991.73       205.50 o                         
  -9   8   5       3888.26       3981.95       133.54 o                         
  -8   8   5       5659.38       5737.31       136.84 o                         
  -7   8   5       8161.93       7589.80       253.09 o                         
  -6   8   5         47.65        -39.85        71.09 o                         
  -5   8   5       3677.26       3525.70       151.27 o                         
  -4   8   5       8864.86       8673.75       147.23 o                         
  -3   8   5       2814.95       2722.14        91.37 o                         
  -2   8   5        302.88        286.43        51.17 o                         
  -1   8   5       3932.35       3973.44       103.04 o                         
   0   8   5       3925.23       3992.10        97.77 o                         
   1   8   5         25.25         13.52        43.82 o                         
   2   8   5       3718.50       3579.81       102.18 o                         
   3   8   5       4133.42       3891.61        91.00 o                         
   4   8   5        119.17        118.02        55.60 o                         
   5   8   5      10130.37       9839.41       160.41 o                         
   6   8   5       1247.02       1294.04        85.99 o                         
   7   8   5       8873.92       8345.45       174.31 o                         
   8   8   5        319.36        210.50       121.70 o                         
   9   8   5       7239.87       7200.17       283.13 o                         
  10   8   5       2157.77       2782.20       329.68 o                         
  11   8   5        207.53        312.97       334.30 o                         
  12   8   5         47.67        109.07       299.02 o                         
  13   8   5        176.44       -244.98       318.70 o                         
 -14   9   5       5748.29       6392.91       447.29 o                         
 -13   9   5       7855.12       6740.42       448.27 o                         
 -12   9   5       1191.86       1435.79       236.08 o                         
 -11   9   5       3884.74       4687.66       273.49 o                         
 -10   9   5      39914.93      39381.92       675.54 o                         
  -9   9   5       2966.02       3515.14       196.44 o                         
  -8   9   5       2891.54       2835.56       155.96 o                         
  -7   9   5       8955.78       9032.85       204.79 o                         
  -6   9   5       3684.78       3432.09       138.66 o                         
  -5   9   5       9142.47       8745.79       184.29 o                         
  -4   9   5       3374.41       3210.37       106.14 o                         
  -3   9   5      27898.78      28302.24       312.17 o                         
  -2   9   5       1805.64       2066.47        92.47 o                         
  -1   9   5      53278.32      53405.76       481.03 o                         
   0   9   5       9573.38       9400.91       155.53 o                         
   1   9   5       1123.34        991.40        60.08 o                         
   2   9   5         15.07         32.73        48.58 o                         
   3   9   5      30358.73      30317.60       312.59 o                         
   4   9   5         18.73         67.91        63.39 o                         
   5   9   5        257.94        308.46        72.27 o                         
   6   9   5       1975.79       2089.06       105.84 o                         
   7   9   5      11100.62      10892.01       250.18 o                         
   8   9   5      14701.87      14252.66       336.45 o                         
   9   9   5      10775.34      10247.56       328.69 o                         
  10   9   5       4918.98       4952.70       361.90 o                         
  11   9   5        725.47        604.44       282.76 o                         
  12   9   5        210.94        130.78       291.49 o                         
 -13  10   5       1153.65       1476.56       335.12 o                         
 -12  10   5         13.82        142.84       221.87 o                         
 -11  10   5        148.24        -26.79       173.33 o                         
 -10  10   5        989.11       1055.14       163.94 o                         
  -9  10   5        265.46         57.69       137.55 o                         
  -8  10   5       5576.11       5526.12       184.57 o                         
  -7  10   5       2363.18       2447.99       183.04 o                         
  -6  10   5       1293.76       1442.98       123.84 o                         
  -5  10   5          9.87        116.93        77.79 o                         
  -4  10   5          1.28        211.75        63.44 o                         
  -3  10   5         61.04         47.19        59.47 o                         
  -2  10   5       1071.58       1142.32       102.52 o                         
  -1  10   5        175.84        175.24        57.87 o                         
   0  10   5       1807.62       1762.32        85.63 o                         
   1  10   5          6.50         61.49        56.73 o                         
   2  10   5      23905.00      24010.64       282.55 o                         
   3  10   5        324.46        252.26        68.82 o                         
   4  10   5       5257.42       5122.61       168.67 o                         
   5  10   5         32.90        136.66        75.39 o                         
   6  10   5        668.00        977.17        89.62 o                         
   7  10   5         18.59        -82.12       130.52 o                         
   8  10   5        275.95        349.43       163.57 o                         
   9  10   5       3072.82       2473.07       288.68 o                         
  10  10   5         78.37        -98.65       209.63 o                         
  11  10   5       2029.24       2827.06       333.56 o                         
  12  10   5       3766.05       4055.80       435.39 o                         
 -12  11   5      14558.23      14828.04       515.85 o                         
 -11  11   5      10058.88       9787.30       380.49 o                         
 -10  11   5       4988.56       5494.00       331.12 o                         
  -9  11   5       4200.73       3920.76       250.84 o                         
  -8  11   5      32971.02      33396.26       483.43 o                         
  -7  11   5       4167.18       4224.57       219.69 o                         
  -6  11   5       8461.51       8592.74       206.50 o                         
  -5  11   5      73729.19      72393.80       674.07 o                         
  -4  11   5       2938.27       2842.25       122.54 o                         
  -3  11   5       1125.92       1162.41        87.36 o                         
  -2  11   5      22142.69      21856.54       271.24 o                         
  -1  11   5      11179.31      11288.21       188.83 o                         
   0  11   5       6212.64       5789.58       158.43 o                         
   1  11   5       3035.83       2879.93       135.23 o                         
   2  11   5      18445.10      18189.41       259.65 o                         
   3  11   5      12126.59      12176.16       201.06 o                         
   4  11   5        264.55        388.18        84.93 o                         
   5  11   5      12837.95      13153.29       225.84 o                         
   6  11   5      37348.26      37589.30       427.74 o                         
   7  11   5        743.40        695.18       169.50 o                         
   8  11   5       4989.72       4973.87       266.98 o                         
   9  11   5      16366.05      15358.70       415.36 o                         
  10  11   5       4299.66       4027.60       320.67 o                         
  11  11   5        131.97        545.43       294.20 o                         
 -12  12   5        865.03        530.46       278.63 o                         
 -11  12   5        871.97        527.89       258.15 o                         
 -10  12   5       1222.58       1564.18       202.00 o                         
  -9  12   5       2294.96       2856.05       215.24 o                         
  -8  12   5       2454.03       2450.07       199.00 o                         
  -7  12   5       7003.03       7110.32       202.68 o                         
  -6  12   5       3681.63       4036.74       161.35 o                         
  -5  12   5       3983.59       3917.36       141.81 o                         
  -4  12   5         35.47         56.02        84.36 o                         
  -3  12   5         77.31         72.45        75.21 o                         
  -2  12   5        275.24        388.26        86.01 o                         
  -1  12   5         10.79         94.76        85.92 o                         
   0  12   5        105.18        184.02        91.83 o                         
   1  12   5        575.31        716.48       106.78 o                         
   2  12   5       2678.06       2779.89       148.85 o                         
   3  12   5       3156.37       3210.45       131.73 o                         
   4  12   5       7327.73       7090.36       212.14 o                         
   5  12   5        525.73        680.77       105.27 o                         
   6  12   5        599.89        432.18       135.81 o                         
   7  12   5       1831.39       1918.67       172.80 o                         
   8  12   5          7.55        240.10       234.69 o                         
   9  12   5        924.55        847.55       212.23 o                         
  10  12   5        894.36        984.85       263.80 o                         
 -11  13   5        147.90        106.83       263.93 o                         
 -10  13   5       5030.92       5249.18       353.57 o                         
  -9  13   5      12912.94      12718.34       361.23 o                         
  -8  13   5        988.24        895.34       171.36 o                         
  -7  13   5       3956.01       4010.13       174.09 o                         
  -6  13   5       6204.08       6580.87       190.68 o                         
  -5  13   5       9038.68       9363.24       198.13 o                         
  -4  13   5        667.87        638.06        83.34 o                         
  -3  13   5      27822.27      27470.99       379.27 o                         
  -2  13   5       1701.17       2126.24       156.11 o                         
  -1  13   5      13775.15      13459.11       243.10 o                         
   0  13   5       7039.28       6907.85       201.59 o                         
   1  13   5       2892.82       2919.41       159.58 o                         
   2  13   5       1685.84       1750.69       121.03 o                         
   3  13   5      11633.05      11278.63       257.79 o                         
   4  13   5      37210.91      37144.41       470.33 o                         
   5  13   5      22433.32      21870.07       355.67 o                         
   6  13   5          6.63       -124.72       143.91 o                         
   7  13   5       5024.59       5022.19       305.32 o                         
   8  13   5        869.68        982.80       200.27 o                         
   9  13   5       1232.18       1744.78       337.03 o                         
 -10  14   5       1267.55       1399.44       298.57 o                         
  -9  14   5       1133.61       1236.99       228.74 o                         
  -8  14   5       1998.31       2113.40       217.20 o                         
  -7  14   5        557.48        468.66       128.91 o                         
  -6  14   5       1344.08       1738.55       164.82 o                         
  -5  14   5        553.65        492.92       162.60 o                         
  -4  14   5       2539.04       2372.56       180.25 o                         
  -3  14   5        488.67        382.98       116.46 o                         
  -2  14   5        192.46        311.93       131.25 o                         
  -1  14   5       2949.76       2725.74       172.37 o                         
   0  14   5       1451.63       1603.81       140.06 o                         
   1  14   5        456.07        310.51       116.85 o                         
   2  14   5        197.42        210.40       123.03 o                         
   3  14   5        224.00         22.31       144.64 o                         
   4  14   5       9785.32       9737.25       294.30 o                         
   5  14   5        992.24        916.22       127.71 o                         
   6  14   5       1079.17       1251.97       172.31 o                         
   7  14   5        283.33        293.87       238.58 o                         
   8  14   5         32.80         29.02       272.32 o                         
  -9  15   5      12117.46      11721.51       417.06 o                         
  -8  15   5         37.10        272.36       325.56 o                         
  -7  15   5        795.34        614.22       174.89 o                         
  -6  15   5      26888.93      27641.00       374.38 o                         
  -5  15   5       2094.38       1971.07       162.17 o                         
  -4  15   5       4321.56       4238.19       244.68 o                         
  -3  15   5         60.02        122.78       196.16 o                         
  -2  15   5       3096.59       3090.95       217.41 o                         
  -1  15   5        237.52        312.16       136.30 o                         
   0  15   5      13522.49      13011.16       334.47 o                         
   1  15   5         73.44        198.05       180.36 o                         
   2  15   5       1475.42       1748.10       176.99 o                         
   3  15   5       7084.03       6924.36       351.18 o                         
   4  15   5      16390.77      16744.20       411.34 o                         
   5  15   5      12933.84      12297.37       322.13 o                         
   6  15   5       1800.59       1473.01       296.48 o                         
   7  15   5         73.81        457.58       332.83 o                         
  -7  16   5        142.29          4.15       184.47 o                         
  -6  16   5       2803.41       3141.57       258.04 o                         
  -5  16   5        982.73       1227.18       188.58 o                         
  -4  16   5        869.68        898.99       171.25 o                         
  -3  16   5        491.44        666.30       165.90 o                         
  -2  16   5         72.99        101.84       163.11 o                         
  -1  16   5       5558.97       5725.11       251.29 o                         
   0  16   5       1037.15       1158.93       178.86 o                         
   1  16   5       2729.39       2863.29       328.07 o                         
   2  16   5        122.35        -28.11       182.96 o                         
   3  16   5          0.88        420.69       191.24 o                         
   4  16   5         48.46        -73.63       259.44 o                         
   5  16   5       1293.09       1312.37       297.63 o                         
   6  16   5       2765.67       3529.41       416.86 o                         
  -5  17   5       1131.99       1421.92       361.98 o                         
  -4  17   5        104.78        258.96       237.38 o                         
  -3  17   5       1244.77       1498.62       210.76 o                         
  -2  17   5       6329.67       6600.21       323.82 o                         
  -1  17   5       3933.38       3839.86       290.95 o                         
   0  17   5       5421.53       5022.09       305.27 o                         
   1  17   5       4901.27       5974.60       418.21 o                         
   2  17   5       5414.88       5678.46       424.93 o                         
   3  17   5       4803.12       5361.27       404.77 o                         
   4  17   5       3456.60       2907.59       337.12 o                         
 -14   0   6       2291.84       1369.98       373.55 o                         
 -12   0   6        253.77        261.80       237.38 o                         
 -10   0   6       2450.97       2635.38       211.84 o                         
  -8   0   6        160.86        178.47        98.54 o                         
  -6   0   6     269240.69     266812.44      3660.46 o                         
  -4   0   6     119143.96     116244.84      1515.73 o                         
  -2   0   6       6737.68       6013.18       194.32 o                         
   0   0   6       7531.41       8142.99       167.01 o                         
   2   0   6      39976.13      43380.36       706.86 o                         
   4   0   6     500708.78     471781.12      5907.80 o                         
   6   0   6     114428.38     118689.11      1768.62 o                         
   8   0   6       3712.82       3683.15       218.17 o                         
  10   0   6       1714.21       1842.68       203.94 o                         
  12   0   6        778.50        354.57       220.30 o                         
  14   0   6       7894.81       8223.46       611.90 o                         
 -15   1   6         39.75        -55.77       289.34 o                         
 -14   1   6        344.23        440.19       233.97 o                         
 -13   1   6        330.73        217.20       188.50 o                         
 -12   1   6       1488.58       1452.56       175.75 o                         
 -11   1   6       1096.43        819.60       135.68 o                         
 -10   1   6          1.38        -42.72        93.44 o                         
  -9   1   6       2194.13       2221.22       133.51 o                         
  -8   1   6         55.62        -73.29        72.68 o                         
  -7   1   6       2970.51       3054.01       116.17 o                         
  -6   1   6      12358.49      12450.98       185.04 o                         
  -5   1   6       3297.17       3292.35       106.74 o                         
  -4   1   6       8031.23       8164.08       139.67 o                         
  -3   1   6       1582.08       1746.66        71.42 o                         
  -2   1   6       1369.57       1401.43        56.68 o                         
  -1   1   6        479.05        467.43        35.06 o                         
   0   1   6       2487.46       2517.84        63.39 o                         
   1   1   6      10970.35      11250.26       150.90 o                         
   2   1   6       1031.32        951.05        57.85 o                         
   3   1   6       3856.23       3729.77        97.40 o                         
   4   1   6       2073.86       2280.91        98.68 o                         
   5   1   6        372.35        273.31        60.95 o                         
   6   1   6         24.95         69.38        66.65 o                         
   7   1   6        153.62        142.62        76.68 o                         
   8   1   6          1.32        -33.08        76.51 o                         
   9   1   6        296.28        240.88       102.97 o                         
  10   1   6       3040.90       3526.18       192.18 o                         
  11   1   6       1445.41       1325.59       148.56 o                         
  12   1   6        158.17         10.44       161.30 o                         
  13   1   6        124.13        324.71       208.71 o                         
  14   1   6       1711.95       2027.39       292.19 o                         
 -15   2   6      14405.00      15329.68       548.37 o                         
 -14   2   6      12244.36      13221.33       463.49 o                         
 -13   2   6      28645.01      27981.96       564.02 o                         
 -12   2   6         31.13        113.57       156.72 o                         
 -11   2   6       6698.77       6511.43       239.56 o                         
 -10   2   6       6712.39       6626.62       195.24 o                         
  -9   2   6       5956.58       5983.13       174.99 o                         
  -8   2   6     115458.56     116474.62      1220.41 o                         
  -7   2   6       1945.11       1816.62       108.32 o                         
  -6   2   6        304.56        401.91        56.76 o                         
  -5   2   6      48552.98      51417.46       521.20 o                         
  -4   2   6      10157.41      10039.21       148.86 o                         
  -3   2   6     151225.73     158723.95      1329.83 o                         
  -2   2   6      22956.35      25237.19       256.88 o                         
  -1   2   6         49.75        120.86        29.90 o                         
   0   2   6      23958.60      25326.29       256.39 o                         
   1   2   6      11498.75      13320.89       163.55 o                         
   2   2   6     120795.43     127990.62      1376.48 o                         
   3   2   6      18525.96      19169.26       259.84 o                         
   4   2   6       4109.66       4421.47       123.28 o                         
   5   2   6        726.01        790.01        71.49 o                         
   6   2   6      16600.30      16905.98       235.66 o                         
   7   2   6      61831.26      63749.67       616.12 o                         
   8   2   6      16851.18      17141.43       248.10 o                         
   9   2   6        130.39        290.71       102.94 o                         
  10   2   6      20705.64      19977.19       393.09 o                         
  11   2   6       1132.78       1593.64       162.98 o                         
  12   2   6       4044.02       4370.23       249.06 o                         
  13   2   6       6755.81       6961.05       350.90 o                         
  14   2   6        941.61        864.96       259.14 o                         
 -15   3   6         23.81        417.18       335.49 o                         
 -14   3   6       2073.04       2239.48       276.10 o                         
 -13   3   6        170.17        248.31       197.54 o                         
 -12   3   6          0.87       -215.05       156.91 o                         
 -11   3   6       7078.96       6786.77       224.22 o                         
 -10   3   6       2761.97       2479.50       149.31 o                         
  -9   3   6        333.22        356.66        87.18 o                         
  -8   3   6       4440.83       4699.12       150.81 o                         
  -7   3   6        141.87        230.96        65.72 o                         
  -6   3   6        293.81        440.32        53.26 o                         
  -5   3   6       6758.41       6761.10       121.48 o                         
  -4   3   6      34486.15      35117.11       364.83 o                         
  -3   3   6       2458.09       2636.04        83.88 o                         
  -2   3   6       1305.04       1435.75        48.19 o                         
  -1   3   6        613.86        752.83        46.78 o                         
   0   3   6      11391.24      12329.17       145.34 o                         
   1   3   6        391.84        445.21        41.63 o                         
   2   3   6        570.41        490.67        43.94 o                         
   3   3   6       1558.32       1724.17        57.59 o                         
   4   3   6         19.17         65.93        45.03 o                         
   5   3   6         27.39        -28.39        53.65 o                         
   6   3   6      13181.15      13121.07       205.19 o                         
   7   3   6        291.27        227.40        74.04 o                         
   8   3   6       4146.95       4172.17       152.69 o                         
   9   3   6       1770.72       1765.55       122.68 o                         
  10   3   6        548.55        565.16       124.14 o                         
  11   3   6       1295.87       1116.02       157.80 o                         
  12   3   6       3336.08       3789.38       347.75 o                         
  13   3   6       1147.76       1254.35       219.96 o                         
  14   3   6       1878.55       2259.54       314.34 o                         
 -15   4   6       3135.38       3973.73       393.83 o                         
 -14   4   6        842.93        375.54       231.36 o                         
 -13   4   6       7746.52       7894.29       419.11 o                         
 -12   4   6        630.09        634.14       223.76 o                         
 -11   4   6       1199.07       1511.55       146.50 o                         
 -10   4   6      35434.72      34224.95       422.51 o                         
  -9   4   6       1883.88       1922.14       120.09 o                         
  -8   4   6       7565.48       7709.40       199.70 o                         
  -7   4   6      77408.93      78478.88       754.15 o                         
  -6   4   6      16575.33      16829.65       267.80 o                         
  -5   4   6       1626.64       1847.90        98.73 o                         
  -4   4   6      10697.39       8966.49       165.04 o                         
  -3   4   6      18123.37      19297.38       265.62 o                         
  -2   4   6         24.02         52.06        45.78 o                         
  -1   4   6      73272.37      72712.27       615.85 o                         
   0   4   6      16895.20      17425.01       183.53 o                         
   1   4   6      14999.55      15829.12       209.83 o                         
   2   4   6      31837.71      37055.79       475.50 o                         
   3   4   6       6275.18       6459.00       117.87 o                         
   4   4   6      27975.93      28582.36       355.82 o                         
   5   4   6       5712.01       5213.66       125.30 o                         
   6   4   6      52752.27      54100.56       551.35 o                         
   7   4   6       5060.33       5417.89       142.45 o                         
   8   4   6       2283.78       2402.84       130.98 o                         
   9   4   6      12634.25      12538.73       267.93 o                         
  10   4   6       9251.91       9401.02       258.58 o                         
  11   4   6      61091.54      59944.86       760.11 o                         
  12   4   6       3833.27       3877.57       274.64 o                         
  13   4   6        412.65        131.01       259.42 o                         
 -15   5   6       2472.15       2746.53       364.09 o                         
 -14   5   6       1506.42       1428.43       246.41 o                         
 -13   5   6         38.89        217.36       234.54 o                         
 -12   5   6        888.63       1456.60       310.10 o                         
 -11   5   6         73.89         51.79       155.19 o                         
 -10   5   6       4102.98       3737.22       185.80 o                         
  -9   5   6        637.95        664.67        94.17 o                         
  -8   5   6        259.95        222.45        73.88 o                         
  -7   5   6          8.99        124.23        53.32 o                         
  -6   5   6       2368.35       2415.17       118.87 o                         
  -5   5   6       3085.16       3275.96       114.09 o                         
  -4   5   6         12.38         27.61        65.89 o                         
  -3   5   6        168.84        196.37        54.20 o                         
  -2   5   6       1475.71       1507.30        64.30 o                         
  -1   5   6       3448.47       3359.55        72.80 o                         
   0   5   6       2022.69       1961.91        62.70 o                         
   1   5   6       7032.54       6572.09       117.90 o                         
   2   5   6        143.58        111.42        48.11 o                         
   3   5   6       1960.85       2171.50        89.49 o                         
   4   5   6          7.44         10.43        60.82 o                         
   5   5   6       4203.83       4154.12       129.18 o                         
   6   5   6       3650.82       3818.65       131.99 o                         
   7   5   6        530.64        443.28        77.49 o                         
   8   5   6         51.30        106.73        87.03 o                         
   9   5   6       1501.57       1516.20       146.88 o                         
  10   5   6         72.01        134.23       120.68 o                         
  11   5   6        381.85        380.83       186.28 o                         
  12   5   6       1148.76       1426.32       261.16 o                         
  13   5   6        287.94        243.90       222.69 o                         
 -15   6   6      11767.04      11429.11       592.00 o                         
 -14   6   6      10720.77      10855.29       629.17 o                         
 -13   6   6        538.94         98.33       233.74 o                         
 -12   6   6      20194.76      20274.67       465.37 o                         
 -11   6   6         53.15        168.50       123.54 o                         
 -10   6   6      11982.73      12002.09       258.71 o                         
  -9   6   6         64.40        143.61        87.07 o                         
  -8   6   6      10529.51      10833.87       226.94 o                         
  -7   6   6      21792.40      22399.03       313.26 o                         
  -6   6   6       1360.20       1393.57       103.78 o                         
  -5   6   6      74285.45      74195.25       712.86 o                         
  -4   6   6        345.72        395.67        70.75 o                         
  -3   6   6      12327.81      12418.71       185.27 o                         
  -2   6   6      62842.24      62992.91       598.26 o                         
  -1   6   6      11270.94      11842.13       159.49 o                         
   0   6   6      29166.28      27711.39       264.51 o                         
   1   6   6      20933.68      22020.08       242.43 o                         
   2   6   6        948.71        954.73        66.19 o                         
   3   6   6      43864.28      44776.76       458.68 o                         
   4   6   6      47550.51      49038.61       500.00 o                         
   5   6   6      49979.01      49382.23       489.01 o                         
   6   6   6       2647.43       2599.57       116.36 o                         
   7   6   6       3371.09       3238.98       130.82 o                         
   8   6   6      17202.99      16943.34       258.19 o                         
   9   6   6       1074.77        950.72       116.75 o                         
  10   6   6        583.01        533.95       140.08 o                         
  11   6   6       2847.97       2737.36       207.86 o                         
  12   6   6        751.94       1061.20       257.20 o                         
  13   6   6       4124.83       4181.46       313.74 o                         
 -14   7   6       1785.51       1516.63       301.02 o                         
 -13   7   6        366.00       1067.20       195.70 o                         
 -12   7   6        352.83        640.70       172.54 o                         
 -11   7   6        786.68        694.71       175.19 o                         
 -10   7   6        987.97       1174.84       151.26 o                         
  -9   7   6        210.09        283.13        91.61 o                         
  -8   7   6       3169.06       3416.03       151.20 o                         
  -7   7   6        816.27        943.80        94.17 o                         
  -6   7   6      25754.82      25798.01       349.14 o                         
  -5   7   6       1710.09       1841.60       114.53 o                         
  -4   7   6        578.20        495.34        74.16 o                         
  -3   7   6        651.23        783.63        76.95 o                         
  -2   7   6      12068.00      11679.53       174.42 o                         
  -1   7   6       3055.90       3063.72       100.89 o                         
   0   7   6       2156.28       2007.33        78.94 o                         
   1   7   6         74.15        159.67        40.48 o                         
   2   7   6       1245.43       1187.86        67.93 o                         
   3   7   6       1756.85       1674.50        92.56 o                         
   4   7   6      12938.07      13089.97       190.53 o                         
   5   7   6        870.55        866.73        83.64 o                         
   6   7   6        965.56        883.87        72.11 o                         
   7   7   6         91.79        152.01        72.98 o                         
   8   7   6       8701.50       8824.35       197.86 o                         
   9   7   6        493.40        602.00       151.15 o                         
  10   7   6       4178.98       4316.66       218.85 o                         
  11   7   6         46.61       -153.91       173.88 o                         
  12   7   6        253.51        220.29       179.62 o                         
  13   7   6       1641.47       1473.35       405.60 o                         
 -14   8   6      26128.87      25518.03       745.84 o                         
 -13   8   6          6.90         -8.26       332.01 o                         
 -12   8   6        938.35        927.58       235.45 o                         
 -11   8   6        180.94        378.35       264.96 o                         
 -10   8   6      10040.43      10200.88       229.40 o                         
  -9   8   6        269.40        268.70       115.51 o                         
  -8   8   6       2009.50       1862.86       122.04 o                         
  -7   8   6        873.45        918.82        92.86 o                         
  -6   8   6      25294.78      25315.84       335.26 o                         
  -5   8   6      26990.02      26892.91       339.18 o                         
  -4   8   6       5020.47       5360.62       154.44 o                         
  -3   8   6       5657.24       5840.41       115.91 o                         
  -2   8   6      61937.50      63385.88       571.70 o                         
  -1   8   6      57881.98      58814.11       536.87 o                         
   0   8   6      36836.99      37643.00       363.42 o                         
   1   8   6       4357.67       4272.13        98.57 o                         
   2   8   6       1037.54       1204.74        66.70 o                         
   3   8   6      10719.38      10951.40       162.13 o                         
   4   8   6        269.32        263.89        70.02 o                         
   5   8   6      10392.25      11132.74       194.98 o                         
   6   8   6      21376.60      20404.14       275.23 o                         
   7   8   6       6842.88       7111.61       191.01 o                         
   8   8   6        419.95        568.28       137.64 o                         
   9   8   6       5418.92       5515.07       222.69 o                         
  10   8   6      13884.67      12823.37       414.09 o                         
  11   8   6      29654.84      30131.03       684.49 o                         
  12   8   6          7.59        -44.51       287.78 o                         
 -13   9   6       1991.99       2018.44       305.31 o                         
 -12   9   6       3183.88       3278.41       299.55 o                         
 -11   9   6        147.11        218.45       150.43 o                         
 -10   9   6       1879.92       2049.53       157.29 o                         
  -9   9   6         93.61        106.26        94.56 o                         
  -8   9   6        106.15        213.12        95.22 o                         
  -7   9   6        600.08        570.54       105.42 o                         
  -6   9   6       6949.88       7058.76       183.80 o                         
  -5   9   6        151.21        143.49        58.53 o                         
  -4   9   6       4619.00       4784.80       127.07 o                         
  -3   9   6       8630.05       8521.28       150.64 o                         
  -2   9   6       1250.58       1277.23        76.37 o                         
  -1   9   6       5020.65       4942.02       131.99 o                         
   0   9   6       4328.45       4454.71       118.35 o                         
   1   9   6        449.07        485.77        56.97 o                         
   2   9   6        338.49        323.21        57.69 o                         
   3   9   6       1825.99       1986.51        91.17 o                         
   4   9   6       5274.64       5543.09       150.76 o                         
   5   9   6       5334.53       5419.10       164.88 o                         
   6   9   6        441.09        343.34        86.51 o                         
   7   9   6       4928.71       4759.67       167.72 o                         
   8   9   6       2057.08       1943.28       116.29 o                         
   9   9   6        614.68        722.28       224.05 o                         
  10   9   6        934.04        402.14       261.69 o                         
  11   9   6        803.57        657.62       258.10 o                         
  12   9   6        798.54       1050.45       331.05 o                         
 -13  10   6       2604.45       1873.20       445.75 o                         
 -12  10   6       8832.12       8243.66       535.74 o                         
 -11  10   6        887.04        896.09       200.55 o                         
 -10  10   6       2798.90       2897.69       236.70 o                         
  -9  10   6       3561.15       3986.75       186.63 o                         
  -8  10   6         80.86        265.70       115.79 o                         
  -7  10   6      24349.43      24401.49       375.82 o                         
  -6  10   6       8803.10       8391.76       201.92 o                         
  -5  10   6        908.07        856.09        75.87 o                         
  -4  10   6       1656.49       1843.90        94.90 o                         
  -3  10   6       7402.80       7654.22       151.92 o                         
  -2  10   6       4586.70       4217.70       137.82 o                         
  -1  10   6      71707.06      73157.55       688.47 o                         
   0  10   6        237.38        269.05        70.16 o                         
   1  10   6        527.11        563.06        66.49 o                         
   2  10   6      68286.33      67774.66       593.74 o                         
   3  10   6        125.66        163.47        66.59 o                         
   4  10   6       1365.46       1205.09        93.60 o                         
   5  10   6      16955.81      16700.59       251.96 o                         
   6  10   6       3383.72       3473.41       151.44 o                         
   7  10   6       1224.71       1157.80       121.47 o                         
   8  10   6       2706.51       2960.66       251.36 o                         
   9  10   6       6121.94       6303.52       452.32 o                         
  10  10   6      10060.98       9417.32       432.81 o                         
  11  10   6       6892.83       7565.19       486.96 o                         
 -12  11   6        926.71        486.36       331.69 o                         
 -11  11   6        385.31        369.57       205.43 o                         
 -10  11   6         24.77        290.07       170.97 o                         
  -9  11   6       2554.11       3095.82       288.40 o                         
  -8  11   6        780.84        837.26       129.67 o                         
  -7  11   6       1371.31       1541.00       177.83 o                         
  -6  11   6       3635.13       3481.71       143.38 o                         
  -5  11   6         68.79         59.58        74.61 o                         
  -4  11   6      19063.86      18531.45       253.44 o                         
  -3  11   6       1080.68       1022.15        81.44 o                         
  -2  11   6        198.41        141.28        72.59 o                         
  -1  11   6       1602.10       1706.73        91.98 o                         
   0  11   6        994.89        989.72        94.62 o                         
   1  11   6        673.49        653.95        75.72 o                         
   2  11   6       2542.46       2491.58       122.97 o                         
   3  11   6        406.13        331.84        84.24 o                         
   4  11   6       1726.86       1747.17       112.39 o                         
   5  11   6       2385.52       2468.72       184.97 o                         
   6  11   6      22541.77      21933.46       353.66 o                         
   7  11   6        397.71        175.03       163.47 o                         
   8  11   6       3728.28       3768.11       268.22 o                         
   9  11   6       4872.17       4848.85       327.11 o                         
  10  11   6       1846.70       1958.18       283.10 o                         
  11  11   6        105.70       -305.63       440.22 o                         
 -11  12   6        332.82        661.92       257.33 o                         
 -10  12   6        498.09        672.88       192.03 o                         
  -9  12   6      17258.83      16431.87       402.22 o                         
  -8  12   6         20.20         57.15       128.38 o                         
  -7  12   6       1380.85       1628.53       142.75 o                         
  -6  12   6        224.23        418.31        95.12 o                         
  -5  12   6        234.77        444.48        89.54 o                         
  -4  12   6       1154.42       1402.08       105.97 o                         
  -3  12   6      20466.21      20331.59       283.95 o                         
  -2  12   6      12266.44      12078.57       206.18 o                         
  -1  12   6       4687.67       4769.54       168.98 o                         
   0  12   6       3749.10       3220.76       160.14 o                         
   1  12   6      11718.13      11474.36       231.34 o                         
   2  12   6        886.03       1246.62       126.67 o                         
   3  12   6       1398.21       1311.79       105.35 o                         
   4  12   6        187.16        197.19       117.79 o                         
   5  12   6      14639.46      14378.26       265.29 o                         
   6  12   6       2599.68       2482.94       129.37 o                         
   7  12   6        211.93        -40.69       176.14 o                         
   8  12   6       3243.14       3270.32       267.30 o                         
   9  12   6       1948.30       2154.94       333.73 o                         
  10  12   6       4434.97       4806.13       471.96 o                         
 -11  13   6       5021.16       6065.57       392.76 o                         
 -10  13   6        414.28        307.28       233.30 o                         
  -9  13   6        849.22        717.70       189.10 o                         
  -8  13   6        716.68        903.12       195.06 o                         
  -7  13   6       1337.40       1450.05       176.00 o                         
  -6  13   6       1126.86       1183.67       183.91 o                         
  -5  13   6        199.69        368.65        94.09 o                         
  -4  13   6       4148.44       4265.42       147.68 o                         
  -3  13   6          0.92       -106.31       119.04 o                         
  -2  13   6       3767.98       4087.77       172.84 o                         
  -1  13   6       3782.90       3888.94       180.13 o                         
   0  13   6        212.63        120.15       106.86 o                         
   1  13   6       4156.28       4026.31       177.83 o                         
   2  13   6        196.17         43.42       119.28 o                         
   3  13   6       2415.56       2614.86       159.19 o                         
   4  13   6       2025.40       2037.32       133.83 o                         
   5  13   6         72.02        -18.10       123.21 o                         
   6  13   6       2326.82       2540.07       139.69 o                         
   7  13   6        698.95        497.21       249.43 o                         
   8  13   6       3512.92       4038.25       358.46 o                         
   9  13   6       1363.36        865.89       372.07 o                         
 -10  14   6       3431.33       3539.68       345.31 o                         
  -9  14   6       6766.45       6628.80       322.77 o                         
  -8  14   6       3425.93       3851.68       226.68 o                         
  -7  14   6      10616.32      10150.02       261.80 o                         
  -6  14   6      26971.62      26630.80       372.79 o                         
  -5  14   6        306.89        291.09       117.27 o                         
  -4  14   6       6675.64       6401.74       200.30 o                         
  -3  14   6         82.54        -72.14       115.48 o                         
  -2  14   6       2282.92       2392.61       162.61 o                         
  -1  14   6      10951.92      10878.11       266.34 o                         
   0  14   6      14268.26      14656.60       296.23 o                         
   1  14   6       3249.44       3178.12       198.24 o                         
   2  14   6        353.90        190.98       127.24 o                         
   3  14   6        948.09       1012.52       157.09 o                         
   4  14   6      23215.56      22574.01       431.83 o                         
   5  14   6       6569.92       6269.58       233.88 o                         
   6  14   6      18890.01      18698.86       501.65 o                         
   7  14   6        388.65        438.31       254.06 o                         
   8  14   6       4020.32       3746.49       397.63 o                         
  -8  15   6       1921.29       2020.98       286.52 o                         
  -7  15   6       1768.60       1863.07       155.01 o                         
  -6  15   6       3182.78       3453.35       218.12 o                         
  -5  15   6        973.03        973.36       172.95 o                         
  -4  15   6         36.56         -8.08       197.13 o                         
  -3  15   6        382.85        447.05       137.40 o                         
  -2  15   6       9385.37       9778.80       464.24 o                         
  -1  15   6         10.46         33.10       131.78 o                         
   0  15   6        233.64        428.72       133.35 o                         
   1  15   6       4443.83       4593.75       228.45 o                         
   2  15   6       2403.00       2776.68       209.11 o                         
   3  15   6       2433.25       2637.85       225.53 o                         
   4  15   6       2230.56       2350.84       230.60 o                         
   5  15   6         62.77        117.77       256.43 o                         
   6  15   6        178.87        482.13       317.51 o                         
   7  15   6        316.64        397.41       387.70 o                         
  -7  16   6      17259.53      16439.33       408.43 o                         
  -6  16   6       4178.89       4013.79       240.96 o                         
  -5  16   6       2873.04       2795.36       212.40 o                         
  -4  16   6         52.88        -71.14       289.63 o                         
  -3  16   6          0.48         35.21       130.28 o                         
  -2  16   6         16.32         51.04       173.32 o                         
  -1  16   6       3709.78       3726.46       252.70 o                         
   0  16   6        876.39       1191.99       204.37 o                         
   1  16   6       3755.54       3636.24       268.27 o                         
   2  16   6       8128.78       8090.69       363.47 o                         
   3  16   6       3191.37       3533.08       316.90 o                         
   4  16   6        379.93       -177.16       267.28 o                         
   5  16   6       1359.45       1389.03       351.68 o                         
  -5  17   6        884.69        862.91       198.88 o                         
  -4  17   6       1446.15       1358.48       276.91 o                         
  -3  17   6       7695.05       7670.29       456.10 o                         
  -2  17   6        808.21        835.56       213.43 o                         
  -1  17   6         77.21       -316.92       211.28 o                         
   0  17   6       1229.60       1002.66       235.28 o                         
   1  17   6       2322.28       2010.64       302.30 o                         
   2  17   6         27.50        205.11       268.04 o                         
   3  17   6       3263.67       2637.31       320.38 o                         
 -15   0   7       3032.70       4313.26       591.49 o                         
 -13   0   7         74.24       -133.02       298.08 o                         
 -11   0   7       1107.93        949.05       229.74 o                         
  -9   0   7       2217.47       2642.96       202.65 o                         
  -7   0   7      11637.36      11375.70       253.08 o                         
  -5   0   7      45534.28      44838.56      1052.55 o                         
  -3   0   7       8251.77       7913.69       178.65 o                         
  -1   0   7      11072.66      11532.66       244.15 o                         
   1   0   7       5822.80       5936.29       172.86 o                         
   3   0   7      16763.32      16423.38       310.84 o                         
   5   0   7      45175.16      45613.98       689.80 o                         
   7   0   7      10955.17      10473.48       288.66 o                         
   9   0   7      10380.44      10913.66       347.36 o                         
  11   0   7       9248.84       9926.04       395.50 o                         
  13   0   7        504.82        767.30       308.99 o                         
 -15   1   7       8463.16       7487.44       584.79 o                         
 -14   1   7       3328.66       3306.38       405.92 o                         
 -13   1   7       1953.01       2173.44       254.06 o                         
 -12   1   7       1281.07       1339.48       191.54 o                         
 -11   1   7      24239.15      24922.41       465.09 o                         
 -10   1   7      43176.50      43655.17       539.86 o                         
  -9   1   7      13574.51      13946.18       269.20 o                         
  -8   1   7      15046.03      15908.95       236.75 o                         
  -7   1   7      11572.74      11178.69       177.00 o                         
  -6   1   7       7770.33       7598.13       147.47 o                         
  -5   1   7       5914.61       5535.89       124.39 o                         
  -4   1   7       6861.25       6417.18       132.42 o                         
  -3   1   7       2742.93       2232.87        77.66 o                         
  -2   1   7      16007.37      15875.58       205.20 o                         
  -1   1   7      12976.91      12319.66       162.05 o                         
   0   1   7      78957.19      78656.15       738.94 o                         
   1   1   7       5405.35       5968.81       133.61 o                         
   2   1   7         53.51         73.43        46.25 o                         
   3   1   7       7420.57       6878.37       120.90 o                         
   4   1   7       1405.72       1567.43        87.87 o                         
   5   1   7      25445.48      26397.33       339.34 o                         
   6   1   7       8570.96       8675.34       192.66 o                         
   7   1   7      10732.74      11142.55       237.76 o                         
   8   1   7        849.13        988.80        97.50 o                         
   9   1   7       1911.20       2037.54       127.61 o                         
  10   1   7       2370.63       2400.79       165.60 o                         
  11   1   7      18309.08      17828.54       356.90 o                         
  12   1   7       6159.60       5639.45       284.68 o                         
  13   1   7       1110.19        861.57       216.67 o                         
 -15   2   7       4092.59       4238.35       396.89 o                         
 -14   2   7       2302.08       2328.48       296.94 o                         
 -13   2   7       5278.74       5413.25       363.54 o                         
 -12   2   7        867.64       1020.54       177.47 o                         
 -11   2   7        292.66        239.20       125.13 o                         
 -10   2   7        171.21        302.25       101.27 o                         
  -9   2   7        924.71       1062.89       105.52 o                         
  -8   2   7        664.86        619.22        78.32 o                         
  -7   2   7       7825.28       7966.56       160.75 o                         
  -6   2   7        753.53        907.57        67.62 o                         
  -5   2   7      20164.66      20390.87       264.70 o                         
  -4   2   7       3654.48       3566.11        95.64 o                         
  -3   2   7      20491.24      20810.75       223.16 o                         
  -2   2   7       4192.81       4039.08        92.55 o                         
  -1   2   7       1515.17       1739.57        62.52 o                         
   0   2   7      13993.46      14205.40       169.49 o                         
   1   2   7       1916.99       2105.33        74.60 o                         
   2   2   7       3109.65       3123.52        81.08 o                         
   3   2   7         35.88         92.32        37.21 o                         
   4   2   7       2690.31       2906.47       109.26 o                         
   5   2   7       8059.46       8337.42       174.71 o                         
   6   2   7       5229.59       5250.88       156.01 o                         
   7   2   7       3071.91       3150.77       138.61 o                         
   8   2   7       3258.39       3451.02       157.18 o                         
   9   2   7        745.61        738.58       114.12 o                         
  10   2   7       6366.02       6323.28       238.98 o                         
  11   2   7          9.96        -53.90       148.85 o                         
  12   2   7       1731.80       1591.49       196.40 o                         
  13   2   7        580.26        481.41       222.06 o                         
 -15   3   7        626.21        332.57       305.80 o                         
 -14   3   7         67.61       -176.91       241.45 o                         
 -13   3   7        120.37        227.25       205.33 o                         
 -12   3   7      11501.68      11290.02       356.27 o                         
 -11   3   7        505.40        717.75       131.00 o                         
 -10   3   7        361.08        426.03       108.28 o                         
  -9   3   7      17028.67      16958.12       273.62 o                         
  -8   3   7        112.62        154.72        76.58 o                         
  -7   3   7      17476.70      17860.03       247.62 o                         
  -6   3   7      44274.20      44835.16       457.15 o                         
  -5   3   7       4518.46       4950.42       109.24 o                         
  -4   3   7       2236.27       2242.56        99.44 o                         
  -3   3   7      38022.68      38845.00       369.15 o                         
  -2   3   7       1241.81       1287.09        56.83 o                         
  -1   3   7      28140.31      31142.35       314.75 o                         
   0   3   7       2793.07       2393.71        63.19 o                         
   1   3   7       5698.11       5102.67        93.58 o                         
   2   3   7      25703.50      25917.78       305.47 o                         
   3   3   7      20623.13      19767.75       221.97 o                         
   4   3   7       2398.57       2717.78       118.97 o                         
   5   3   7      24572.21      24390.60       298.55 o                         
   6   3   7      43314.96      43237.00       464.77 o                         
   7   3   7      36824.53      36431.23       420.64 o                         
   8   3   7         27.50         27.93        90.90 o                         
   9   3   7        743.05        789.60       114.37 o                         
  10   3   7       9121.27       9656.54       266.72 o                         
  11   3   7      14476.00      15155.65       351.85 o                         
  12   3   7      39539.14      40222.73       648.46 o                         
  13   3   7       2024.50       2538.48       244.81 o                         
 -15   4   7         21.57        732.56       314.94 o                         
 -14   4   7        742.12        717.19       254.98 o                         
 -13   4   7        970.37       1351.53       231.19 o                         
 -12   4   7        136.90         88.44       207.52 o                         
 -11   4   7       1058.88        789.40       134.08 o                         
 -10   4   7       5641.46       5560.31       189.86 o                         
  -9   4   7      15403.63      15111.79       243.42 o                         
  -8   4   7        356.53        383.32        70.45 o                         
  -7   4   7       4727.82       4343.73       115.89 o                         
  -6   4   7       1395.90       1505.34       114.07 o                         
  -5   4   7       7085.91       6634.78       186.07 o                         
  -4   4   7        264.32        332.94        68.83 o                         
  -3   4   7      27010.39      26634.27       334.01 o                         
  -2   4   7       1781.90       1965.17       105.43 o                         
  -1   4   7       9449.19       9281.17       125.27 o                         
   0   4   7       5933.55       5984.73        97.79 o                         
   1   4   7       5340.25       5417.06       121.67 o                         
   2   4   7        432.36        286.01        54.75 o                         
   3   4   7         20.43          7.20        51.99 o                         
   4   4   7          1.40        -31.55        34.27 o                         
   5   4   7        963.25        939.36        79.29 o                         
   6   4   7        266.41        186.42        76.70 o                         
   7   4   7      38120.19      37426.86       412.46 o                         
   8   4   7       1343.87       1524.95       115.15 o                         
   9   4   7       8473.01       8130.83       212.97 o                         
  10   4   7       3861.29       3932.56       212.41 o                         
  11   4   7         40.29       -360.29       240.19 o                         
  12   4   7         84.16         95.07       187.01 o                         
  13   4   7        207.07        241.63       217.32 o                         
 -15   5   7         15.15       -212.73       320.61 o                         
 -14   5   7       7486.55       7675.57       428.25 o                         
 -13   5   7       4901.62       5521.81       337.51 o                         
 -12   5   7       8844.25       8281.34       390.17 o                         
 -11   5   7         49.60         60.77       137.56 o                         
 -10   5   7      13051.85      13242.61       251.14 o                         
  -9   5   7       9110.79       9177.99       195.22 o                         
  -8   5   7      50126.34      50718.84       513.09 o                         
  -7   5   7         47.38        -12.70        77.39 o                         
  -6   5   7      10663.23      11022.50       206.72 o                         
  -5   5   7      15421.53      15561.43       247.37 o                         
  -4   5   7       3098.16       3125.53       138.19 o                         
  -3   5   7      13000.78      12410.78       175.62 o                         
  -2   5   7       1852.15       2181.66        78.77 o                         
  -1   5   7      17683.77      17318.79       192.43 o                         
   0   5   7        318.54        386.13        40.21 o                         
   1   5   7      93082.33      95102.52       902.04 o                         
   2   5   7      43833.34      45056.28       454.99 o                         
   3   5   7      15739.05      16146.12       214.92 o                         
   4   5   7         87.97         89.66        65.44 o                         
   5   5   7        705.93        603.60        61.09 o                         
   6   5   7       3358.14       3202.40       133.99 o                         
   7   5   7       8377.29       8553.37       179.84 o                         
   8   5   7       3005.31       3056.01       151.83 o                         
   9   5   7       3241.53       3273.49       184.76 o                         
  10   5   7        747.29        901.00       150.57 o                         
  11   5   7       4570.71       5208.02       279.13 o                         
  12   5   7        574.61       1102.96       200.22 o                         
  13   5   7        730.08        636.40       247.16 o                         
 -14   6   7        713.95        731.01       286.38 o                         
 -13   6   7       2332.06       2909.70       266.38 o                         
 -12   6   7        119.14       -180.18       176.81 o                         
 -11   6   7       8861.64       9485.07       301.82 o                         
 -10   6   7        405.80        319.99       106.58 o                         
  -9   6   7       4147.09       4370.38       155.27 o                         
  -8   6   7       4657.20       4304.19       177.56 o                         
  -7   6   7         16.67         96.94        79.46 o                         
  -6   6   7        642.19        569.39        84.06 o                         
  -5   6   7         69.75       -103.96        80.55 o                         
  -4   6   7        580.16        572.02        78.44 o                         
  -3   6   7       4520.59       4170.33       131.33 o                         
  -2   6   7       2859.09       3014.40       102.50 o                         
  -1   6   7       3316.40       3176.38        86.54 o                         
   0   6   7         71.68        108.03        40.08 o                         
   1   6   7       1348.87       1599.47        93.92 o                         
   2   6   7       8815.69       8807.12       155.58 o                         
   3   6   7       4615.35       4565.74       134.37 o                         
   4   6   7         80.59         62.62        63.25 o                         
   5   6   7        607.84        613.36        82.22 o                         
   6   6   7       1202.79       1119.37        92.90 o                         
   7   6   7       3925.63       4102.71       165.54 o                         
   8   6   7          4.18         96.28        94.12 o                         
   9   6   7       2272.43       2264.85       150.44 o                         
  10   6   7        240.80        156.48       146.63 o                         
  11   6   7        627.55        666.77       169.51 o                         
  12   6   7       4129.20       4345.35       288.29 o                         
  13   6   7          3.02        347.07       289.93 o                         
 -14   7   7       1736.98       1651.51       301.74 o                         
 -13   7   7       1339.74       1303.10       223.85 o                         
 -12   7   7        286.73        303.41       177.01 o                         
 -11   7   7      46631.18      47691.63       707.72 o                         
 -10   7   7        589.18        628.75        95.32 o                         
  -9   7   7      10398.56      10214.02       236.17 o                         
  -8   7   7       4615.58       4765.33       180.00 o                         
  -7   7   7      20975.90      20680.99       304.14 o                         
  -6   7   7       1337.98       1470.44        91.37 o                         
  -5   7   7      38251.16      38202.41       446.71 o                         
  -4   7   7       4958.25       4788.21       140.90 o                         
  -3   7   7      19057.33      19813.16       270.68 o                         
  -2   7   7       1817.05       1954.51        84.82 o                         
  -1   7   7      81156.24      83054.94       752.46 o                         
   0   7   7       1794.05       1849.15        75.77 o                         
   1   7   7      93321.71      93639.80       877.56 o                         
   2   7   7       1802.11       2120.90        95.92 o                         
   3   7   7       1200.52       1250.02        81.45 o                         
   4   7   7      18209.02      18319.83       247.52 o                         
   5   7   7        162.35        120.62        79.50 o                         
   6   7   7         47.38        177.85        71.15 o                         
   7   7   7      23425.85      23645.79       325.28 o                         
   8   7   7        835.77        832.17       101.43 o                         
   9   7   7      13978.62      13860.17       301.14 o                         
  10   7   7      10245.07      10102.99       339.74 o                         
  11   7   7      16275.37      15400.96       358.98 o                         
  12   7   7        662.17        498.92       188.92 o                         
 -14   8   7       1247.53       1405.53       313.64 o                         
 -13   8   7        113.92        332.85       242.95 o                         
 -12   8   7       6843.30       6547.01       258.89 o                         
 -11   8   7        989.59       1110.21       118.15 o                         
 -10   8   7       2646.46       2782.33       175.65 o                         
  -9   8   7          1.72        -26.64       100.62 o                         
  -8   8   7       4770.49       4773.13       178.88 o                         
  -7   8   7      17784.91      17372.33       270.83 o                         
  -6   8   7         29.09        -47.86        93.94 o                         
  -5   8   7       6371.37       6130.35       173.86 o                         
  -4   8   7       6368.54       6122.74       159.36 o                         
  -3   8   7       3613.78       3199.85       134.10 o                         
  -2   8   7      10170.70      10548.03       176.01 o                         
  -1   8   7      10907.34      10773.79       164.08 o                         
   0   8   7         94.12        149.93        45.76 o                         
   1   8   7       1704.29       1790.92        69.85 o                         
   2   8   7       4296.63       4399.78       119.57 o                         
   3   8   7      11662.20      11249.50       177.26 o                         
   4   8   7         99.82         54.64        94.63 o                         
   5   8   7       6583.72       6219.95       150.24 o                         
   6   8   7       3878.05       3907.76       163.67 o                         
   7   8   7        100.14        235.10        89.86 o                         
   8   8   7        209.46        232.21       114.88 o                         
   9   8   7       4818.71       5110.14       311.43 o                         
  10   8   7        105.80        125.99       191.29 o                         
  11   8   7       6806.00       6627.37       288.70 o                         
  12   8   7       5927.27       5762.84       567.57 o                         
 -13   9   7      15326.86      14711.95       565.96 o                         
 -12   9   7       3333.61       3675.85       396.72 o                         
 -11   9   7         13.95        266.42       137.97 o                         
 -10   9   7       8869.73       8630.68       280.32 o                         
  -9   9   7          2.36         68.95       106.70 o                         
  -8   9   7      25529.75      26287.25       377.80 o                         
  -7   9   7       8363.63       8104.19       224.94 o                         
  -6   9   7      36497.93      36845.80       482.05 o                         
  -5   9   7        764.42        876.44       109.94 o                         
  -4   9   7        943.60        981.03       101.22 o                         
  -3   9   7      43157.31      42891.07       451.14 o                         
  -2   9   7       2698.67       2555.39       104.66 o                         
  -1   9   7       2379.20       2436.01       110.55 o                         
   0   9   7        130.43        195.83        59.59 o                         
   1   9   7      29265.54      28231.21       291.40 o                         
   2   9   7      46875.01      47022.66       471.37 o                         
   3   9   7       7442.21       7198.90       166.26 o                         
   4   9   7      11650.18      11930.25       222.06 o                         
   5   9   7       5021.58       4938.04       164.22 o                         
   6   9   7       4237.09       4022.42       164.49 o                         
   7   9   7       4119.72       3908.68       178.73 o                         
   8   9   7       3051.70       2969.75       158.96 o                         
   9   9   7        168.10        227.02       104.16 o                         
  10   9   7      16100.37      16184.27       490.50 o                         
  11   9   7      11832.46      11607.22       515.72 o                         
 -13  10   7       3350.40       3240.04       366.66 o                         
 -12  10   7        312.39        116.02       234.20 o                         
 -11  10   7          3.62         46.80       197.94 o                         
 -10  10   7       4761.34       4855.17       201.39 o                         
  -9  10   7       4625.71       4453.00       195.65 o                         
  -8  10   7       1828.44       1982.53       149.17 o                         
  -7  10   7       2228.07       2005.88       126.67 o                         
  -6  10   7       1892.07       2102.62       156.34 o                         
  -5  10   7        904.77        922.02       111.67 o                         
  -4  10   7         36.13         28.93        94.58 o                         
  -3  10   7       3952.94       3852.28       116.78 o                         
  -2  10   7       4888.03       4708.90       134.00 o                         
  -1  10   7        292.03        217.09        79.44 o                         
   0  10   7      10583.55      10758.92       193.73 o                         
   1  10   7       8078.97       7940.02       145.10 o                         
   2  10   7       1494.01       1609.66        84.78 o                         
   3  10   7        661.13        706.54        77.88 o                         
   4  10   7        113.89        224.28        92.23 o                         
   5  10   7       5879.01       5983.81       198.32 o                         
   6  10   7         74.23         61.07       101.01 o                         
   7  10   7        616.70        676.74       114.72 o                         
   8  10   7       3159.29       3084.00       160.12 o                         
   9  10   7        858.22        894.49       185.15 o                         
  10  10   7       2496.15       2585.67       305.56 o                         
  11  10   7       3416.81       3559.43       617.94 o                         
 -12  11   7       1791.94       1374.97       279.91 o                         
 -11  11   7       4762.70       4966.64       333.17 o                         
 -10  11   7       2099.31       2017.68       236.37 o                         
  -9  11   7      41915.41      42635.98       611.07 o                         
  -8  11   7       4635.69       4307.12       266.10 o                         
  -7  11   7       6976.42       6722.62       180.00 o                         
  -6  11   7       9372.81       9603.39       256.51 o                         
  -5  11   7       1026.27       1039.00       126.51 o                         
  -4  11   7        109.82        209.65        82.20 o                         
  -3  11   7       8654.24       8604.97       179.10 o                         
  -2  11   7      19395.17      19509.92       271.06 o                         
  -1  11   7       3424.18       3243.39       130.96 o                         
   0  11   7      24622.69      24106.17       301.98 o                         
   1  11   7      41974.77      43453.02       465.87 o                         
   2  11   7       6237.07       6180.58       152.89 o                         
   3  11   7       3307.09       3444.74       131.59 o                         
   4  11   7       8267.45       8423.80       226.33 o                         
   5  11   7         66.17        186.52       124.01 o                         
   6  11   7      35810.39      35119.95       450.38 o                         
   7  11   7       4352.45       4649.47       193.54 o                         
   8  11   7       9860.84       9952.79       395.34 o                         
   9  11   7       2371.70       2201.52       285.73 o                         
  10  11   7      16055.12      16176.18       649.77 o                         
 -11  12   7       1049.48        949.15       234.97 o                         
 -10  12   7       8305.46       7817.31       351.49 o                         
  -9  12   7       3164.94       3373.54       164.64 o                         
  -8  12   7        484.24        669.49       126.98 o                         
  -7  12   7        727.49        818.21       105.46 o                         
  -6  12   7        198.15        232.19       144.29 o                         
  -5  12   7       2976.67       3021.48       223.64 o                         
  -4  12   7         28.08          9.67        77.09 o                         
  -3  12   7        426.07        320.83       101.02 o                         
  -2  12   7       3199.84       3083.33       165.87 o                         
  -1  12   7       1048.86       1110.43        98.90 o                         
   0  12   7      19650.37      18843.13       275.52 o                         
   1  12   7        304.46        132.87       106.77 o                         
   2  12   7        377.57        375.61       103.15 o                         
   3  12   7         38.97         53.94        90.74 o                         
   4  12   7        131.02        202.18       120.76 o                         
   5  12   7       1979.71       2023.28       192.62 o                         
   6  12   7         28.88        130.63       122.45 o                         
   7  12   7       1273.13       1111.13       200.87 o                         
   8  12   7       2100.98       2219.05       300.35 o                         
   9  12   7        603.92        921.51       331.90 o                         
 -10  13   7      11510.57      10852.95       414.63 o                         
  -9  13   7      16675.80      16878.37       350.64 o                         
  -8  13   7       5173.12       5229.62       189.89 o                         
  -7  13   7        620.68        665.93       123.62 o                         
  -6  13   7        634.88        755.69       155.11 o                         
  -5  13   7       6041.86       6100.32       204.81 o                         
  -4  13   7       6853.77       6778.43       186.73 o                         
  -3  13   7       3842.30       4177.54       190.64 o                         
  -2  13   7      27622.19      26707.67       365.50 o                         
  -1  13   7       9707.17       9601.92       324.28 o                         
   0  13   7      18566.04      18264.61       308.76 o                         
   1  13   7        593.60        649.16       136.71 o                         
   2  13   7       3784.19       4259.77       209.68 o                         
   3  13   7        362.82        300.95       123.50 o                         
   4  13   7        136.75        317.95       115.32 o                         
   5  13   7         13.49        130.46       139.75 o                         
   6  13   7       3528.19       3527.61       239.96 o                         
   7  13   7       1356.46       1316.96       229.79 o                         
   8  13   7       1634.65       2071.67       391.87 o                         
  -9  14   7          2.94        -60.86       142.26 o                         
  -8  14   7       5836.20       5743.07       250.00 o                         
  -7  14   7        716.47        823.95       156.79 o                         
  -6  14   7       6330.69       6536.86       196.93 o                         
  -5  14   7        997.38        926.89       154.20 o                         
  -4  14   7         43.32         12.21        99.44 o                         
  -3  14   7        322.78        196.91       156.26 o                         
  -2  14   7       3194.24       3378.11       198.29 o                         
  -1  14   7       1185.43       1077.78       142.34 o                         
   0  14   7       4318.04       4705.84       233.61 o                         
   1  14   7        453.51        136.90       180.75 o                         
   2  14   7       6808.76       7049.20       265.36 o                         
   3  14   7       5595.81       5940.81       256.84 o                         
   4  14   7        808.71        919.76       143.53 o                         
   5  14   7       1034.85       1021.74       167.24 o                         
   6  14   7         31.21       -310.26       262.04 o                         
   7  14   7        404.52       1096.31       348.70 o                         
  -8  15   7        948.95       1048.95       138.81 o                         
  -7  15   7      28779.30      29428.55       428.71 o                         
  -6  15   7       4218.66       4217.02       194.58 o                         
  -5  15   7      10720.58      10348.48       232.09 o                         
  -4  15   7      34366.46      34738.32       530.41 o                         
  -3  15   7        153.45        456.05       168.00 o                         
  -2  15   7       6009.36       6443.71       260.67 o                         
  -1  15   7        888.18        547.45       150.29 o                         
   0  15   7       1912.92       1876.61       168.82 o                         
   1  15   7        136.02        137.44       170.05 o                         
   2  15   7         52.96        -22.91       157.95 o                         
   3  15   7      15430.80      15522.50       374.03 o                         
   4  15   7       2022.12       1823.05       233.20 o                         
   5  15   7       3140.15       3374.33       386.85 o                         
   6  15   7      44514.69      43542.66      1219.85 o                         
  -6  16   7         15.45        141.69       164.69 o                         
  -5  16   7       1232.77       1301.48       165.17 o                         
  -4  16   7        482.32        625.07       193.77 o                         
  -3  16   7        978.21       1206.15       169.46 o                         
  -2  16   7         78.82         59.66       156.07 o                         
  -1  16   7        104.49       -229.42       169.29 o                         
   0  16   7        598.70        663.91       164.26 o                         
   1  16   7         77.99       -319.42       212.94 o                         
   2  16   7       2541.64       2104.70       243.64 o                         
   3  16   7       1637.11       1413.24       284.04 o                         
   4  16   7         22.94        303.95       394.16 o                         
  -4  17   7       1587.11       1666.70       347.73 o                         
  -3  17   7      24565.51      25406.79       586.87 o                         
  -2  17   7       5715.61       5199.35       326.89 o                         
  -1  17   7       2358.92       2019.88       250.77 o                         
   0  17   7      15673.95      16402.51       590.67 o                         
   1  17   7        990.10        998.13       281.75 o                         
   2  17   7        103.23        140.34       288.30 o                         
 -14   0   8       8096.66       9402.37       645.68 o                         
 -12   0   8       9128.39       8970.78       535.07 o                         
 -10   0   8      52453.86      53033.82       807.05 o                         
  -8   0   8        177.91        300.91       104.17 o                         
  -6   0   8       7560.43       7147.89       208.83 o                         
  -4   0   8      42902.79      41300.70       610.50 o                         
  -2   0   8       6112.00       6267.71       186.07 o                         
   0   0   8      19685.86      19576.29       296.37 o                         
   2   0   8      11061.58      10946.46       243.32 o                         
   4   0   8        955.81       1126.40        77.32 o                         
   6   0   8       2167.69       2205.02       219.68 o                         
   8   0   8      34366.56      35172.93       720.41 o                         
  10   0   8        732.81        702.97       191.14 o                         
  12   0   8       2923.02       2904.74       305.56 o                         
 -15   1   8        618.59        984.41       325.62 o                         
 -14   1   8         29.37        139.66       275.94 o                         
 -13   1   8      12876.71      12859.18       453.96 o                         
 -12   1   8       5558.23       5536.19       333.03 o                         
 -11   1   8        121.78        205.07       152.87 o                         
 -10   1   8         22.17         59.58       109.17 o                         
  -9   1   8         21.55        -21.86        82.56 o                         
  -8   1   8          5.26          6.72        70.41 o                         
  -7   1   8        236.61        294.29        71.44 o                         
  -6   1   8       3916.68       3933.72       125.24 o                         
  -5   1   8       3971.75       3931.81       123.82 o                         
  -4   1   8       2303.16       2240.39        88.13 o                         
  -3   1   8      44781.30      44566.79       481.25 o                         
  -2   1   8       7763.32       8173.88       135.69 o                         
  -1   1   8       3573.26       3744.57        87.20 o                         
   0   1   8         78.35         73.93        37.50 o                         
   1   1   8          0.26         74.26        48.43 o                         
   2   1   8       1280.45       1353.82        79.42 o                         
   3   1   8        772.54        868.89        71.13 o                         
   4   1   8         45.34         23.52        38.09 o                         
   5   1   8       3506.21       3331.12       115.48 o                         
   6   1   8       5917.47       5993.98       172.60 o                         
   7   1   8      26928.89      25757.83       370.88 o                         
   8   1   8       1282.16       1431.19       138.65 o                         
   9   1   8       1545.78       1576.81       171.55 o                         
  10   1   8        411.39        541.74       138.45 o                         
  11   1   8        117.83        521.59       188.09 o                         
  12   1   8       2787.21       2864.69       241.72 o                         
  13   1   8       2824.00       2555.16       305.27 o                         
 -15   2   8         61.65        778.24       319.65 o                         
 -14   2   8       1084.03        924.80       285.25 o                         
 -13   2   8      34821.23      34694.45       787.71 o                         
 -12   2   8      16221.49      16072.48       466.82 o                         
 -11   2   8      11460.58      11654.97       311.53 o                         
 -10   2   8       4414.84       4620.24       187.10 o                         
  -9   2   8      12272.44      12021.59       219.76 o                         
  -8   2   8        774.30       1061.62        87.18 o                         
  -7   2   8      72752.41      74992.20       750.37 o                         
  -6   2   8       4694.04       5325.27       165.22 o                         
  -5   2   8        232.84        348.60        59.83 o                         
  -4   2   8       2812.33       2845.30        95.82 o                         
  -3   2   8      47188.38      49950.65       480.96 o                         
  -2   2   8      28565.99      28454.46       302.91 o                         
  -1   2   8      59214.18      60378.92       566.44 o                         
   0   2   8        238.26        266.19        40.61 o                         
   1   2   8         34.42         -3.90        41.13 o                         
   2   2   8      61599.05      62948.23       621.97 o                         
   3   2   8       1326.15       1214.22        62.11 o                         
   4   2   8       1174.38        989.50        65.35 o                         
   5   2   8      12341.69      12617.25       221.36 o                         
   6   2   8        794.33        839.65        94.98 o                         
   7   2   8        576.77        655.83        96.15 o                         
   8   2   8        412.17        543.86       124.13 o                         
   9   2   8       2364.43       2286.21       159.35 o                         
  10   2   8       4595.02       4377.49       238.21 o                         
  11   2   8       1411.73       1853.27       201.41 o                         
  12   2   8       2329.50       2543.68       257.58 o                         
  13   2   8       1853.48       2184.27       358.14 o                         
 -15   3   8        329.08        322.76       402.52 o                         
 -14   3   8        356.02       -154.95       266.00 o                         
 -13   3   8         18.74       -192.29       229.25 o                         
 -12   3   8         51.78        450.25       305.36 o                         
 -11   3   8       2249.40       2525.40       202.61 o                         
 -10   3   8       5691.91       5341.15       192.77 o                         
  -9   3   8       1754.20       1857.36       115.74 o                         
  -8   3   8       9749.70       9946.28       186.45 o                         
  -7   3   8      15892.68      16178.78       229.21 o                         
  -6   3   8       1262.82       1080.75        70.68 o                         
  -5   3   8       4607.67       4331.27       108.84 o                         
  -4   3   8        334.15        346.02        44.89 o                         
  -3   3   8      13267.48      13159.28       165.36 o                         
  -2   3   8        539.64        554.06        50.92 o                         
  -1   3   8      18886.21      18874.55       226.22 o                         
   0   3   8       1288.96       1374.25        63.72 o                         
   1   3   8       5534.10       5749.64       127.57 o                         
   2   3   8      10149.21      10287.39       152.23 o                         
   3   3   8       1277.87       1228.26        69.67 o                         
   4   3   8       4223.66       4030.23        94.55 o                         
   5   3   8       8936.51       8736.18       253.33 o                         
   6   3   8        772.20        741.87        93.58 o                         
   7   3   8       1377.44       1181.59       102.91 o                         
   8   3   8       4776.36       4989.00       178.40 o                         
   9   3   8       4755.96       4724.71       199.53 o                         
  10   3   8       1551.12       1859.81       171.76 o                         
  11   3   8       2518.96       3220.13       264.97 o                         
  12   3   8       1487.86       1792.51       233.75 o                         
  13   3   8         53.30         35.89       239.59 o                         
 -15   4   8       3413.64       3441.74       415.77 o                         
 -14   4   8       4915.75       4506.89       360.27 o                         
 -13   4   8       5873.73       5572.04       383.04 o                         
 -12   4   8         54.74        264.31       178.57 o                         
 -11   4   8        647.85        634.84       125.85 o                         
 -10   4   8       4104.43       4450.92       179.36 o                         
  -9   4   8       1530.62       1710.56       120.83 o                         
  -8   4   8      19631.37      19469.36       341.42 o                         
  -7   4   8        504.95        366.80        68.00 o                         
  -6   4   8       1342.56       1374.04       103.42 o                         
  -5   4   8      27507.21      28128.37       383.17 o                         
  -4   4   8      10739.46      10917.15       208.21 o                         
  -3   4   8      63319.72      66222.04       744.28 o                         
  -2   4   8      32182.32      33236.80       342.01 o                         
  -1   4   8       5537.78       5299.49       108.14 o                         
   0   4   8       6785.20       7158.82       114.20 o                         
   1   4   8       4287.07       4109.79       108.25 o                         
   2   4   8      45548.49      47703.68       522.58 o                         
   3   4   8      20420.95      20614.57       266.14 o                         
   4   4   8       1506.93       1670.39        97.39 o                         
   5   4   8      70902.28      70174.76       656.08 o                         
   6   4   8      12332.47      12600.03       215.28 o                         
   7   4   8      10622.98      10731.27       214.37 o                         
   8   4   8        236.34        374.34       115.85 o                         
   9   4   8       5006.95       5094.27       211.46 o                         
  10   4   8         66.21        307.18       148.15 o                         
  11   4   8      16501.33      16073.63       389.72 o                         
  12   4   8       4718.30       4642.28       292.14 o                         
  13   4   8       1944.84       2148.45       281.59 o                         
 -15   5   8       3753.78       3342.27       383.25 o                         
 -14   5   8       1450.94       1637.86       284.87 o                         
 -13   5   8        287.69        477.28       207.27 o                         
 -12   5   8         12.65       -240.70       177.60 o                         
 -11   5   8       3294.24       3482.56       213.25 o                         
 -10   5   8        961.21        716.78       103.26 o                         
  -9   5   8        164.28        153.21        87.18 o                         
  -8   5   8        150.20        180.99        55.46 o                         
  -7   5   8       3189.02       3149.74       147.39 o                         
  -6   5   8       4249.11       4202.77       196.36 o                         
  -5   5   8       7814.26       7301.22       235.44 o                         
  -4   5   8         81.40          3.88        72.97 o                         
  -3   5   8       2495.91       2533.16       101.44 o                         
  -2   5   8        200.59        189.61        53.12 o                         
  -1   5   8      11257.06      11386.62       152.33 o                         
   0   5   8          4.04         -0.65        37.90 o                         
   1   5   8       6916.42       7137.87       141.04 o                         
   2   5   8       1650.40       1736.20        99.15 o                         
   3   5   8       6562.13       6238.03       153.64 o                         
   4   5   8         29.30         31.85        63.68 o                         
   5   5   8       6723.33       6446.91       155.72 o                         
   6   5   8       1283.32       1253.67        95.05 o                         
   7   5   8        362.66        408.35       111.49 o                         
   8   5   8       2390.33       2263.70       133.29 o                         
   9   5   8       6958.71       6664.97       233.85 o                         
  10   5   8        321.54        157.48       157.11 o                         
  11   5   8       9666.85       9614.63       355.96 o                         
  12   5   8       1865.72       1586.31       248.55 o                         
 -14   6   8       4964.80       5034.60       412.78 o                         
 -13   6   8       3518.05       4190.50       369.16 o                         
 -12   6   8       8115.55       8614.63       313.42 o                         
 -11   6   8        105.58         -7.50       120.89 o                         
 -10   6   8        845.85       1195.86       105.31 o                         
  -9   6   8       5975.62       6202.91       224.89 o                         
  -8   6   8      12527.46      12717.57       251.27 o                         
  -7   6   8       8269.37       8433.80       200.22 o                         
  -6   6   8       6023.92       6339.21       209.32 o                         
  -5   6   8       4635.75       4677.56       171.49 o                         
  -4   6   8        614.77        597.90        83.80 o                         
  -3   6   8      25411.92      26434.62       329.61 o                         
  -2   6   8       8275.39       8469.15       153.91 o                         
  -1   6   8      13904.63      14520.61       175.20 o                         
   0   6   8      38252.48      36900.26       355.35 o                         
   1   6   8       5322.02       5442.86       126.87 o                         
   2   6   8        352.63        283.07        66.61 o                         
   3   6   8      15051.37      16066.39       243.08 o                         
   4   6   8       1304.11       1387.64        91.37 o                         
   5   6   8          3.47         38.74        73.44 o                         
   6   6   8        138.26        209.29        91.75 o                         
   7   6   8       8940.30       9513.08       194.86 o                         
   8   6   8        368.78        377.99       100.77 o                         
   9   6   8      18635.73      18167.96       330.90 o                         
  10   6   8      15058.21      14134.62       364.01 o                         
  11   6   8       4545.58       3904.93       253.09 o                         
  12   6   8         94.24        270.56       207.39 o                         
 -14   7   8       1569.01       1312.28       308.89 o                         
 -13   7   8       2204.05       2170.47       214.77 o                         
 -12   7   8       5096.62       4986.26       256.51 o                         
 -11   7   8       1182.85       1062.31       186.05 o                         
 -10   7   8        880.04        884.63       152.93 o                         
  -9   7   8        998.59        944.68       140.44 o                         
  -8   7   8       6093.82       5944.05       240.20 o                         
  -7   7   8        458.03        388.45        90.87 o                         
  -6   7   8       3236.36       3379.42       166.92 o                         
  -5   7   8      14466.13      14037.83       253.84 o                         
  -4   7   8      18403.21      17695.57       277.39 o                         
  -3   7   8       3345.69       3136.71       126.40 o                         
  -2   7   8       8110.34       7985.83       148.23 o                         
  -1   7   8        310.00        362.31        49.50 o                         
   0   7   8         60.19         22.13        51.49 o                         
   1   7   8        822.28        887.55        74.23 o                         
   2   7   8       1185.20       1194.34        81.38 o                         
   3   7   8        241.45        294.99        72.01 o                         
   4   7   8      11850.44      11950.88       215.73 o                         
   5   7   8       1755.67       1640.52       107.32 o                         
   6   7   8      14990.38      14578.84       262.95 o                         
   7   7   8       4859.70       5149.62       184.91 o                         
   8   7   8        212.95        221.85        99.55 o                         
   9   7   8        770.19        734.98       129.12 o                         
  10   7   8         37.23         11.00       148.74 o                         
  11   7   8       1767.68       1658.85       223.07 o                         
  12   7   8       5461.77       6096.55       452.02 o                         
 -13   8   8       1969.11       2128.59       240.39 o                         
 -12   8   8      17818.10      18177.04       484.01 o                         
 -11   8   8       1987.00       2169.41       210.21 o                         
 -10   8   8      15174.71      16154.02       340.46 o                         
  -9   8   8      15540.07      15539.79       309.63 o                         
  -8   8   8        968.64       1248.34       126.85 o                         
  -7   8   8      13343.32      13396.45       296.59 o                         
  -6   8   8      34890.74      34124.07       435.37 o                         
  -5   8   8       2862.81       2955.06       158.57 o                         
  -4   8   8       6492.90       6340.65       176.45 o                         
  -3   8   8      93988.02      96311.09       961.63 o                         
  -2   8   8      40156.00      41134.27       425.12 o                         
  -1   8   8        180.99        169.15        60.43 o                         
   0   8   8      32188.26      31544.35       302.17 o                         
   1   8   8        710.40        527.43        70.93 o                         
   2   8   8       2535.96       2558.90       112.92 o                         
   3   8   8        591.30        523.82        79.23 o                         
   4   8   8       1060.87       1178.10       101.15 o                         
   5   8   8       3342.32       3262.24       139.63 o                         
   6   8   8       5749.65       5852.11       164.83 o                         
   7   8   8      29075.57      27981.77       388.79 o                         
   8   8   8       1496.00       1312.06       142.57 o                         
   9   8   8       6505.06       6497.82       262.34 o                         
  10   8   8       1368.38       1706.40       164.72 o                         
  11   8   8       8528.88       8146.18       365.86 o                         
 -13   9   8         71.13         30.26       285.27 o                         
 -12   9   8       3014.11       3563.63       256.45 o                         
 -11   9   8       3668.70       4110.10       355.32 o                         
 -10   9   8       4909.54       5221.18       235.00 o                         
  -9   9   8        107.84         40.21       148.09 o                         
  -8   9   8        135.17         26.33        92.34 o                         
  -7   9   8       3846.83       3668.40       208.79 o                         
  -6   9   8         42.49         64.25       105.14 o                         
  -5   9   8        757.97        679.43       109.05 o                         
  -4   9   8       1306.13       1414.22       110.29 o                         
  -3   9   8      14872.14      15155.27       253.47 o                         
  -2   9   8        154.70        200.82        67.08 o                         
  -1   9   8        881.43        855.68        93.72 o                         
   0   9   8       1000.64        989.30        71.09 o                         
   1   9   8        245.31        268.58        71.49 o                         
   2   9   8        221.95        228.99        73.92 o                         
   3   9   8        245.56        204.41        76.79 o                         
   4   9   8       3761.94       3963.18       148.01 o                         
   5   9   8        178.37        151.46        98.42 o                         
   6   9   8       2512.05       2589.05       157.63 o                         
   7   9   8       4566.07       4853.72       241.26 o                         
   8   9   8       1161.95       1061.34       164.92 o                         
   9   9   8       2262.22       2423.51       218.54 o                         
  10   9   8        684.57        256.01       308.50 o                         
  11   9   8       2983.78       2640.33       431.87 o                         
 -12  10   8       3133.89       3293.02       310.62 o                         
 -11  10   8       5032.76       4972.71       383.38 o                         
 -10  10   8        323.17        385.88       132.88 o                         
  -9  10   8        449.46        445.97       126.88 o                         
  -8  10   8       3209.94       3348.74       262.13 o                         
  -7  10   8      15239.36      14758.27       312.63 o                         
  -6  10   8         33.93         75.41       116.60 o                         
  -5  10   8      14793.80      15013.02       268.90 o                         
  -4  10   8      12641.36      12672.60       279.19 o                         
  -3  10   8      42944.20      43304.75       435.98 o                         
  -2  10   8      67093.83      65298.75       589.71 o                         
  -1  10   8       7642.12       7744.25       169.75 o                         
   0  10   8       1071.00       1264.60        97.22 o                         
   1  10   8       4089.98       4054.11       108.87 o                         
   2  10   8      12866.69      13208.86       208.91 o                         
   3  10   8        235.98        199.38        86.91 o                         
   4  10   8        100.65        184.77       100.88 o                         
   5  10   8      53274.47      53800.91       637.19 o                         
   6  10   8      56931.21      57071.32       663.23 o                         
   7  10   8       5269.33       5303.16       221.27 o                         
   8  10   8       1377.90       1401.69       187.05 o                         
   9  10   8       7516.35       7319.75       249.55 o                         
  10  10   8       1003.05       1609.97       341.68 o                         
 -12  11   8        151.42        306.33       254.83 o                         
 -11  11   8       1376.69       1445.60       223.08 o                         
 -10  11   8       2829.34       2858.27       229.77 o                         
  -9  11   8       4178.02       4196.84       263.12 o                         
  -8  11   8      11384.65      11026.71       428.43 o                         
  -7  11   8         94.72        147.15       147.42 o                         
  -6  11   8       5945.80       6174.30       261.77 o                         
  -5  11   8        647.58        578.64       120.53 o                         
  -4  11   8         50.93        123.92       111.23 o                         
  -3  11   8       5490.03       5330.26       143.21 o                         
  -2  11   8       8343.61       7862.59       178.98 o                         
  -1  11   8        325.10        269.52        90.01 o                         
   0  11   8        232.72        382.39        89.03 o                         
   1  11   8       9341.77       9224.03       166.90 o                         
   2  11   8       6691.06       6795.63       173.09 o                         
   3  11   8         63.98         -0.02        85.15 o                         
   4  11   8       3235.03       3494.61       178.48 o                         
   5  11   8        122.96        193.88       147.19 o                         
   6  11   8       1965.53       2383.99       161.87 o                         
   7  11   8       4795.00       5048.68       216.93 o                         
   8  11   8       4449.41       4367.17       215.58 o                         
   9  11   8        178.56        -86.83       278.65 o                         
  10  11   8         57.56        113.11       367.61 o                         
 -11  12   8        170.26        -88.00       248.85 o                         
 -10  12   8       5844.32       4971.57       312.95 o                         
  -9  12   8         22.32        383.91       194.89 o                         
  -8  12   8        634.07        676.69       172.45 o                         
  -7  12   8      24235.22      23920.82       472.15 o                         
  -6  12   8      16111.88      15627.93       365.68 o                         
  -5  12   8       3216.26       3208.26       207.51 o                         
  -4  12   8         35.05        264.29       126.04 o                         
  -3  12   8       3696.63       3574.02       142.92 o                         
  -2  12   8      11157.36      11512.13       222.03 o                         
  -1  12   8       6107.52       6499.49       234.28 o                         
   0  12   8       9680.53      10101.97       220.78 o                         
   1  12   8       8029.43       8085.27       197.64 o                         
   2  12   8      40653.03      39439.24       500.75 o                         
   3  12   8       2359.89       2460.30       162.99 o                         
   4  12   8       5385.70       5450.67       271.32 o                         
   5  12   8        199.36        405.31       153.86 o                         
   6  12   8       1159.37       1149.57       152.49 o                         
   7  12   8         68.44         74.78       145.14 o                         
   8  12   8         35.98        213.15       321.23 o                         
   9  12   8       7684.88       7657.21       682.20 o                         
 -10  13   8       2763.39       3915.95       607.00 o                         
  -9  13   8       2752.13       2577.65       234.68 o                         
  -8  13   8       7995.59       8190.93       341.84 o                         
  -7  13   8         31.94         82.11       179.36 o                         
  -6  13   8        910.94       1223.02       205.86 o                         
  -5  13   8          0.15        -27.76       149.43 o                         
  -4  13   8        790.08        868.92       107.73 o                         
  -3  13   8       1074.09       1096.81       140.42 o                         
  -2  13   8         67.25         16.44       103.50 o                         
  -1  13   8        157.20        215.33       157.95 o                         
   0  13   8        567.04        464.07       109.74 o                         
   1  13   8       2325.80       2323.79       170.91 o                         
   2  13   8       7863.15       7302.90       310.55 o                         
   3  13   8       2502.45       2865.06       195.19 o                         
   4  13   8        860.12        639.60       151.62 o                         
   5  13   8         53.39        138.59       152.80 o                         
   6  13   8        897.94       1275.55       183.54 o                         
   7  13   8         10.80        123.79       281.45 o                         
   8  13   8        574.39        662.79       364.60 o                         
  -9  14   8         84.34        884.58       285.03 o                         
  -8  14   8       2747.24       2658.95       279.58 o                         
  -7  14   8      11837.73      12234.13       369.18 o                         
  -6  14   8       6930.12       6690.90       310.41 o                         
  -5  14   8        546.96        346.05       161.79 o                         
  -4  14   8      17893.22      17882.54       310.57 o                         
  -3  14   8      14082.70      14274.60       269.08 o                         
  -2  14   8        846.22        804.52       134.25 o                         
  -1  14   8      10532.79      10383.09       437.28 o                         
   0  14   8       6632.13       5835.28       245.39 o                         
   1  14   8       1263.13       1343.11       158.03 o                         
   2  14   8      31927.27      30948.94       504.93 o                         
   3  14   8      19789.03      19231.35       463.13 o                         
   4  14   8       3662.92       3560.48       219.00 o                         
   5  14   8      16431.88      16579.86       547.46 o                         
   6  14   8       5186.16       5459.31       377.84 o                         
   7  14   8        382.67        257.06       340.19 o                         
  -7  15   8       6694.86       6972.80       329.33 o                         
  -6  15   8       3676.00       3818.37       267.88 o                         
  -5  15   8        941.51       1094.25       188.10 o                         
  -4  15   8       4622.32       4767.24       315.33 o                         
  -3  15   8        524.56        552.91       144.04 o                         
  -2  15   8        428.96        178.52       148.03 o                         
  -1  15   8          5.81        101.82       151.82 o                         
   0  15   8        110.23        -43.65       160.54 o                         
   1  15   8       1903.54       2261.99       193.26 o                         
   2  15   8        652.40        415.70       165.68 o                         
   3  15   8       5214.02       5043.19       320.85 o                         
   4  15   8       4116.77       4945.68       499.86 o                         
   5  15   8         34.86        302.18       319.50 o                         
  -6  16   8       6159.51       6086.13       443.79 o                         
  -5  16   8       1080.71       1029.83       286.03 o                         
  -4  16   8      19567.60      19168.67       514.52 o                         
  -3  16   8       8346.00       8461.76       308.95 o                         
  -2  16   8       4653.78       4436.07       505.98 o                         
  -1  16   8      11614.77      11809.92       432.19 o                         
   0  16   8       2894.10       3110.07       251.35 o                         
   1  16   8      13896.39      13893.71       475.86 o                         
   2  16   8      11304.14      11980.65       517.30 o                         
   3  16   8       3631.48       4325.73       382.28 o                         
  -1  17   8       3458.97       3592.79       317.06 o                         
 -15   0   9        295.35        142.77       481.44 o                         
 -13   0   9       3123.09       3441.11       373.94 o                         
 -11   0   9       1514.60       1662.67       229.62 o                         
  -9   0   9      30098.95      29468.13       513.39 o                         
  -7   0   9        276.40        252.66       105.73 o                         
  -5   0   9      13166.01      12654.29       281.71 o                         
  -3   0   9        674.03        598.16        79.66 o                         
  -1   0   9        420.03        512.05        85.38 o                         
   1   0   9       2219.70       2343.01       151.91 o                         
   3   0   9       6210.96       6482.80       226.71 o                         
   5   0   9      13819.15      14048.91       276.48 o                         
   7   0   9       3778.85       3871.00       222.00 o                         
   9   0   9       2438.55       2901.70       332.57 o                         
  11   0   9        928.21        873.50       254.21 o                         
  13   0   9      10574.39       9805.31       655.38 o                         
 -15   1   9       5605.43       5500.45       628.05 o                         
 -14   1   9       7828.71       7386.21       389.96 o                         
 -13   1   9        562.76        414.13       200.08 o                         
 -12   1   9       5505.99       5246.32       313.63 o                         
 -11   1   9      42208.19      41861.97       608.62 o                         
 -10   1   9       3995.15       3725.62       206.49 o                         
  -9   1   9      15650.70      15403.55       256.67 o                         
  -8   1   9      32672.14      32158.73       380.89 o                         
  -7   1   9      15187.26      14930.44       311.38 o                         
  -6   1   9          3.86        -73.12        65.12 o                         
  -5   1   9      39867.01      38469.31       466.27 o                         
  -4   1   9        154.44         52.27        68.30 o                         
  -3   1   9       5009.41       5184.07       131.29 o                         
  -2   1   9       4272.35       4408.31       109.27 o                         
  -1   1   9         10.47        -65.60        43.73 o                         
   0   1   9       1278.12       1103.60        70.91 o                         
   1   1   9      11973.94      11340.32       194.77 o                         
   2   1   9      46030.64      44323.06       497.59 o                         
   3   1   9      41313.84      41422.23       456.13 o                         
   4   1   9       7108.36       7230.57       164.06 o                         
   5   1   9       2327.22       2426.74       111.16 o                         
   6   1   9        156.64        183.87        73.33 o                         
   7   1   9      26262.33      25722.04       366.52 o                         
   8   1   9      26352.50      26060.95       387.88 o                         
   9   1   9       1959.09       1933.65       137.75 o                         
  10   1   9       5013.58       5189.92       274.01 o                         
  11   1   9        225.00        282.14       166.16 o                         
  12   1   9      22969.82      22485.82       480.13 o                         
 -15   2   9       1068.70       1103.05       358.15 o                         
 -14   2   9        218.51        178.99       236.21 o                         
 -13   2   9       4058.22       4763.76       378.78 o                         
 -12   2   9         27.61        -81.94       169.68 o                         
 -11   2   9        599.34        682.72       184.54 o                         
 -10   2   9       1566.51       1566.32       132.30 o                         
  -9   2   9        252.78        209.03        94.23 o                         
  -8   2   9       5439.30       5298.32       192.33 o                         
  -7   2   9        208.94        278.73        71.54 o                         
  -6   2   9       5757.38       5534.95       136.78 o                         
  -5   2   9        836.38        842.25        73.10 o                         
  -4   2   9       1415.36       1456.34        81.30 o                         
  -3   2   9       1813.78       1943.69        90.35 o                         
  -2   2   9         35.49         32.54        44.56 o                         
  -1   2   9       1674.58       1768.02        78.15 o                         
   0   2   9         12.46        -33.65        42.65 o                         
   1   2   9        312.04        383.76        57.98 o                         
   2   2   9       4070.68       3977.33       121.47 o                         
   3   2   9        556.57        430.67        70.29 o                         
   4   2   9       6149.59       6151.16       161.90 o                         
   5   2   9        835.49       1024.84        74.85 o                         
   6   2   9        533.15        542.49        94.57 o                         
   7   2   9         32.72        103.27       100.51 o                         
   8   2   9        465.48        463.18       121.66 o                         
   9   2   9       5516.66       5231.65       221.56 o                         
  10   2   9         86.86        135.33       149.94 o                         
  11   2   9        649.64        510.31       187.96 o                         
  12   2   9       4377.72       4465.66       285.58 o                         
 -15   3   9       5745.09       5535.74       530.44 o                         
 -14   3   9        537.16        103.23       302.69 o                         
 -13   3   9       7560.62       7326.95       362.08 o                         
 -12   3   9        123.90        -86.97       165.31 o                         
 -11   3   9       5377.38       5111.22       295.62 o                         
 -10   3   9      35647.47      35947.46       472.00 o                         
  -9   3   9      10905.61      10796.12       213.93 o                         
  -8   3   9       1321.19       1166.24        93.43 o                         
  -7   3   9      21280.38      21649.31       318.35 o                         
  -6   3   9       9961.06       9916.64       176.39 o                         
  -5   3   9        193.03        129.96        52.31 o                         
  -4   3   9      15097.77      15252.54       193.78 o                         
  -3   3   9       1305.42       1368.45        69.08 o                         
  -2   3   9      13250.79      13110.95       179.68 o                         
  -1   3   9        742.34       1008.92        65.39 o                         
   0   3   9     107227.62     106791.57      1110.97 o                         
   1   3   9      47356.56      47608.72       537.85 o                         
   2   3   9       5498.13       5643.72       130.51 o                         
   3   3   9      23803.53      26152.46       324.72 o                         
   4   3   9      18680.49      18873.81       247.00 o                         
   5   3   9       8989.54       8777.26       188.03 o                         
   6   3   9      43490.95      44429.64       507.90 o                         
   7   3   9       4791.74       4800.23       177.44 o                         
   8   3   9       8880.44       9185.54       238.24 o                         
   9   3   9       2621.45       2963.20       183.11 o                         
  10   3   9       4923.91       4589.66       237.66 o                         
  11   3   9       1405.55       1522.40       219.12 o                         
  12   3   9         15.45        193.88       231.70 o                         
 -15   4   9       2677.02       2475.89       515.64 o                         
 -14   4   9       3666.50       3490.23       340.28 o                         
 -13   4   9        125.73         64.77       206.31 o                         
 -12   4   9       1704.54       1386.24       192.30 o                         
 -11   4   9        708.71        710.34       137.86 o                         
 -10   4   9       2502.93       2472.46       154.43 o                         
  -9   4   9       1577.07       1577.57       121.59 o                         
  -8   4   9        305.71        217.18        71.14 o                         
  -7   4   9      15141.00      15440.40       242.35 o                         
  -6   4   9       1763.36       1687.55       137.35 o                         
  -5   4   9       1109.47       1182.94       102.27 o                         
  -4   4   9       9094.21       9208.89       182.22 o                         
  -3   4   9       1485.66       1517.39        60.46 o                         
  -2   4   9         16.78        -39.20        47.89 o                         
  -1   4   9        120.24         97.38        50.53 o                         
   0   4   9         64.72         70.67        45.41 o                         
   1   4   9         12.21         57.29        53.55 o                         
   2   4   9       2803.64       2884.63       114.42 o                         
   3   4   9      17971.74      18020.21       249.75 o                         
   4   4   9       2378.47       2496.92       127.25 o                         
   5   4   9        230.68        245.45        89.44 o                         
   6   4   9       5105.17       5220.11       144.32 o                         
   7   4   9        520.93        424.98       101.99 o                         
   8   4   9        136.35         78.16       109.09 o                         
   9   4   9       3348.03       3498.88       199.15 o                         
  10   4   9        197.32         90.14       181.94 o                         
  11   4   9         55.80       -204.42       180.26 o                         
  12   4   9        221.20         13.37       229.94 o                         
 -14   5   9         20.48       -217.02       287.50 o                         
 -13   5   9       2072.75       2343.02       248.04 o                         
 -12   5   9      28667.41      28620.75       554.54 o                         
 -11   5   9        118.06          2.67       129.88 o                         
 -10   5   9         10.18         46.92       137.30 o                         
  -9   5   9       6977.97       6776.62       171.84 o                         
  -8   5   9        558.60        551.61       112.85 o                         
  -7   5   9        140.29        360.35       120.28 o                         
  -6   5   9      64601.23      63999.37       750.27 o                         
  -5   5   9      21155.44      21043.61       328.73 o                         
  -4   5   9       3271.85       3252.33       144.56 o                         
  -3   5   9      13193.31      13904.10       220.97 o                         
  -2   5   9      19909.16      20623.98       247.81 o                         
  -1   5   9        118.11         76.38        50.96 o                         
   0   5   9         96.84        111.34        46.01 o                         
   1   5   9       2568.99       2874.30       111.60 o                         
   2   5   9       6522.99       6623.07       149.95 o                         
   3   5   9       1130.84       1415.89       101.17 o                         
   4   5   9      50005.64      50678.42       551.26 o                         
   5   5   9        252.36        305.58        81.59 o                         
   6   5   9         67.73        131.73        90.71 o                         
   7   5   9       2329.40       2670.94       144.30 o                         
   8   5   9       1964.64       1988.94       149.19 o                         
   9   5   9       2362.76       2504.47       177.41 o                         
  10   5   9       3264.10       3659.56       309.80 o                         
  11   5   9       1664.50       1628.55       201.57 o                         
  12   5   9       4420.92       4475.66       332.20 o                         
 -14   6   9       1490.61       1517.33       330.06 o                         
 -13   6   9       3816.39       3879.98       294.18 o                         
 -12   6   9        360.81        283.01       177.25 o                         
 -11   6   9       3669.22       3911.22       171.75 o                         
 -10   6   9        566.53        694.83       157.19 o                         
  -9   6   9         16.49       -209.14       168.12 o                         
  -8   6   9       2989.94       3023.48       169.79 o                         
  -7   6   9        577.94        681.63       132.89 o                         
  -6   6   9        342.73        318.51       104.75 o                         
  -5   6   9        175.62        198.20        96.62 o                         
  -4   6   9      10192.80       9872.39       207.67 o                         
  -3   6   9       1849.49       1886.36       114.49 o                         
  -2   6   9       6093.50       5883.43       140.05 o                         
  -1   6   9       5530.35       5529.33       115.59 o                         
   0   6   9       1731.41       1697.03        74.29 o                         
   1   6   9       3637.31       3260.19       121.84 o                         
   2   6   9       1047.19       1085.97        87.70 o                         
   3   6   9       1784.61       1977.12       123.96 o                         
   4   6   9       4392.58       4414.76       156.15 o                         
   5   6   9       2471.73       2612.63       154.62 o                         
   6   6   9       2637.93       2598.07       149.57 o                         
   7   6   9       8934.39       8608.64       227.51 o                         
   8   6   9      10355.63      10177.70       236.56 o                         
   9   6   9       1079.37       1282.08       165.61 o                         
  10   6   9       1228.35       1543.71       176.16 o                         
  11   6   9        346.17        370.24       190.03 o                         
  12   6   9        599.86        683.74       267.69 o                         
 -14   7   9       3523.63       3710.96       469.70 o                         
 -13   7   9       2282.97       2606.09       298.51 o                         
 -12   7   9       4424.26       4512.07       296.21 o                         
 -11   7   9        454.70        719.87       194.10 o                         
 -10   7   9        702.23        601.15       166.38 o                         
  -9   7   9       9440.72       9423.02       338.81 o                         
  -8   7   9      25310.60      24997.29       416.34 o                         
  -7   7   9       9532.51       9417.74       278.79 o                         
  -6   7   9        101.15        161.41       104.48 o                         
  -5   7   9      25756.10      26931.97       378.86 o                         
  -4   7   9        612.72        622.10        97.93 o                         
  -3   7   9       4509.04       4656.28       156.11 o                         
  -2   7   9      13734.09      13949.30       211.08 o                         
  -1   7   9       8555.67       9151.02       153.88 o                         
   0   7   9         14.11         46.62        63.46 o                         
   1   7   9      46999.56      48360.80       499.46 o                         
   2   7   9      25263.05      26015.85       317.46 o                         
   3   7   9      82774.23      83644.50       841.35 o                         
   4   7   9       4458.05       4390.69       185.48 o                         
   5   7   9       2871.43       3174.94       163.45 o                         
   6   7   9         17.04        163.50       110.29 o                         
   7   7   9       6143.15       6554.68       205.88 o                         
   8   7   9       9410.56       9012.26       246.44 o                         
   9   7   9       5929.32       6015.44       226.13 o                         
  10   7   9         90.53         90.94       206.96 o                         
  11   7   9       9332.39       9322.97       345.11 o                         
 -13   8   9         13.69         30.56       228.98 o                         
 -12   8   9       8722.18       8742.58       408.57 o                         
 -11   8   9        550.88        853.38       177.98 o                         
 -10   8   9       1141.54       1168.69       152.73 o                         
  -9   8   9       2055.02       2141.86       172.36 o                         
  -8   8   9        327.56        327.25       135.46 o                         
  -7   8   9       2404.33       2527.77       171.39 o                         
  -6   8   9         68.83         95.99       114.32 o                         
  -5   8   9       2642.85       2542.32       190.44 o                         
  -4   8   9       1109.33       1118.18       112.15 o                         
  -3   8   9         12.14         74.70        82.11 o                         
  -2   8   9      19978.92      19258.84       246.64 o                         
  -1   8   9        112.35        116.72        71.95 o                         
   0   8   9        824.05        873.24        70.61 o                         
   1   8   9       4653.19       4830.13       139.87 o                         
   2   8   9       6733.09       6764.27       166.48 o                         
   3   8   9       3591.88       3587.05       149.56 o                         
   4   8   9       1450.81       1669.17       118.23 o                         
   5   8   9       2033.05       1934.75       128.90 o                         
   6   8   9        213.03        164.67       114.75 o                         
   7   8   9        821.84        934.73       126.40 o                         
   8   8   9      17346.68      16254.01       326.39 o                         
   9   8   9        874.20        978.50       165.20 o                         
  10   8   9        399.90        632.59       209.10 o                         
  11   8   9        650.33       1122.76       424.47 o                         
 -13   9   9          1.46       -420.52       310.35 o                         
 -12   9   9       5218.25       5540.33       298.21 o                         
 -11   9   9      23059.30      23386.51       457.79 o                         
 -10   9   9      26235.54      25820.12       481.85 o                         
  -9   9   9       6097.76       5554.03       309.46 o                         
  -8   9   9      10513.80      10598.72       324.27 o                         
  -7   9   9       5031.58       4603.93       222.64 o                         
  -6   9   9      27717.03      27685.47       412.57 o                         
  -5   9   9         67.88        -19.47       110.71 o                         
  -4   9   9       1444.02       1443.41       119.47 o                         
  -3   9   9      10243.13      10255.63       214.11 o                         
  -2   9   9        656.70        659.96        79.07 o                         
  -1   9   9      22938.04      22638.83       283.79 o                         
   0   9   9       1419.23       1434.04        80.50 o                         
   1   9   9       1845.42       2102.20       119.17 o                         
   2   9   9      31892.53      31812.70       365.25 o                         
   3   9   9         31.89        116.29        84.24 o                         
   4   9   9       2398.63       2368.39       127.08 o                         
   5   9   9       1437.89       1340.44       130.05 o                         
   6   9   9      12987.49      13209.17       296.14 o                         
   7   9   9       8658.92       7586.55       279.46 o                         
   8   9   9       3238.15       3039.70       230.01 o                         
   9   9   9       2445.56       2634.58       244.54 o                         
  10   9   9       8102.44       7979.58       404.34 o                         
 -12  10   9         22.82        234.94       245.34 o                         
 -11  10   9        319.88        262.10       173.05 o                         
 -10  10   9        252.49        703.93       186.84 o                         
  -9  10   9       2721.59       2933.99       244.33 o                         
  -8  10   9        280.99        299.41       175.61 o                         
  -7  10   9       8126.53       7911.13       291.74 o                         
  -6  10   9       7513.61       6909.32       272.30 o                         
  -5  10   9         37.85        343.12       120.93 o                         
  -4  10   9       2616.05       2695.89       166.77 o                         
  -3  10   9       1968.03       2173.14       133.61 o                         
  -2  10   9       8278.36       8205.16       180.63 o                         
  -1  10   9        742.59        772.86        92.68 o                         
   0  10   9       3856.54       3774.51       132.04 o                         
   1  10   9       1263.28       1408.72       105.66 o                         
   2  10   9         30.54         52.60        87.25 o                         
   3  10   9       9891.76      10117.59       210.99 o                         
   4  10   9       3084.42       2820.74       146.83 o                         
   5  10   9       3174.40       3028.15       189.83 o                         
   6  10   9         37.09        157.22       134.41 o                         
   7  10   9       1159.82       1110.79       174.37 o                         
   8  10   9       2391.77       2804.17       208.61 o                         
   9  10   9       1302.71       1375.21       275.09 o                         
  10  10   9       6969.48       7843.00       626.40 o                         
 -11  11   9        632.18        261.71       323.06 o                         
 -10  11   9        436.79        398.37       215.67 o                         
  -9  11   9        141.77         32.09       182.26 o                         
  -8  11   9       2081.90       2018.38       215.43 o                         
  -7  11   9       1497.10       1869.59       216.41 o                         
  -6  11   9       1324.73       1512.03       170.82 o                         
  -5  11   9       1311.84       1076.83       192.81 o                         
  -4  11   9      18016.40      18154.25       331.26 o                         
  -3  11   9        243.45        253.86       111.95 o                         
  -2  11   9      23852.49      23512.58       312.16 o                         
  -1  11   9       3782.16       4140.94       153.99 o                         
   0  11   9        251.80        202.48        84.42 o                         
   1  11   9      11721.90      11895.83       234.60 o                         
   2  11   9      18604.40      18658.58       283.16 o                         
   3  11   9       5390.11       5533.88       181.77 o                         
   4  11   9        417.83        723.41       134.00 o                         
   5  11   9      25314.23      25190.52       402.98 o                         
   6  11   9      21145.99      21374.94       542.04 o                         
   7  11   9      16575.18      16696.30       364.52 o                         
   8  11   9       9179.27       9094.00       379.97 o                         
   9  11   9       2047.68       3577.55       823.16 o                         
 -11  12   9          1.26         53.22       376.99 o                         
 -10  12   9       1411.31       1526.61       293.49 o                         
  -9  12   9       1564.80       1762.26       218.62 o                         
  -8  12   9        171.43        321.99       189.43 o                         
  -7  12   9         41.14       -174.99       170.24 o                         
  -6  12   9       4990.71       5515.83       308.35 o                         
  -5  12   9         16.19         31.23       149.39 o                         
  -4  12   9      14222.15      13617.00       306.45 o                         
  -3  12   9       9082.28       8642.74       180.22 o                         
  -2  12   9        939.66        878.51       101.57 o                         
  -1  12   9       1134.79       1058.00       105.72 o                         
   0  12   9       3877.22       3919.10       154.93 o                         
   1  12   9         60.95        122.93       116.10 o                         
   2  12   9        349.81        490.86       123.86 o                         
   3  12   9         29.66         24.79       134.23 o                         
   4  12   9       9674.53       8957.49       283.36 o                         
   5  12   9       1698.41       1971.35       193.61 o                         
   6  12   9       7180.53       8152.57       292.87 o                         
   7  12   9         94.93        249.18       182.09 o                         
   8  12   9       1659.15       1493.50       389.69 o                         
 -10  13   9       5265.61       5398.55       407.05 o                         
  -9  13   9        262.16        102.18       226.65 o                         
  -8  13   9       1002.76       1071.62       251.22 o                         
  -7  13   9        574.60        537.61       195.65 o                         
  -6  13   9         43.08        345.72       186.61 o                         
  -5  13   9      35343.43      35665.08       561.43 o                         
  -4  13   9        684.15        780.70       162.31 o                         
  -3  13   9      11576.78      11744.98       234.70 o                         
  -2  13   9        450.53        510.75       113.93 o                         
  -1  13   9        186.46         19.30       101.11 o                         
   0  13   9       2955.36       3464.36       168.73 o                         
   1  13   9      44865.69      45281.35       512.17 o                         
   2  13   9       4792.07       4384.75       267.17 o                         
   3  13   9       2636.12       2773.41       201.94 o                         
   4  13   9      19058.27      18800.76       450.84 o                         
   5  13   9       2352.34       2692.75       225.74 o                         
   6  13   9        154.21        386.05       221.42 o                         
   7  13   9        434.89        336.45       337.31 o                         
  -8  14   9        634.91        400.04       258.99 o                         
  -7  14   9       1024.28       1321.71       283.12 o                         
  -6  14   9        157.52        112.83       201.02 o                         
  -5  14   9       4165.37       4815.88       276.06 o                         
  -4  14   9      10204.87      10013.59       325.02 o                         
  -3  14   9       1388.20       1392.73       122.92 o                         
  -2  14   9       4006.35       4164.60       246.66 o                         
  -1  14   9       9949.42       9498.68       233.26 o                         
   0  14   9       3031.97       2899.47       172.91 o                         
   1  14   9       4943.06       5470.83       333.28 o                         
   2  14   9         15.97        205.98       233.91 o                         
   3  14   9        124.71        122.69       207.36 o                         
   4  14   9         41.92        276.96       215.95 o                         
   5  14   9       1489.62       1631.31       281.04 o                         
   6  14   9       6552.97       6524.68       525.52 o                         
  -7  15   9       3943.45       3884.09       316.34 o                         
  -6  15   9        104.67        -91.42       194.02 o                         
  -5  15   9       6897.81       7179.33       346.65 o                         
  -4  15   9        527.31        176.97       222.21 o                         
  -3  15   9        403.70        323.99       146.02 o                         
  -2  15   9       7581.85       8216.83       327.72 o                         
  -1  15   9         50.16        158.05       150.46 o                         
   0  15   9         60.96        403.46       163.09 o                         
   1  15   9         52.39        175.82       166.07 o                         
   2  15   9       5169.58       4476.30       301.21 o                         
   3  15   9       2580.55       2434.24       338.81 o                         
   4  15   9         66.48        211.72       282.00 o                         
  -5  16   9        231.34        170.49       285.63 o                         
  -4  16   9        229.43        110.71       259.98 o                         
  -3  16   9       1466.16       1444.82       255.56 o                         
  -2  16   9       4297.66       4396.30       332.95 o                         
  -1  16   9       2836.15       3110.90       220.73 o                         
   0  16   9          2.89        143.16       183.68 o                         
   1  16   9       9817.18       9204.87       411.25 o                         
   2  16   9         70.61        213.33       250.30 o                         
 -14   0  10      20240.75      20743.67       876.05 o                         
 -12   0  10       5796.43       5896.77       443.93 o                         
 -10   0  10       3005.01       3256.22       269.54 o                         
  -8   0  10      12923.51      13249.98       312.61 o                         
  -6   0  10       7373.74       7191.62       236.08 o                         
  -4   0  10      48123.00      50092.17       737.70 o                         
  -2   0  10     150589.50     151322.59      2176.46 o                         
   0   0  10      29209.44      29950.19       433.22 o                         
   2   0  10       8885.14       9371.40       249.27 o                         
   4   0  10      18668.08      18565.08       390.41 o                         
   6   0  10      47320.91      45753.39       791.31 o                         
   8   0  10      77723.03      78634.14      1285.83 o                         
  10   0  10      28005.23      26653.47       549.67 o                         
  12   0  10       2402.18       2728.32       411.31 o                         
 -15   1  10       5285.35       5930.94       557.13 o                         
 -14   1  10       2371.54       2965.41       348.51 o                         
 -13   1  10         16.82        331.65       226.21 o                         
 -12   1  10        977.98       1321.81       213.54 o                         
 -11   1  10       1507.93       1788.59       196.61 o                         
 -10   1  10       8229.41       8186.26       245.31 o                         
  -9   1  10       8458.69       8055.86       216.97 o                         
  -8   1  10       1280.26       1073.56       102.61 o                         
  -7   1  10       4349.91       4226.93       152.96 o                         
  -6   1  10       4785.90       4805.23       152.22 o                         
  -5   1  10      12941.38      12966.80       227.90 o                         
  -4   1  10       2947.41       3018.69       114.47 o                         
  -3   1  10       1681.96       1368.48        85.17 o                         
  -2   1  10       7994.90       7957.37       142.22 o                         
  -1   1  10      39161.68      39330.56       404.74 o                         
   0   1  10       3255.62       3352.48        97.25 o                         
   1   1  10       3026.26       3090.63       123.19 o                         
   2   1  10       2759.54       2721.27       126.24 o                         
   3   1  10       3838.11       3792.44       142.13 o                         
   4   1  10       1815.03       2098.37       131.44 o                         
   5   1  10         92.24        168.39        93.26 o                         
   6   1  10       1814.97       1662.65        97.01 o                         
   7   1  10        658.63        770.76       112.09 o                         
   8   1  10       3859.36       4061.46       193.84 o                         
   9   1  10      24465.32      23679.13       409.95 o                         
  10   1  10         35.74        -24.35       155.35 o                         
  11   1  10         70.50        155.77       186.09 o                         
  12   1  10         35.99        123.32       242.23 o                         
 -15   2  10      19950.38      19308.20       753.61 o                         
 -14   2  10        217.22        383.57       395.65 o                         
 -13   2  10       8473.58       8636.02       388.22 o                         
 -12   2  10       1486.40       1304.51       199.80 o                         
 -11   2  10      34622.73      34918.63       573.73 o                         
 -10   2  10        186.89        -41.63       115.15 o                         
  -9   2  10      16046.59      16501.79       281.36 o                         
  -8   2  10      17012.59      16645.66       254.72 o                         
  -7   2  10       7038.62       6988.49       168.95 o                         
  -6   2  10      24055.50      24732.19       330.48 o                         
  -5   2  10        299.76        364.26        70.83 o                         
  -4   2  10       6943.72       7333.03       141.36 o                         
  -3   2  10        435.87        317.06        55.59 o                         
  -2   2  10      10085.52       9874.25       159.56 o                         
  -1   2  10      36064.12      36507.74       396.84 o                         
   0   2  10      23948.60      23934.82       260.18 o                         
   1   2  10       4300.06       4118.50       116.23 o                         
   2   2  10      21049.92      21819.57       299.85 o                         
   3   2  10      51667.91      51791.99       818.53 o                         
   4   2  10       5072.33       5401.30       158.37 o                         
   5   2  10        781.20        596.17        93.90 o                         
   6   2  10        524.64        569.68        70.54 o                         
   7   2  10       5816.18       5810.14       175.56 o                         
   8   2  10        143.08         92.84       106.70 o                         
   9   2  10       1544.50       1634.44       147.09 o                         
  10   2  10         46.48         42.63       147.73 o                         
  11   2  10       8115.39       7661.15       424.20 o                         
  12   2  10        290.73        204.58       260.99 o                         
 -14   3  10       1323.37       1130.71       295.54 o                         
 -13   3  10      12836.48      13434.61       433.65 o                         
 -12   3  10      12157.50      12614.96       443.53 o                         
 -11   3  10         18.70        -27.73       144.47 o                         
 -10   3  10        177.22        -34.06       113.19 o                         
  -9   3  10       2607.29       2749.70       142.68 o                         
  -8   3  10         12.38        129.22        94.93 o                         
  -7   3  10       5060.86       4938.47       147.10 o                         
  -6   3  10       8111.19       7752.44       165.24 o                         
  -5   3  10       4200.54       4157.44       120.77 o                         
  -4   3  10          2.02         28.11        49.47 o                         
  -3   3  10      32154.29      32168.56       335.31 o                         
  -2   3  10      13205.33      13142.06       187.84 o                         
  -1   3  10          8.89        146.14        51.72 o                         
   0   3  10        171.23        178.94        49.89 o                         
   1   3  10         78.75         49.99        56.06 o                         
   2   3  10        138.87        194.88        65.96 o                         
   3   3  10       2316.71       2253.74       112.22 o                         
   4   3  10      10405.77      10165.67       205.54 o                         
   5   3  10      13740.24      13323.52       206.11 o                         
   6   3  10          6.20         25.56        88.41 o                         
   7   3  10       7178.59       7208.02       185.22 o                         
   8   3  10       2942.50       3004.04       184.42 o                         
   9   3  10       1896.86       1833.56       158.17 o                         
  10   3  10       4499.00       4826.90       246.43 o                         
  11   3  10       3518.08       3917.85       236.87 o                         
  12   3  10        510.91        641.91       260.39 o                         
 -14   4  10        771.12        256.95       284.86 o                         
 -13   4  10       1537.17       1971.88       241.49 o                         
 -12   4  10        950.98       1210.61       221.82 o                         
 -11   4  10       5261.15       6155.56       350.45 o                         
 -10   4  10      13343.29      12742.95       311.24 o                         
  -9   4  10      63566.93      62606.80       747.66 o                         
  -8   4  10        242.69        323.27        79.35 o                         
  -7   4  10       6979.92       6589.60       219.17 o                         
  -6   4  10       2029.94       1977.65       137.48 o                         
  -5   4  10        182.38        336.63        96.86 o                         
  -4   4  10      24405.76      25036.28       339.10 o                         
  -3   4  10       6342.08       5774.88       190.43 o                         
  -2   4  10      27776.02      29656.41       419.44 o                         
  -1   4  10       1840.45       1965.89        92.34 o                         
   0   4  10      22967.49      22422.37       258.20 o                         
   1   4  10      33303.32      33437.86       405.86 o                         
   2   4  10       2834.10       2757.05       123.38 o                         
   3   4  10      29885.48      29884.29       400.40 o                         
   4   4  10      26877.88      26628.41       364.27 o                         
   5   4  10         37.41         65.79        82.70 o                         
   6   4  10       1325.58       1484.96        90.97 o                         
   7   4  10       2085.80       2003.39       116.46 o                         
   8   4  10      22845.44      22487.61       388.66 o                         
   9   4  10      18805.97      18517.70       372.91 o                         
  10   4  10      13907.32      14166.17       352.94 o                         
  11   4  10       3271.65       3376.76       298.26 o                         
  12   4  10        644.38        433.80       285.96 o                         
 -14   5  10        819.95        775.02       316.28 o                         
 -13   5  10       1213.18       1064.25       222.44 o                         
 -12   5  10         55.73         82.98       171.78 o                         
 -11   5  10         39.83        126.28       139.72 o                         
 -10   5  10       1977.29       2051.04       131.77 o                         
  -9   5  10        446.75        444.57       138.79 o                         
  -8   5  10       6302.49       5887.28       256.45 o                         
  -7   5  10        501.66        514.65       124.40 o                         
  -6   5  10       1145.64       1070.22       121.01 o                         
  -5   5  10      16245.18      16069.49       292.11 o                         
  -4   5  10       3057.55       3170.98       130.50 o                         
  -3   5  10      29565.43      29778.51       376.31 o                         
  -2   5  10         45.42         50.59        50.77 o                         
  -1   5  10         52.20         88.19        56.90 o                         
   0   5  10       8929.44       9144.50       155.52 o                         
   1   5  10       3794.28       3627.29       125.69 o                         
   2   5  10         15.93        -54.05        68.56 o                         
   3   5  10        990.66        945.04        93.01 o                         
   4   5  10         40.71         66.91        91.05 o                         
   5   5  10       9671.77       9843.80       248.55 o                         
   6   5  10        578.28        568.28       106.61 o                         
   7   5  10      14218.11      13876.22       237.89 o                         
   8   5  10        708.66        783.83       134.51 o                         
   9   5  10       1524.59       1598.42       158.18 o                         
  10   5  10       6413.96       6722.94       289.29 o                         
  11   5  10       3827.38       3930.47       296.95 o                         
 -14   6  10       3400.20       3955.73       406.88 o                         
 -13   6  10       1193.09       1094.98       201.83 o                         
 -12   6  10       2796.47       2765.44       281.39 o                         
 -11   6  10       1633.68       2080.25       325.36 o                         
 -10   6  10      19840.00      18936.81       471.05 o                         
  -9   6  10       7063.51       6575.45       356.76 o                         
  -8   6  10        235.08        451.03       158.34 o                         
  -7   6  10       1282.86       1606.80       247.46 o                         
  -6   6  10      17376.61      17769.81       328.57 o                         
  -5   6  10       4998.84       5106.13       196.16 o                         
  -4   6  10      49964.17      49844.62       556.96 o                         
  -3   6  10      21134.09      20990.21       277.09 o                         
  -2   6  10        869.03        965.67        81.68 o                         
  -1   6  10      19976.25      20561.25       234.23 o                         
   0   6  10      15791.88      15693.26       217.33 o                         
   1   6  10      16745.94      16526.71       245.91 o                         
   2   6  10       2716.21       2768.11       131.70 o                         
   3   6  10      13945.75      13473.87       232.93 o                         
   4   6  10       7600.10       7646.16       194.02 o                         
   5   6  10       5829.63       5515.59       192.65 o                         
   6   6  10       6178.91       6130.29       199.32 o                         
   7   6  10      26868.82      27072.83       396.83 o                         
   8   6  10       4060.30       4483.64       232.01 o                         
   9   6  10      21187.01      20416.95       334.99 o                         
  10   6  10       1629.52       1904.54       199.49 o                         
  11   6  10       2609.38       2609.54       261.83 o                         
 -13   7  10        182.79        192.87       282.63 o                         
 -12   7  10        379.10        393.22       224.19 o                         
 -11   7  10       2350.02       3218.01       313.33 o                         
 -10   7  10      10038.12      10655.36       349.18 o                         
  -9   7  10       1722.55       1894.06       234.96 o                         
  -8   7  10       9151.91       8850.80       306.85 o                         
  -7   7  10       1535.43       1683.17       170.24 o                         
  -6   7  10        772.83        911.06       130.75 o                         
  -5   7  10      22126.43      21705.00       343.23 o                         
  -4   7  10          0.12         17.53        95.95 o                         
  -3   7  10       1828.75       1690.08       117.19 o                         
  -2   7  10       1395.13       1429.70       130.85 o                         
  -1   7  10       7117.60       7010.12       159.26 o                         
   0   7  10      21388.60      21335.08       278.81 o                         
   1   7  10       1775.38       1806.42       113.26 o                         
   2   7  10      13030.58      12534.46       215.36 o                         
   3   7  10         36.59        194.58        89.68 o                         
   4   7  10       1089.36       1290.56       125.01 o                         
   5   7  10       2869.06       2802.41       161.00 o                         
   6   7  10         31.82       -154.14       117.59 o                         
   7   7  10       3581.38       3383.11       270.14 o                         
   8   7  10       3412.34       3443.34       216.30 o                         
   9   7  10        954.25       1099.48       176.24 o                         
  10   7  10       3983.80       4113.99       258.35 o                         
  11   7  10         11.75        755.71       747.70 o                         
 -13   8  10        239.95        -49.61       308.05 o                         
 -12   8  10      24618.84      25291.71       823.73 o                         
 -11   8  10        850.99        980.06       189.93 o                         
 -10   8  10      18164.37      18001.45       391.94 o                         
  -9   8  10        842.50        519.91       264.93 o                         
  -8   8  10       1742.15       1672.25       183.91 o                         
  -7   8  10      11943.67      11911.49       314.92 o                         
  -6   8  10       3535.08       3503.41       199.15 o                         
  -5   8  10      40686.25      39563.64       536.35 o                         
  -4   8  10        668.61        627.02       111.37 o                         
  -3   8  10       8733.40       8677.17       211.49 o                         
  -2   8  10      19717.97      19162.35       253.77 o                         
  -1   8  10       8464.41       8694.50       167.94 o                         
   0   8  10       5974.83       5625.30       149.72 o                         
   1   8  10       5181.37       5102.35       158.92 o                         
   2   8  10      19559.75      18988.59       274.48 o                         
   3   8  10      44593.28      45012.05       497.62 o                         
   4   8  10       4954.81       4596.51       179.09 o                         
   5   8  10       6952.10       6607.03       317.28 o                         
   6   8  10        115.50        111.75       141.60 o                         
   7   8  10       1219.65       1264.45       213.97 o                         
   8   8  10       1457.62       1657.25       184.86 o                         
   9   8  10       7906.06       8022.71       300.42 o                         
  10   8  10        196.23        264.60       255.60 o                         
 -12   9  10         17.53        192.28       258.04 o                         
 -11   9  10       2613.92       2960.59       222.36 o                         
 -10   9  10        995.67       1319.02       263.63 o                         
  -9   9  10        348.69        404.33       193.71 o                         
  -8   9  10       4577.22       4624.26       312.94 o                         
  -7   9  10       5475.86       5297.17       251.94 o                         
  -6   9  10       7404.33       7071.53       258.32 o                         
  -5   9  10       3776.05       3872.75       207.20 o                         
  -4   9  10        369.97        460.56       121.57 o                         
  -3   9  10       4416.90       4431.81       182.16 o                         
  -2   9  10       1116.44       1191.08        98.30 o                         
  -1   9  10       6645.50       6206.77       166.75 o                         
   0   9  10       6668.66       6488.67       172.73 o                         
   1   9  10        177.18         95.28        86.29 o                         
   2   9  10       9260.44       9316.96       198.94 o                         
   3   9  10        990.70        987.00       113.26 o                         
   4   9  10       2369.34       2662.13       152.45 o                         
   5   9  10        492.02        259.39       126.84 o                         
   6   9  10       1177.80       1118.81       131.78 o                         
   7   9  10         93.48         44.56       147.86 o                         
   8   9  10        874.00        902.35       217.65 o                         
   9   9  10      10541.17      10493.62       400.31 o                         
  10   9  10       2431.97       3071.60       411.36 o                         
 -12  10  10       3010.65       3010.19       400.49 o                         
 -11  10  10       1107.27       1078.63       296.02 o                         
 -10  10  10        256.30        -64.08       303.31 o                         
  -9  10  10      15141.20      15374.11       441.45 o                         
  -8  10  10      12233.98      11801.98       392.02 o                         
  -7  10  10       4490.91       4153.19       271.15 o                         
  -6  10  10      25429.31      24982.54       449.80 o                         
  -5  10  10        444.81        289.49       140.87 o                         
  -4  10  10          8.14        -65.68       143.76 o                         
  -3  10  10      25268.88      25357.75       367.67 o                         
  -2  10  10       6441.43       6288.69       173.04 o                         
  -1  10  10        309.02        281.68        83.90 o                         
   0  10  10        104.58        272.49       110.48 o                         
   1  10  10       4982.78       4857.22       173.93 o                         
   2  10  10      12433.54      12635.14       238.71 o                         
   3  10  10       3633.09       4270.27       231.57 o                         
   4  10  10        147.54         87.29       112.26 o                         
   5  10  10       2057.13       2376.08       169.18 o                         
   6  10  10        831.90        632.41       154.39 o                         
   7  10  10      12142.43      10748.65       555.42 o                         
   8  10  10        126.61        169.89       201.02 o                         
   9  10  10      25652.64      24631.27       659.17 o                         
 -11  11  10        462.87        167.61       266.42 o                         
 -10  11  10       1690.50       2118.06       282.51 o                         
  -9  11  10          3.92         67.82       204.19 o                         
  -8  11  10        319.20       -178.39       197.14 o                         
  -7  11  10       8541.06       8582.15       354.96 o                         
  -6  11  10       6528.39       6700.94       337.04 o                         
  -5  11  10         30.89        110.72       158.50 o                         
  -4  11  10       1307.27       1390.30       151.93 o                         
  -3  11  10        788.14        862.58       165.24 o                         
  -2  11  10       3305.02       3320.30       179.72 o                         
  -1  11  10       3512.82       3602.57       163.92 o                         
   0  11  10          2.25         61.54       113.14 o                         
   1  11  10       3653.64       3514.64       184.45 o                         
   2  11  10       3522.10       3658.45       173.61 o                         
   3  11  10         50.56         83.26       113.02 o                         
   4  11  10       8916.54       8777.84       233.13 o                         
   5  11  10         40.05        160.70       151.08 o                         
   6  11  10        237.80        325.30       177.49 o                         
   7  11  10          1.47        228.71       231.30 o                         
   8  11  10       2491.29       2310.97       278.82 o                         
 -10  12  10        186.72         51.20       262.99 o                         
  -9  12  10        756.94       1135.38       238.11 o                         
  -8  12  10       2139.63       2695.10       356.23 o                         
  -7  12  10       4267.83       4474.71       308.20 o                         
  -6  12  10       3075.26       3083.00       250.94 o                         
  -5  12  10      24045.11      24531.48       485.83 o                         
  -4  12  10        735.09        606.30       169.20 o                         
  -3  12  10      12769.66      12961.83       312.24 o                         
  -2  12  10      13924.97      14351.46       238.28 o                         
  -1  12  10      29221.81      29538.51       379.64 o                         
   0  12  10       4347.77       4367.17       149.85 o                         
   1  12  10       2441.65       2643.95       185.70 o                         
   2  12  10          2.00        102.03       121.66 o                         
   3  12  10        139.51         16.39       119.83 o                         
   4  12  10        405.57        570.86       158.38 o                         
   5  12  10      13631.58      13166.79       357.72 o                         
   6  12  10        191.35        123.22       201.32 o                         
   7  12  10        128.64        327.69       249.53 o                         
  -9  13  10        129.86        344.51       280.97 o                         
  -8  13  10         41.57       -109.83       234.95 o                         
  -7  13  10       1476.67       1667.78       247.41 o                         
  -6  13  10        151.02         -2.06       230.06 o                         
  -5  13  10       2659.37       2440.39       208.93 o                         
  -4  13  10       2803.84       3090.42       240.97 o                         
  -3  13  10         66.87         82.71       178.23 o                         
  -2  13  10       2871.95       3153.12       161.12 o                         
  -1  13  10        203.84        236.73       106.28 o                         
   0  13  10        104.57        221.81       104.39 o                         
   1  13  10        141.72        201.41       148.83 o                         
   2  13  10          1.32         93.70       152.12 o                         
   3  13  10       1516.66       1653.14       166.54 o                         
   4  13  10       4999.42       5032.61       279.16 o                         
   5  13  10         72.99        183.87       270.25 o                         
   6  13  10       2149.15       3174.16       421.21 o                         
  -8  14  10       3685.77       3815.09       325.53 o                         
  -7  14  10          4.68       -217.19       248.37 o                         
  -6  14  10       3337.82       3191.01       285.01 o                         
  -5  14  10       3654.12       4085.22       276.09 o                         
  -4  14  10       3251.70       3592.73       236.53 o                         
  -3  14  10       9341.45       9590.74       307.96 o                         
  -2  14  10       8251.20       8724.79       297.57 o                         
  -1  14  10      11735.04      11820.56       344.10 o                         
   0  14  10         60.00         13.75       165.72 o                         
   1  14  10       1407.75       1376.04       182.81 o                         
   2  14  10       4712.00       4683.41       323.52 o                         
   3  14  10       1613.78       1842.23       243.91 o                         
   4  14  10      13913.60      13459.38       536.74 o                         
   5  14  10      20016.66      20194.36       655.23 o                         
  -6  15  10        281.11        362.68       230.78 o                         
  -5  15  10       2860.19       3055.52       263.88 o                         
  -4  15  10        316.33        -65.99       185.57 o                         
  -3  15  10       1947.72       2111.62       229.59 o                         
  -2  15  10         17.47        -20.26       126.44 o                         
  -1  15  10       3690.77       4260.17       294.47 o                         
   0  15  10       3412.32       3288.51       245.18 o                         
   1  15  10        417.93        432.27       210.41 o                         
   2  15  10        283.97        291.50       267.87 o                         
   3  15  10       4025.99       4284.95       407.32 o                         
  -2  16  10       5377.52       5818.64       332.19 o                         
  -1  16  10       1737.53       1961.15       371.45 o                         
   0  16  10      13385.85      13907.70       612.30 o                         
 -13   0  11        852.46        869.89       337.27 o                         
 -11   0  11        154.59         24.61       274.19 o                         
  -9   0  11       4221.57       4287.14       303.87 o                         
  -7   0  11         57.74        127.25       122.97 o                         
  -5   0  11      27103.01      27053.91       473.14 o                         
  -3   0  11       1348.33       1362.39       115.32 o                         
  -1   0  11         32.39         59.26        69.26 o                         
   1   0  11      13129.38      12953.44       328.48 o                         
   3   0  11      30092.97      28807.87       528.09 o                         
   5   0  11       7010.64       7204.75       289.57 o                         
   7   0  11        978.09        888.31       205.72 o                         
   9   0  11        614.87        753.67       241.01 o                         
  11   0  11       1834.50       1615.44       357.25 o                         
 -14   1  11        737.96        868.70       578.79 o                         
 -13   1  11      11965.33      11455.51       506.28 o                         
 -12   1  11         91.18        120.54       191.74 o                         
 -11   1  11       8542.44       8512.59       385.61 o                         
 -10   1  11       1877.29       1856.42       166.45 o                         
  -9   1  11        897.71       1160.05       122.13 o                         
  -8   1  11      16959.57      16781.16       272.34 o                         
  -7   1  11       3735.56       3645.73       159.83 o                         
  -6   1  11      19720.15      19725.38       285.47 o                         
  -5   1  11      22016.49      23299.74       305.47 o                         
  -4   1  11      22028.63      22708.52       305.20 o                         
  -3   1  11      78136.03      79070.44       816.33 o                         
  -2   1  11      10238.30      10554.15       172.97 o                         
  -1   1  11       8174.48       8161.52       155.51 o                         
   0   1  11        865.64        885.38        69.50 o                         
   1   1  11       2648.09       2815.98       133.86 o                         
   2   1  11       3106.06       3340.09       153.60 o                         
   3   1  11      18471.49      18715.86       276.85 o                         
   4   1  11      79669.37      79689.61       822.11 o                         
   5   1  11       5981.63       5991.41       212.26 o                         
   6   1  11       9029.46       8661.94       238.80 o                         
   7   1  11      49633.79      49856.59       636.80 o                         
   8   1  11       1527.48       1619.57       130.49 o                         
   9   1  11       4522.35       4816.70       257.68 o                         
  10   1  11       1078.54       1035.98       161.61 o                         
  11   1  11       6140.74       6183.06       327.56 o                         
 -14   2  11       2960.33       2873.72       377.45 o                         
 -13   2  11        566.73        613.20       226.36 o                         
 -12   2  11       1203.31        874.18       198.72 o                         
 -11   2  11        583.49        406.03       192.84 o                         
 -10   2  11       1408.37       1767.25       200.30 o                         
  -9   2  11          1.74       -156.35       139.12 o                         
  -8   2  11        626.36        711.71       105.92 o                         
  -7   2  11       1795.27       1744.73       112.94 o                         
  -6   2  11      10929.41      11412.17       216.13 o                         
  -5   2  11      16200.67      15367.67       226.76 o                         
  -4   2  11      12003.78      11729.52       185.75 o                         
  -3   2  11      10955.92      10377.93       171.12 o                         
  -2   2  11        719.03        767.79        69.56 o                         
  -1   2  11        745.43        901.37        69.31 o                         
   0   2  11       3748.20       3778.39        98.98 o                         
   1   2  11       3045.03       3332.62       189.32 o                         
   2   2  11        263.52        170.40        77.10 o                         
   3   2  11         96.81         83.02        83.60 o                         
   4   2  11      10402.73      10029.95       210.58 o                         
   5   2  11      14526.70      14056.64       267.56 o                         
   6   2  11       6657.51       6756.75       230.87 o                         
   7   2  11      14354.73      13914.28       274.17 o                         
   8   2  11       4263.66       4178.69       166.40 o                         
   9   2  11       5491.44       6032.05       236.66 o                         
  10   2  11       4770.80       4602.48       262.30 o                         
  11   2  11       3567.64       4026.63       336.88 o                         
 -14   3  11       2832.31       2596.44       360.17 o                         
 -13   3  11        317.85       -213.13       232.54 o                         
 -12   3  11        152.70        550.79       198.94 o                         
 -11   3  11       7789.08       7993.15       412.61 o                         
 -10   3  11        752.45        977.76       130.52 o                         
  -9   3  11       1530.20       1421.76       131.76 o                         
  -8   3  11      16666.91      17361.88       285.38 o                         
  -7   3  11        698.78        888.84        87.50 o                         
  -6   3  11       3683.68       4056.30       136.10 o                         
  -5   3  11       3475.81       3467.27       156.21 o                         
  -4   3  11       3629.28       3727.79       114.75 o                         
  -3   3  11        102.27        127.47        63.05 o                         
  -2   3  11        408.35        387.54        63.40 o                         
  -1   3  11        466.13        470.21        63.76 o                         
   0   3  11        102.92        147.52        54.46 o                         
   1   3  11      16674.73      16973.54       239.59 o                         
   2   3  11      56337.81      57110.94       624.10 o                         
   3   3  11      11156.56      11032.40       215.79 o                         
   4   3  11      16954.44      17020.83       271.07 o                         
   5   3  11      15476.14      15075.57       278.13 o                         
   6   3  11      18071.91      17949.16       347.86 o                         
   7   3  11       3030.80       3242.00       128.17 o                         
   8   3  11        355.88        345.47        96.86 o                         
   9   3  11        506.68        714.61       131.04 o                         
  10   3  11       3134.55       3062.60       213.65 o                         
  11   3  11       2328.35       2332.05       259.26 o                         
 -14   4  11        796.30        353.07       331.14 o                         
 -13   4  11       3909.19       4286.35       443.18 o                         
 -12   4  11          9.55        -49.15       185.23 o                         
 -11   4  11      10835.65      10129.02       378.82 o                         
 -10   4  11       1192.30       1379.62       134.03 o                         
  -9   4  11        172.98        356.69       134.67 o                         
  -8   4  11       1576.31       1460.42       140.54 o                         
  -7   4  11       1638.25       1729.84       147.74 o                         
  -6   4  11        533.42        480.89       141.52 o                         
  -5   4  11       5701.46       5736.80       205.92 o                         
  -4   4  11       2030.26       2061.30        85.63 o                         
  -3   4  11       5946.15       6165.30       137.44 o                         
  -2   4  11         79.24         71.91        62.21 o                         
  -1   4  11      23435.61      23118.08       271.46 o                         
   0   4  11       2358.09       2283.42        90.25 o                         
   1   4  11        121.68        158.32        75.68 o                         
   2   4  11         74.49          2.30        80.96 o                         
   3   4  11       2482.72       2536.26       150.18 o                         
   4   4  11          1.46         -3.43       104.46 o                         
   5   4  11       2587.86       2653.19       129.32 o                         
   6   4  11       5639.76       5337.00       137.96 o                         
   7   4  11       2438.51       2201.55       136.56 o                         
   8   4  11        539.64        564.27       144.95 o                         
   9   4  11      10884.61      10409.56       271.17 o                         
  10   4  11        859.00        542.03       163.21 o                         
  11   4  11       1385.17       1600.39       257.41 o                         
 -14   5  11       4058.69       3563.89       405.14 o                         
 -13   5  11       8402.10       7527.01       353.77 o                         
 -12   5  11       1801.34       2013.54       279.23 o                         
 -11   5  11       8273.48       8124.68       484.53 o                         
 -10   5  11      29176.16      29092.43      1016.78 o                         
  -9   5  11       1343.94       1234.82       206.58 o                         
  -8   5  11       3041.74       2778.76       189.69 o                         
  -7   5  11      28000.70      26954.76       433.22 o                         
  -6   5  11       6782.46       6994.30       231.56 o                         
  -5   5  11      50202.10      50706.68       632.01 o                         
  -4   5  11      31478.30      30138.64       393.64 o                         
  -3   5  11          5.87        -84.81        77.54 o                         
  -2   5  11       1170.64       1092.18        81.96 o                         
  -1   5  11       3927.47       3778.63       123.09 o                         
   0   5  11      18988.12      18912.23       246.82 o                         
   1   5  11      10395.46      10292.62       209.05 o                         
   2   5  11          9.07        118.33        82.63 o                         
   3   5  11       6833.89       7068.07       183.70 o                         
   4   5  11         34.70         32.19        90.81 o                         
   5   5  11       3005.89       3004.52       175.74 o                         
   6   5  11      11368.12      11230.55       262.29 o                         
   7   5  11       4434.29       4618.35       237.96 o                         
   8   5  11       6642.21       5906.87       258.88 o                         
   9   5  11       7605.66       7529.65       301.19 o                         
  10   5  11        250.25        103.14       227.14 o                         
  11   5  11      15967.64      16066.65       571.01 o                         
 -13   6  11         65.98        -53.01       275.96 o                         
 -12   6  11        397.60        156.16       230.68 o                         
 -11   6  11         42.02        228.47       211.81 o                         
 -10   6  11        219.20        106.41       243.86 o                         
  -9   6  11       6719.81       7430.00       349.13 o                         
  -8   6  11        863.47        931.93       169.13 o                         
  -7   6  11       2102.53       2028.85       179.82 o                         
  -6   6  11      11011.83      10818.32       363.78 o                         
  -5   6  11      12279.91      11419.31       268.10 o                         
  -4   6  11        576.88        576.87        85.91 o                         
  -3   6  11       9924.10       9502.69       195.43 o                         
  -2   6  11        260.96        214.85        84.08 o                         
  -1   6  11      27028.30      26916.64       300.48 o                         
   0   6  11       1487.98       1598.42       144.20 o                         
   1   6  11         82.80        132.99        94.96 o                         
   2   6  11        107.24        216.17        85.26 o                         
   3   6  11       2473.51       2338.67       131.50 o                         
   4   6  11       9385.87       9066.79       298.89 o                         
   5   6  11        210.60        300.09       121.63 o                         
   6   6  11        334.34        258.50       129.27 o                         
   7   6  11       8636.34       8672.67       410.11 o                         
   8   6  11         19.58          8.78       157.43 o                         
   9   6  11       8487.45       8780.11       302.12 o                         
  10   6  11        404.49        567.21       221.28 o                         
 -13   7  11        271.32        -17.70       321.51 o                         
 -12   7  11        718.64        950.90       235.15 o                         
 -11   7  11        576.00        508.32       206.52 o                         
 -10   7  11      15996.23      15658.62       612.97 o                         
  -9   7  11       3188.76       2639.06       271.22 o                         
  -8   7  11       2890.69       2519.88       231.11 o                         
  -7   7  11      24867.87      24766.00       474.86 o                         
  -6   7  11       7481.53       7872.98       283.97 o                         
  -5   7  11       1765.48       1898.78       143.32 o                         
  -4   7  11       2234.05       2478.10       149.78 o                         
  -3   7  11       3697.62       3616.52       144.11 o                         
  -2   7  11       2336.28       2316.74       115.78 o                         
  -1   7  11      52078.19      52174.61       569.98 o                         
   0   7  11      27107.96      26510.16       336.54 o                         
   1   7  11      17064.52      16328.76       252.19 o                         
   2   7  11       2648.38       2567.15       145.16 o                         
   3   7  11      13393.95      13338.50       252.19 o                         
   4   7  11       8805.17       8614.80       236.28 o                         
   5   7  11      52993.78      52967.05       617.80 o                         
   6   7  11       6016.47       5331.30       248.73 o                         
   7   7  11      21736.41      21890.34       533.17 o                         
   8   7  11       4779.64       5228.14       374.35 o                         
   9   7  11       2356.72       2522.46       233.79 o                         
  10   7  11       3351.51       3290.47       299.06 o                         
 -12   8  11         28.09       -374.55       249.70 o                         
 -11   8  11        706.23       1295.61       303.53 o                         
 -10   8  11        730.61       1243.60       274.52 o                         
  -9   8  11        553.11        523.33       199.15 o                         
  -8   8  11       1927.64       1710.64       221.32 o                         
  -7   8  11        832.82        790.49       161.66 o                         
  -6   8  11      17301.21      17610.30       361.21 o                         
  -5   8  11       3482.46       3639.36       199.27 o                         
  -4   8  11          0.04       -125.59       111.41 o                         
  -3   8  11         75.03         87.09        77.89 o                         
  -2   8  11       1963.56       2358.08       159.17 o                         
  -1   8  11        152.81        -22.55        80.56 o                         
   0   8  11       1066.83       1318.65       101.95 o                         
   1   8  11        208.61        213.02        92.13 o                         
   2   8  11       3555.84       3538.97       161.39 o                         
   3   8  11        156.81        136.44       118.90 o                         
   4   8  11      19431.68      19531.15       317.87 o                         
   5   8  11       4786.15       4859.71       246.30 o                         
   6   8  11        333.00        179.64       153.48 o                         
   7   8  11        531.69        907.29       179.81 o                         
   8   8  11          8.63         61.84       203.97 o                         
   9   8  11        732.22        737.78       202.33 o                         
 -12   9  11       1747.26       2795.83       342.71 o                         
 -11   9  11      11420.00      11483.99       704.93 o                         
 -10   9  11       4720.46       4132.25       327.03 o                         
  -9   9  11       3114.63       3584.43       285.73 o                         
  -8   9  11       2071.42       2273.57       299.50 o                         
  -7   9  11      21662.84      21702.40       467.26 o                         
  -6   9  11      13673.71      13435.16       340.28 o                         
  -5   9  11      10932.53      11141.04       304.95 o                         
  -4   9  11       6799.86       7040.67       246.58 o                         
  -3   9  11       3350.03       3163.73       171.89 o                         
  -2   9  11          3.13       -122.85        81.90 o                         
  -1   9  11        552.23        698.69        93.98 o                         
   0   9  11        242.77        355.07        90.31 o                         
   1   9  11      10233.77       9988.63       215.36 o                         
   2   9  11      12526.76      13157.71       301.13 o                         
   3   9  11      26937.06      26739.65       378.45 o                         
   4   9  11        149.74        170.10       151.72 o                         
   5   9  11         92.31        149.20       131.77 o                         
   6   9  11       3794.82       3849.13       235.44 o                         
   7   9  11        870.59        895.15       173.54 o                         
   8   9  11       7314.60       7915.94       475.21 o                         
   9   9  11         98.84        179.98       259.23 o                         
 -11  10  11       1426.36       1487.41       301.50 o                         
 -10  10  11        317.79        359.25       240.54 o                         
  -9  10  11        125.05        719.16       255.52 o                         
  -8  10  11       1122.65       1067.30       221.83 o                         
  -7  10  11        611.08        746.92       203.45 o                         
  -6  10  11       4033.21       3800.06       245.47 o                         
  -5  10  11       4812.63       4770.53       250.75 o                         
  -4  10  11       5969.83       6017.25       260.24 o                         
  -3  10  11        911.65        911.88       142.36 o                         
  -2  10  11        627.69        678.56       111.56 o                         
  -1  10  11       1000.18        960.94        94.96 o                         
   0  10  11       1021.15       1062.98       127.82 o                         
   1  10  11        640.43        829.12       119.21 o                         
   2  10  11         14.35        153.72       111.86 o                         
   3  10  11        635.72        903.16       130.82 o                         
   4  10  11        275.44        321.08       128.76 o                         
   5  10  11       8790.29       8815.84       316.61 o                         
   6  10  11       5409.88       5485.00       203.94 o                         
   7  10  11        200.25        317.65       266.12 o                         
   8  10  11        278.33        -76.91       366.62 o                         
 -10  11  11        133.22        929.45       351.71 o                         
  -9  11  11       8810.36       9492.03       484.94 o                         
  -8  11  11       1606.52       1971.94       252.13 o                         
  -7  11  11       6344.98       6203.02       367.34 o                         
  -6  11  11       1361.07       1398.31       211.18 o                         
  -5  11  11       4698.67       4395.99       267.00 o                         
  -4  11  11      21714.87      21237.37       399.94 o                         
  -3  11  11        128.06        257.71       135.81 o                         
  -2  11  11       8681.04       8651.91       218.26 o                         
  -1  11  11      18589.90      18304.37       281.17 o                         
   0  11  11        179.17        206.36       129.61 o                         
   1  11  11      17195.66      16747.57       299.14 o                         
   2  11  11        712.44        492.85       131.97 o                         
   3  11  11      11965.82      11606.25       271.82 o                         
   4  11  11       2126.43       2197.78       211.68 o                         
   5  11  11       1560.50       1765.16       198.06 o                         
   6  11  11         83.87        467.68       180.17 o                         
   7  11  11       3525.80       2989.86       447.49 o                         
 -10  12  11       2095.21       2156.21       360.89 o                         
  -9  12  11        188.83        588.96       265.67 o                         
  -8  12  11       1073.65       1702.18       257.87 o                         
  -7  12  11        612.30         79.66       218.72 o                         
  -6  12  11        267.36        374.67       211.39 o                         
  -5  12  11        249.45        165.21       181.08 o                         
  -4  12  11       5652.70       5871.68       278.56 o                         
  -3  12  11       2881.75       3153.15       212.87 o                         
  -2  12  11        363.28        487.58        97.66 o                         
  -1  12  11          8.15        285.18       117.94 o                         
   0  12  11       7781.85       7326.79       256.27 o                         
   1  12  11          8.79        368.28       154.21 o                         
   2  12  11        680.22        730.91       144.01 o                         
   3  12  11         56.23        247.60       141.35 o                         
   4  12  11         80.42          5.75       170.10 o                         
   5  12  11          2.54        -67.75       208.55 o                         
   6  12  11       9024.95       9075.98       439.06 o                         
  -8  13  11       2114.03       1992.70       292.94 o                         
  -7  13  11        687.75       1113.89       273.80 o                         
  -6  13  11       1646.11       1738.16       240.33 o                         
  -5  13  11       4961.92       5210.75       325.86 o                         
  -4  13  11       7730.00       8079.89       413.01 o                         
  -3  13  11       6993.53       7356.24       315.70 o                         
  -2  13  11      12252.26      12327.22       247.48 o                         
  -1  13  11        577.31        799.52       129.31 o                         
   0  13  11         11.21        206.27       199.73 o                         
   1  13  11      23592.51      23302.46       427.91 o                         
   2  13  11       3983.54       4263.58       239.97 o                         
   3  13  11       1808.97       1681.13       198.37 o                         
   4  13  11       4382.58       4055.58       360.75 o                         
   5  13  11       1986.37       2031.18       346.71 o                         
  -7  14  11       1303.02       1658.72       273.60 o                         
  -6  14  11        977.52       1080.70       249.87 o                         
  -5  14  11       2225.95       2193.76       265.73 o                         
  -4  14  11        632.34        658.77       206.26 o                         
  -3  14  11        151.17        463.21       249.58 o                         
  -2  14  11       3347.91       3749.06       315.66 o                         
  -1  14  11        294.94        492.24       139.32 o                         
   0  14  11        170.40        146.81       162.46 o                         
   1  14  11       2699.27       2368.09       212.73 o                         
   2  14  11        794.63        767.09       277.16 o                         
   3  14  11       4887.74       4815.77       400.01 o                         
   4  14  11         32.42        -44.58       316.95 o                         
  -5  15  11       1734.34       1507.92       317.78 o                         
  -4  15  11        231.33        311.74       245.94 o                         
  -3  15  11       6303.68       6801.10       428.22 o                         
  -2  15  11       5066.61       5483.26       249.10 o                         
  -1  15  11        553.64        600.58       193.49 o                         
   0  15  11       1045.42       1261.38       226.67 o                         
   1  15  11        263.54        318.66       278.26 o                         
   2  15  11        172.97        426.22       326.71 o                         
 -14   0  12       2886.21       2244.88       539.50 o                         
 -12   0  12        788.72        882.72       314.24 o                         
 -10   0  12      26083.98      26561.47       705.52 o                         
  -8   0  12       4924.67       4768.53       269.48 o                         
  -6   0  12       2573.65       2700.00       203.24 o                         
  -4   0  12       4673.03       4633.85       204.91 o                         
  -2   0  12      37479.97      38203.64       680.68 o                         
   0   0  12     103020.24     102598.66      1544.24 o                         
   2   0  12      23137.60      22731.90       449.63 o                         
   4   0  12       3304.41       3081.71       242.26 o                         
   6   0  12       1370.92       1242.04       209.02 o                         
   8   0  12      21539.54      21165.44       722.19 o                         
  10   0  12      58213.69      55366.33      1175.74 o                         
 -14   1  12       2654.81       2319.85       521.19 o                         
 -13   1  12        136.74       -127.19       303.90 o                         
 -12   1  12         81.66       -184.76       207.39 o                         
 -11   1  12       2240.12       2658.60       224.27 o                         
 -10   1  12        733.57        827.19       171.42 o                         
  -9   1  12       7311.68       6566.07       300.00 o                         
  -8   1  12       1479.92       1536.91       128.37 o                         
  -7   1  12         89.95        278.37        98.58 o                         
  -6   1  12       2961.22       2754.70       146.40 o                         
  -5   1  12      18004.75      17802.86       256.58 o                         
  -4   1  12       2387.67       2625.22       131.03 o                         
  -3   1  12       1637.56       1723.90       101.15 o                         
  -2   1  12       1328.08       1392.50        91.14 o                         
  -1   1  12      10071.03      10513.93       189.72 o                         
   0   1  12       2911.91       2971.87       138.22 o                         
   1   1  12       2628.62       2527.34       136.30 o                         
   2   1  12       8138.51       7446.11       196.70 o                         
   3   1  12       1352.88       1517.80       115.12 o                         
   4   1  12        552.18        720.00       118.22 o                         
   5   1  12       7593.15       7619.95       231.36 o                         
   6   1  12        324.81         82.69       178.72 o                         
   7   1  12         16.54        -89.42       154.08 o                         
   8   1  12       2186.80       2072.11       202.01 o                         
   9   1  12        828.07        604.01       138.69 o                         
  10   1  12       4275.81       4963.17       280.61 o                         
  11   1  12        334.23        659.39       233.15 o                         
 -14   2  12       6243.42       6832.90       785.76 o                         
 -13   2  12       1368.21        933.93       323.26 o                         
 -12   2  12       4921.41       4801.23       458.49 o                         
 -11   2  12        281.24        744.57       204.47 o                         
 -10   2  12      29835.77      30557.35       704.11 o                         
  -9   2  12      28680.61      29352.10       527.41 o                         
  -8   2  12        392.10        234.99       130.62 o                         
  -7   2  12        191.17        298.53        99.28 o                         
  -6   2  12      10988.10      10898.95       213.60 o                         
  -5   2  12       5081.77       5110.86       166.40 o                         
  -4   2  12      27623.14      26782.57       320.58 o                         
  -3   2  12      31832.05      31255.82       396.98 o                         
  -2   2  12       2195.14       2213.70       109.33 o                         
  -1   2  12       4318.54       4339.27       127.98 o                         
   0   2  12      15031.80      15337.11       217.65 o                         
   1   2  12      25918.39      25371.09       369.97 o                         
   2   2  12      12046.54      11727.23       232.50 o                         
   3   2  12      46882.77      46008.86       527.56 o                         
   4   2  12      14840.52      14463.73       271.85 o                         
   5   2  12      17189.66      16969.59       308.74 o                         
   6   2  12       1500.20       1413.49       149.11 o                         
   7   2  12       2408.16       2533.60       186.03 o                         
   8   2  12       2997.30       2824.76       205.65 o                         
   9   2  12        233.69         89.15       232.07 o                         
  10   2  12       1227.47       1238.39       216.62 o                         
  11   2  12      14449.25      14736.52       482.01 o                         
 -14   3  12        148.82        146.80       349.40 o                         
 -13   3  12        337.79        319.49       287.06 o                         
 -12   3  12        299.01        377.20       201.59 o                         
 -11   3  12        420.27        358.50       228.94 o                         
 -10   3  12      11460.35      10735.10       448.28 o                         
  -9   3  12       2527.89       2358.42       274.91 o                         
  -8   3  12         37.21        -97.51       100.92 o                         
  -7   3  12       6405.26       6695.62       189.68 o                         
  -6   3  12        575.61        575.79        94.53 o                         
  -5   3  12         49.66         38.52        75.27 o                         
  -4   3  12       2979.65       2744.11       120.85 o                         
  -3   3  12       6155.90       5999.05       144.14 o                         
  -2   3  12       3739.39       3788.48       127.68 o                         
  -1   3  12         47.49         -1.58        65.58 o                         
   0   3  12      16240.31      15437.07       216.83 o                         
   1   3  12       1634.97       1707.34       109.84 o                         
   2   3  12       6033.37       5934.56       285.30 o                         
   3   3  12       1855.70       2053.13       179.98 o                         
   4   3  12        297.48        350.73        93.58 o                         
   5   3  12        594.75        801.62       116.77 o                         
   6   3  12       5199.03       5121.53       201.64 o                         
   7   3  12        920.89       1029.28       142.85 o                         
   8   3  12         17.44        186.24       143.97 o                         
   9   3  12         83.19        156.37       103.97 o                         
  10   3  12       4910.40       4823.79       270.68 o                         
 -13   4  12       5199.28       5158.61       385.92 o                         
 -12   4  12       3505.66       3787.03       276.20 o                         
 -11   4  12          4.05       -312.14       304.98 o                         
 -10   4  12        205.60         64.37       119.25 o                         
  -9   4  12       3739.76       3345.62       270.04 o                         
  -8   4  12       1584.31       1479.99       166.19 o                         
  -7   4  12          5.13         50.03       131.14 o                         
  -6   4  12       7816.32       7407.67       235.60 o                         
  -5   4  12        328.29        230.57       110.87 o                         
  -4   4  12      16176.05      16508.10       231.62 o                         
  -3   4  12      21283.67      22133.92       300.24 o                         
  -2   4  12      10614.27      10370.71       189.18 o                         
  -1   4  12       4486.84       4633.38       130.80 o                         
   0   4  12        531.00        639.96        75.24 o                         
   1   4  12      27369.86      26594.10       359.64 o                         
   2   4  12      22196.82      22118.71       329.44 o                         
   3   4  12       7131.12       6980.97       228.59 o                         
   4   4  12       7807.43       7411.09       237.81 o                         
   5   4  12      11137.01      10830.46       282.79 o                         
   6   4  12       1185.83       1524.54       200.61 o                         
   7   4  12        772.78        775.59       103.63 o                         
   8   4  12        269.46        382.00       128.19 o                         
   9   4  12      12867.89      12374.06       254.28 o                         
  10   4  12      17620.91      16735.80       453.73 o                         
 -13   5  12         87.69        -68.97       277.16 o                         
 -12   5  12        289.71         93.57       246.67 o                         
 -11   5  12       3869.29       4686.66       522.52 o                         
 -10   5  12       2784.84       2830.09       304.71 o                         
  -9   5  12      12611.22      12311.00       497.43 o                         
  -8   5  12       3463.98       3459.52       231.42 o                         
  -7   5  12         65.71        102.41       148.34 o                         
  -6   5  12        127.71       -111.75       130.22 o                         
  -5   5  12      10063.32       9561.49       256.59 o                         
  -4   5  12       7341.99       7261.95       232.90 o                         
  -3   5  12       2860.91       2785.31        97.00 o                         
  -2   5  12       6807.27       6901.36       164.00 o                         
  -1   5  12        862.01        900.03        80.06 o                         
   0   5  12         52.06        186.86        88.26 o                         
   1   5  12      14760.35      14984.36       267.52 o                         
   2   5  12         10.56        106.70        94.94 o                         
   3   5  12        154.09        241.29       111.32 o                         
   4   5  12       2394.59       2117.45       163.33 o                         
   5   5  12       4280.11       4200.45       167.03 o                         
   6   5  12        993.23       1315.65       144.51 o                         
   7   5  12       5452.47       5860.47       286.04 o                         
   8   5  12       3194.11       3641.40       280.12 o                         
   9   5  12       2183.39       2801.12       243.70 o                         
  10   5  12       3634.33       3916.91       290.09 o                         
 -13   6  12       1102.04       1549.35       325.05 o                         
 -12   6  12       2396.58       3427.29       490.34 o                         
 -11   6  12      11146.56      12656.30       550.07 o                         
 -10   6  12       2302.15       2422.21       301.03 o                         
  -9   6  12      12788.19      11746.76       442.96 o                         
  -8   6  12      75674.38      73346.14      1154.12 o                         
  -7   6  12      10938.20      10817.94       340.24 o                         
  -6   6  12       1176.70       1279.99       248.53 o                         
  -5   6  12        672.31        607.11       132.32 o                         
  -4   6  12       1039.25       1288.75       126.00 o                         
  -3   6  12       3652.20       3901.14       160.36 o                         
  -2   6  12       1896.21       1999.37       107.54 o                         
  -1   6  12      21116.97      21714.67       277.19 o                         
   0   6  12       1007.69       1190.90       128.50 o                         
   1   6  12      13487.01      12722.42       254.36 o                         
   2   6  12      17094.11      17536.58       280.73 o                         
   3   6  12       1564.56       1610.90       129.38 o                         
   4   6  12       6800.54       7161.81       287.69 o                         
   5   6  12        249.67        235.37       138.37 o                         
   6   6  12        917.11        737.72       153.08 o                         
   7   6  12       1497.24       1390.71       194.77 o                         
   8   6  12       2727.51       2966.23       252.17 o                         
   9   6  12      12681.80      12521.00       427.52 o                         
  10   6  12       2378.84       3311.79       368.13 o                         
 -12   7  12      13355.78      13846.60       656.08 o                         
 -11   7  12        418.92        550.63       269.00 o                         
 -10   7  12       6656.05       6118.00       464.05 o                         
  -9   7  12          7.06       -246.36       246.29 o                         
  -8   7  12      11287.24      10934.90       456.29 o                         
  -7   7  12        152.80        276.95       171.25 o                         
  -6   7  12         78.34         96.08       145.51 o
[truncated: 107,814 more chars]
