# Supplementary material for: Maus’s salts: an old family of iron sulfates with possible magnetic frustration
Source: Acta Crystallogr B Struct Sci Cryst Eng Mater. 2026 May 7;82(Pt 3):268–79. doi: 10.1107/S2052520626002027 (PMC13238487; doi:10.1107/S2052520626002027)
Supplement: Supplementary file 6 [file b-82-00268-Vsup6.hkl]

data_V                                                                          
_shelx_title ' c2c__a.res in C2/c'                                              
_shelx_refln_list_code          4                                               
_shelx_F_calc_maximum     1396.41                                               
_exptl_crystal_F_000      6236.00                                               
_reflns_d_resolution_high  0.7964                                               
                                                                                
loop_                                                                           
 _space_group_symop_operation_xyz                                               
 'x, y, z'                                                                      
 '-x, y, -z+1/2'                                                                
 'x+1/2, y+1/2, z'                                                              
 '-x+1/2, y+1/2, -z+1/2'                                                        
 '-x, -y, -z'                                                                   
 'x, -y, z-1/2'                                                                 
 '-x+1/2, -y+1/2, -z'                                                           
 'x+1/2, -y+1/2, z-1/2'                                                         
                                                                                
_cell_length_a    31.1052                                                       
_cell_length_b    19.0329                                                       
_cell_length_c    15.5664                                                       
_cell_angle_alpha  90.000                                                       
_cell_angle_beta   95.798                                                       
_cell_angle_gamma  90.000                                                       
                                                                                
_shelx_F_squared_multiplier     1.000                                           
                                                                                
loop_                                                                           
 _refln_index_h                                                                 
 _refln_index_k                                                                 
 _refln_index_l                                                                 
 _refln_F_squared_calc                                                          
 _refln_F_squared_meas                                                          
 _refln_F_squared_sigma                                                         
 _refln_observed_status                                                         
   4   0   0      62240.75      57072.79      1404.35 o                         
   6   0   0      56915.70      30222.82       633.83 o                         
   8   0   0     758691.62     542559.94      7466.89 o                         
  10   0   0        340.30      13268.02       506.62 o                         
  12   0   0      20780.09      22353.31       723.16 o                         
  14   0   0      93017.62     119403.58      2215.86 o                         
  16   0   0     427570.28     432274.94      6265.25 o                         
  18   0   0     220294.53     235530.50      3944.57 o                         
  20   0   0      10301.42      12847.61       806.44 o                         
  22   0   0     124794.09     136487.14      2566.56 o                         
  24   0   0     122522.48     145145.86      2768.50 o                         
  26   0   0      25993.94      22483.95      1389.32 o                         
  28   0   0       1036.45       2191.35      1006.72 o                         
  30   0   0      23647.78      25374.72      1490.41 o                         
  32   0   0      12169.47      13626.20      1388.47 o                         
  34   0   0      26756.41      28920.27      1946.50 o                         
  36   0   0      23947.17      21554.36      1828.46 o                         
  38   0   0      96147.12      99476.95      5133.91 o                         
   3   1   0       2754.56       4020.61       518.79 o                         
   5   1   0      52785.65      19554.22       316.79 o                         
   7   1   0     109749.93      84358.55      1338.33 o                         
   9   1   0     984357.00    1086511.25     12809.17 o                         
  11   1   0      29436.09      24792.53       503.62 o                         
  13   1   0       5651.24       2218.48       252.39 o                         
  15   1   0     105175.80     130551.27      1591.56 o                         
  17   1   0      62333.56      40158.04       793.17 o                         
  19   1   0     158203.86     139291.39      1826.15 o                         
  21   1   0      30590.27      29966.61       812.78 o                         
  23   1   0      34590.83      34174.41       934.92 o                         
  25   1   0       7995.30       6650.23       569.09 o                         
  27   1   0      11964.48      15107.74       805.86 o                         
  29   1   0     320658.34     346126.81      3999.47 o                         
  31   1   0      90871.88      88192.53      1895.13 o                         
  33   1   0      38848.73      40075.93      1516.71 o                         
  35   1   0      16490.53      18139.96      1448.75 o                         
  37   1   0      52781.07      51827.57      2244.62 o                         
   0   2   0      10854.22       1242.60       605.25 o                         
   2   2   0      61904.77      58156.83       936.04 o                         
   4   2   0      54417.52      32750.21       550.68 o                         
   6   2   0     100453.83     111949.97      1317.70 o                         
   8   2   0     131877.31     105966.84      1314.77 o                         
  10   2   0     537610.38     544177.69      5522.62 o                         
  12   2   0     574340.19     641538.12      8953.37 o                         
  14   2   0     360050.28     344643.16      5122.26 o                         
  16   2   0     916824.50     821367.38     11379.18 o                         
  18   2   0     132570.23     178678.42      2264.33 o                         
  20   2   0     275492.31     319177.12      3597.41 o                         
  22   2   0     282545.81     287246.41      3255.77 o                         
  24   2   0      70906.75      78515.14      1345.24 o                         
  26   2   0        189.43        811.93       598.85 o                         
  28   2   0     325379.06     318465.09      4014.46 o                         
  30   2   0       5011.19       6699.50       913.80 o                         
  32   2   0     111366.84     109428.55      2388.85 o                         
  34   2   0      62733.24      60771.23      2502.94 o                         
  36   2   0       5696.45       6186.10      1240.48 o                         
  38   2   0      36731.34      39232.31      3105.37 o                         
   3   3   0      56336.25      45739.86       490.70 o                         
   5   3   0     198856.30     182277.95      1723.29 o                         
   7   3   0     407868.47     374718.44      3800.46 o                         
   9   3   0    1378016.50    1474484.12     19831.37 o                         
  11   3   0      90878.15     106431.91      1325.68 o                         
  13   3   0         18.85        772.31       262.42 o                         
  15   3   0     352835.72     353969.81      4001.16 o                         
  17   3   0     211525.64     173583.23      2973.33 o                         
  19   3   0      71114.51      66741.62      1482.68 o                         
  21   3   0      21144.96      26110.17       938.82 o                         
  23   3   0        388.42         23.85       488.54 o                         
  25   3   0       3065.54       3467.42       830.95 o                         
  27   3   0        220.33        710.97       685.90 o                         
  29   3   0      17589.30      18560.43      1158.32 o                         
  31   3   0      77459.98      84140.68      2531.46 o                         
  33   3   0      77883.57      79703.02      2216.75 o                         
  35   3   0       1400.15       1234.56      1347.97 o                         
  37   3   0        213.87       -723.16      2147.26 o                         
   0   4   0     596768.25     651588.75      6164.65 o                         
   2   4   0       4133.34       4780.23       132.15 o                         
   4   4   0     169734.69     135786.56      1406.85 o                         
   6   4   0     219342.97     196378.55      1992.88 o                         
   8   4   0     177716.16     142329.58      1535.97 o                         
  10   4   0      42581.59      23762.04       497.15 o                         
  12   4   0      26328.00      32648.33       649.17 o                         
  14   4   0        433.99        407.43       279.03 o                         
  16   4   0       1092.37        657.46       329.18 o                         
  18   4   0     349069.41     367400.88      5923.99 o                         
  20   4   0     258782.05     240171.78      3640.36 o                         
  22   4   0      41132.04      27485.75       999.11 o                         
  24   4   0      95262.81      86548.42      1572.12 o                         
  26   4   0       6070.26       7204.12       701.67 o                         
  28   4   0        134.10        -83.88       703.61 o                         
  30   4   0       2507.04       2426.19       864.04 o                         
  32   4   0      81690.70      85236.16      2742.50 o                         
  34   4   0      70700.94      75847.77      2309.89 o                         
  36   4   0      24717.47      24636.29      1836.60 o                         
  38   4   0     101340.66      97741.59      3482.64 o                         
   1   5   0     127753.41     125629.73       992.23 o                         
   3   5   0     548097.94     585058.75      4676.43 o                         
   5   5   0     250129.81     201652.39      1998.75 o                         
   7   5   0      55008.55      81303.39      1072.99 o                         
   9   5   0      72064.84      53839.33       729.03 o                         
  11   5   0      78387.37      73701.23      1017.01 o                         
  13   5   0      13017.19      11061.23       472.14 o                         
  15   5   0       6010.82       4399.55       373.50 o                         
  17   5   0        507.90        -98.22       365.62 o                         
  19   5   0      61490.70      62916.10      1395.26 o                         
  21   5   0     424638.25     427858.03      5916.65 o                         
  23   5   0         21.10        376.02       548.68 o                         
  25   5   0     149182.17     149412.95      2210.20 o                         
  27   5   0       5898.78       5795.87       752.17 o                         
  29   5   0     184342.78     189705.80      2963.95 o                         
  31   5   0      59188.73      59530.15      1928.77 o                         
  33   5   0      45316.66      44439.37      1919.42 o                         
  35   5   0       7251.46       4832.29      1287.39 o                         
  37   5   0      56183.39      59505.73      3112.41 o                         
   0   6   0    1523714.12    1600017.75     15065.53 o                         
   2   6   0     465349.88     452190.72      3368.72 o                         
   4   6   0         18.05        869.01       122.63 o                         
   6   6   0      30882.99      34588.13       503.80 o                         
   8   6   0     220924.41     238847.33      2470.76 o                         
  10   6   0       4330.09       4323.13       250.47 o                         
  12   6   0     454086.56     441023.91      4590.49 o                         
  14   6   0      25340.52      24792.62       618.78 o                         
  16   6   0       1921.35       1330.99       348.30 o                         
  18   6   0      26205.23      28264.02       879.27 o                         
  20   6   0      96279.43      96511.23      1552.38 o                         
  22   6   0        522.40        129.91       522.40 o                         
  24   6   0      35625.04      36882.23      1686.08 o                         
  26   6   0        402.22        862.38       704.01 o                         
  28   6   0      52234.29      60090.20      1677.25 o                         
  30   6   0     109308.59     110724.68      2460.22 o                         
  32   6   0       2330.36       1986.11      1417.99 o                         
  34   6   0      56873.02      60563.56      2296.60 o                         
  36   6   0      13780.46      16609.88      2152.03 o                         
   1   7   0      18736.55      24639.19       291.11 o                         
   3   7   0     143598.88     124849.88      1061.26 o                         
   5   7   0      58065.76      60658.62       670.51 o                         
   7   7   0       2990.01       4084.23       225.97 o                         
   9   7   0     488522.09     518651.69      5384.11 o                         
  11   7   0      29101.26      29727.83       599.27 o                         
  13   7   0     296058.91     273021.28      2917.58 o                         
  15   7   0      60548.84      49988.00       887.32 o                         
  17   7   0     109208.12     121349.86      1606.34 o                         
  19   7   0      58093.68      55505.59      1078.86 o                         
  21   7   0        567.00       1323.29       495.75 o                         
  23   7   0     200267.11     204136.97      2629.55 o                         
  25   7   0      88680.23      75881.36      1912.78 o                         
  27   7   0      72890.83      74474.97      1736.12 o                         
  29   7   0     238489.56     235513.42      3543.56 o                         
  31   7   0      31792.25      32157.74      1685.56 o                         
  33   7   0      26331.68      26894.49      1619.19 o                         
  35   7   0      31970.80      34683.20      2147.98 o                         
  37   7   0       3650.63       2979.22      1803.81 o                         
   0   8   0      52517.73      49679.67       687.76 o                         
   2   8   0      41747.57      40314.30       445.64 o                         
   4   8   0     191828.52     183697.34      1585.40 o                         
   6   8   0      20543.86      28107.96       445.78 o                         
   8   8   0      19999.36      26840.85       520.29 o                         
  10   8   0      25834.03      29330.88       586.20 o                         
  12   8   0     156628.86     161218.03      1861.76 o                         
  14   8   0     195807.12     180282.77      2228.26 o                         
  16   8   0      21619.89      29347.54       807.67 o                         
  18   8   0      78613.73      68253.67      1133.94 o                         
  20   8   0      44344.73      40615.86      1012.52 o                         
  22   8   0       6233.94       5697.60       614.79 o                         
  24   8   0      58900.61      53721.15      1698.91 o                         
  26   8   0        406.79       1356.87       766.11 o                         
  28   8   0       2100.33       1502.23      1029.86 o                         
  30   8   0      14272.38      15811.80      1215.86 o                         
  32   8   0      19414.71      19657.91      1453.24 o                         
  34   8   0       3915.26       2683.16      1317.33 o                         
  36   8   0       2157.51       5553.92      1649.05 o                         
   1   9   0       3117.71       5158.73       201.15 o                         
   3   9   0     860276.44     865833.12      6520.05 o                         
   5   9   0      66448.68      60458.12       659.56 o                         
   7   9   0       1315.61       1691.67       204.06 o                         
   9   9   0      67111.60      72026.22       931.94 o                         
  11   9   0     400407.56     412845.97      4204.10 o                         
  13   9   0     206769.23     222567.19      2395.89 o                         
  15   9   0      23862.56      18713.21       696.19 o                         
  17   9   0       7742.30      11916.88       592.47 o                         
  19   9   0     226386.47     225186.48      2576.64 o                         
  21   9   0     111300.11     106318.10      1600.54 o                         
  23   9   0       6302.21       6637.00       667.91 o                         
  25   9   0      85595.80      84337.80      1704.63 o                         
  27   9   0       1509.17        830.06       830.12 o                         
  29   9   0       4933.04       5424.96      1013.70 o                         
  31   9   0      10642.97      11041.81      1204.36 o                         
  33   9   0      21476.27      22305.18      1898.41 o                         
  35   9   0      17476.08      17963.42      2511.84 o                         
   0  10   0      15582.02      26696.58       544.71 o                         
   2  10   0      80417.77      69360.66       700.53 o                         
   4  10   0      21005.52      19112.08       386.39 o                         
   6  10   0      13018.62      14712.66       348.21 o                         
   8  10   0     113294.45     115132.41      1162.30 o                         
  10  10   0      43123.61      40628.21       681.13 o                         
  12  10   0       6183.57       6470.00       382.55 o                         
  14  10   0      18593.27      20560.12       626.76 o                         
  16  10   0      62698.62      71242.27      1193.75 o                         
  18  10   0       7372.67       7696.93       587.66 o                         
  20  10   0      11297.87      12782.26       719.21 o                         
  22  10   0      27358.25      27728.63      1025.05 o                         
  24  10   0      14758.80      13794.27       971.53 o                         
  26  10   0      70488.24      63809.71      1649.95 o                         
  28  10   0       6685.43       7409.94      1035.89 o                         
  30  10   0      25110.49      23115.61      1523.74 o                         
  32  10   0     106368.95     102272.26      2579.01 o                         
  34  10   0      32934.29      39836.34      2604.04 o                         
   1  11   0       9666.64       7903.98       283.02 o                         
   3  11   0       5106.86       5639.07       245.73 o                         
   5  11   0       5854.64       6522.41       273.08 o                         
   7  11   0        257.93         31.60       206.38 o                         
   9  11   0     360831.50     345288.44      3043.06 o                         
  11  11   0      26272.96      29895.15       610.15 o                         
  13  11   0     183734.28     188798.66      2058.98 o                         
  15  11   0      46027.62      45706.00       913.74 o                         
  17  11   0       6187.44       9142.93       614.81 o                         
  19  11   0     102657.97      96889.62      1573.84 o                         
  21  11   0     106573.41     104458.02      1818.11 o                         
  23  11   0         50.35        419.92       719.01 o                         
  25  11   0      44395.62      46029.99      1647.99 o                         
  27  11   0       1323.11       1498.05       975.03 o                         
  29  11   0      58716.48      57725.42      1908.94 o                         
  31  11   0      48006.31      43743.63      2071.32 o                         
  33  11   0       2150.23       2018.29      1610.56 o                         
   0  12   0      19811.41      14633.90       533.07 o                         
   2  12   0      72834.56      72358.91       749.95 o                         
   4  12   0       1429.27        545.23       230.72 o                         
   6  12   0       3944.50       2000.04       262.80 o                         
   8  12   0        327.75       1023.59       270.45 o                         
  10  12   0         34.76        186.30       249.57 o                         
  12  12   0     198062.95     185577.88      1884.49 o                         
  14  12   0       3612.12       1862.91       369.84 o                         
  16  12   0     176542.33     184892.62      2195.94 o                         
  18  12   0      30571.87      29273.28       973.93 o                         
  20  12   0      71330.13      72882.80      1453.68 o                         
  22  12   0       2235.88       1131.29       690.67 o                         
  24  12   0      15840.94      16126.18      1173.13 o                         
  26  12   0      66621.84      61908.10      2118.38 o                         
  28  12   0      50158.89      54444.73      2448.92 o                         
  30  12   0      25504.29      23899.52      1586.52 o                         
  32  12   0      10732.10       7158.14      1701.52 o                         
   1  13   0      87114.68      92185.63       954.97 o                         
   3  13   0       7373.73       7626.58       357.06 o                         
   5  13   0      51760.55      50401.76       733.98 o                         
   7  13   0       1179.85       1498.19       291.26 o                         
   9  13   0       7883.14       8921.83       428.38 o                         
  11  13   0      75581.20      77785.33      1052.16 o                         
  13  13   0      21861.88      24404.87       718.44 o                         
  15  13   0     175526.08     172020.12      1907.51 o                         
  17  13   0      51906.80      50032.55      1064.56 o                         
  19  13   0       4867.17       5232.70       590.13 o                         
  21  13   0      29841.74      29078.03      1079.66 o                         
  23  13   0       2900.14       1781.06       824.83 o                         
  25  13   0       8805.97       8611.38      1043.21 o                         
  27  13   0       8520.85       7198.76      1342.75 o                         
  29  13   0      29193.69      32072.23      2165.23 o                         
  31  13   0      21669.37      15552.59      1944.36 o                         
   0  14   0      21303.49      19812.57       662.37 o                         
   2  14   0       6008.80       5849.42       335.51 o                         
   4  14   0      20522.94      20212.53       510.44 o                         
   6  14   0       2532.05       2085.45       309.99 o                         
   8  14   0      13562.25      15088.81       557.67 o                         
  10  14   0      77336.41      72515.72      1026.72 o                         
  12  14   0       1115.98       3028.60       392.85 o                         
  14  14   0        188.27       1456.63       430.37 o                         
  16  14   0      18116.54      16655.43       724.95 o                         
  18  14   0      20682.24      22356.66      1127.50 o                         
  20  14   0       3968.02       5756.67       746.49 o                         
  22  14   0       2365.16       3922.68       734.61 o                         
  24  14   0       4851.47       3936.00      1212.11 o                         
  26  14   0      32851.88      34130.17      2139.19 o                         
  28  14   0      16049.03      15677.38      1524.82 o                         
  30  14   0      16619.09      17016.88      1849.52 o                         
   1  15   0       5363.11       5147.81       366.37 o                         
   3  15   0       1494.68       1335.78       290.37 o                         
   5  15   0      70397.56      68486.30       932.77 o                         
   7  15   0     116617.64     110956.46      1275.60 o                         
   9  15   0       2186.66       2892.48       379.94 o                         
  11  15   0     133607.41     138666.88      1637.55 o                         
  13  15   0      50068.23      45913.85       940.31 o                         
  15  15   0      45164.28      43723.62       981.96 o                         
  17  15   0      29393.36      24523.19       930.04 o                         
  19  15   0      79801.20      78350.34      2017.88 o                         
  21  15   0      34878.17      38747.66      1683.35 o                         
  23  15   0       6247.71       6537.15       976.08 o                         
  25  15   0       1263.84       -928.19      1823.78 o                         
  27  15   0      19344.03      19966.76      2346.37 o                         
  29  15   0         49.27        669.35      1593.53 o                         
   0  16   0     124822.60     110959.93      2020.76 o                         
   2  16   0     190358.20     209928.88      2283.87 o                         
   4  16   0     122294.97     120326.68      1299.69 o                         
   6  16   0       1517.01       3226.80       374.82 o                         
   8  16   0      10975.08      14175.10       597.07 o                         
  10  16   0      33964.65      31398.89       817.00 o                         
  12  16   0       6333.48       8982.89       580.77 o                         
  14  16   0      11352.45      11098.71       628.92 o                         
  16  16   0     151214.31     158524.53      2022.31 o                         
  18  16   0      68147.80      64137.09      1667.22 o                         
  20  16   0        181.91       1032.36       798.40 o                         
  22  16   0        725.97      -1302.60       868.40 o                         
  24  16   0        853.92       1957.32      1029.91 o                         
  26  16   0      19216.44      16656.98      1912.26 o                         
  28  16   0       1899.80       3490.08      1527.35 o                         
   1  17   0      59171.77      57425.16      1130.50 o                         
   3  17   0      33407.24      33412.31       929.65 o                         
   5  17   0     103369.30     105912.44      1289.06 o                         
   7  17   0       3458.82       4292.35       486.38 o                         
   9  17   0      51096.06      54210.00       987.87 o                         
  11  17   0      26846.44      20783.57       795.80 o                         
  13  17   0      46263.60      37392.87      1064.86 o                         
  15  17   0      11082.51      10767.57       703.22 o                         
  17  17   0      31043.03      34758.07      1127.05 o                         
  19  17   0       8345.64       9936.71       853.39 o                         
  21  17   0       7158.68       8388.49      1038.74 o                         
  23  17   0      10259.07      10354.84      1216.46 o                         
  25  17   0        825.34      -1368.10      2590.38 o                         
  27  17   0       6414.73       4959.85      1744.59 o                         
   0  18   0      62532.86      62185.72      1922.99 o                         
   2  18   0       8611.17       9953.28       707.28 o                         
   4  18   0      68977.73      66981.88      1368.20 o                         
   6  18   0     115368.23     115249.20      1434.08 o                         
   8  18   0        201.78        745.97       446.69 o                         
  10  18   0      12108.77      15240.08       727.47 o                         
  12  18   0      33196.84      31454.88      1033.85 o                         
  14  18   0      50242.67      52229.75      1253.50 o                         
  16  18   0     157089.64     155023.34      2547.14 o                         
  18  18   0       2496.64       2645.78       832.09 o                         
  20  18   0      14465.38      17832.70      1258.18 o                         
  22  18   0         78.77        355.71      1023.44 o                         
  24  18   0        145.99      -2348.55      1700.32 o                         
   1  19   0       5253.48       9341.27       736.26 o                         
   3  19   0     168015.53     158218.77      2255.80 o                         
   5  19   0      28057.53      29244.43      1298.11 o                         
   7  19   0        523.92          3.22       570.90 o                         
   9  19   0       4831.23       4999.69       524.21 o                         
  11  19   0      17491.46      21049.45       898.99 o                         
  13  19   0      53592.08      53517.40      1266.78 o                         
  15  19   0       6825.55       6688.93       883.09 o                         
  17  19   0       2719.47       3197.46       774.39 o                         
  19  19   0        157.53       2572.49       953.46 o                         
  21  19   0        336.26       2895.00      1231.89 o                         
  23  19   0      30925.62      30568.33      2102.84 o                         
   0  20   0      15719.26      16117.01      1286.08 o                         
   2  20   0       1124.50       1328.09       726.17 o                         
   4  20   0      49158.22      44557.69      1528.47 o                         
   6  20   0       3888.64       4037.14       854.71 o                         
   8  20   0         84.65       -197.79       675.34 o                         
  10  20   0      66441.89      67383.58      1253.92 o                         
  12  20   0      67938.23      61967.91      1300.92 o                         
  14  20   0      71977.48      72388.69      1545.20 o                         
  16  20   0        209.89        273.82       796.38 o                         
  18  20   0       3464.69       4702.97      1074.15 o                         
  20  20   0       2498.38       4640.54      1342.77 o                         
   1  21   0       5108.70       5892.92       870.15 o                         
   3  21   0       5759.21       4704.58      1050.51 o                         
   5  21   0       2556.89       4194.43      1062.36 o                         
   7  21   0        500.26       2244.39       913.30 o                         
   9  21   0      37995.27      40139.11      1638.72 o                         
  11  21   0      15229.19      18277.62      1442.89 o                         
  13  21   0      60177.46      55534.25      1627.34 o                         
  15  21   0      17903.29      22752.14      1368.38 o                         
  17  21   0      33136.45      31838.36      1696.72 o                         
   0  22   0      68128.50      62328.71      2426.24 o                         
   2  22   0      67714.49      68784.78      1793.40 o                         
   4  22   0       1725.02       2169.00      1140.65 o                         
   6  22   0       3398.53       3069.66      1546.20 o                         
   8  22   0      24779.95      23436.74      1509.22 o                         
  10  22   0       3623.13       4023.21      1153.29 o                         
  12  22   0      31423.78      28605.07      1705.49 o                         
  14  22   0      24684.43      24611.62      1627.12 o                         
   1  23   0        227.59       2335.80      1588.97 o                         
   3  23   0      50266.66      45101.18      2434.72 o                         
   5  23   0     129738.65     120650.23      3458.22 o                         
   7  23   0      43376.43      47476.71      2557.32 o                         
   9  23   0          4.91       2322.17      1431.29 o                         
 -37   1   1       1636.08       3062.24      1214.87 o                         
 -35   1   1      26930.29      24128.20      1626.96 o                         
 -33   1   1        509.97          9.25       892.53 o                         
 -31   1   1      38619.88      38713.98      1532.90 o                         
 -29   1   1      39615.31      40955.95      1189.66 o                         
 -27   1   1       3791.67       3833.58       585.17 o                         
 -25   1   1      13132.19      13659.70       750.84 o                         
 -23   1   1      93462.59      85013.13      1456.27 o                         
 -21   1   1     122868.80     133983.75      1758.91 o                         
 -19   1   1     253441.69     270160.53      3055.22 o                         
 -17   1   1       4553.33      12180.08       521.06 o                         
 -15   1   1       3237.80       9408.67       427.58 o                         
 -13   1   1     105728.10     116107.76      2952.55 o                         
 -11   1   1      20906.06      35722.01       566.00 o                         
  -9   1   1     616774.81     531171.31      5287.57 o                         
  -7   1   1     164910.52     183024.83      2041.92 o                         
  -3   1   1      87885.12      62753.15      1041.37 o                         
   3   1   1       4031.10      24546.57       423.77 o                         
   5   1   1      11823.13       6327.58       214.29 o                         
   7   1   1       2991.05        598.19       152.14 o                         
   9   1   1      28708.45       9692.85       364.88 o                         
  11   1   1      31012.02      24194.32       578.62 o                         
  13   1   1       8068.33       8771.17       442.07 o                         
  15   1   1      49680.74      43928.00       805.90 o                         
  17   1   1     321922.03     312436.81      3255.08 o                         
  19   1   1      96642.48     106303.89      1456.47 o                         
  21   1   1      49424.84      48501.92      1017.82 o                         
  23   1   1     457398.72     498244.28      5240.28 o                         
  25   1   1      51638.22      52941.52      1246.12 o                         
  27   1   1     131754.98     138687.34      2043.43 o                         
  29   1   1       6172.23       6102.61       724.28 o                         
  31   1   1        339.84        973.50       745.58 o                         
  33   1   1      97491.85     105135.05      2740.64 o                         
  35   1   1       1431.98        459.02       884.00 o                         
  37   1   1        218.25        423.27      1619.73 o                         
 -38   2   1       3512.04       2935.63      1688.94 o                         
 -36   2   1      22150.66      26963.59      1932.04 o                         
 -34   2   1        376.42       -820.77      1548.37 o                         
 -32   2   1      39856.58      45330.17      1746.59 o                         
 -30   2   1      17783.51      21663.20      1281.27 o                         
 -28   2   1      56181.67      60789.53      1480.95 o                         
 -26   2   1        570.46       -341.35       559.52 o                         
 -24   2   1       7698.13       6575.70       558.84 o                         
 -22   2   1       3358.38       2841.00       483.13 o                         
 -20   2   1      13382.09      13274.14       575.02 o                         
 -18   2   1      11397.15       9714.78       474.08 o                         
 -16   2   1      47856.29      47534.09       978.25 o                         
 -14   2   1     105825.16     107594.98      1334.84 o                         
 -12   2   1      84622.83      71935.55      1091.59 o                         
 -10   2   1       2259.09       3843.63       249.76 o                         
  -8   2   1     285460.91     283540.00      4546.54 o                         
  -6   2   1      54428.76      74925.84       906.23 o                         
  -4   2   1     187990.47     128637.50      1400.73 o                         
  -2   2   1       5899.31       7625.70       155.55 o                         
   0   2   1      16489.63      41422.91       428.48 o                         
   2   2   1       9275.69       8653.25       162.39 o                         
   4   2   1      84256.47     124895.35      1268.91 o                         
   6   2   1      42535.94      36064.57       546.41 o                         
   8   2   1      63171.28      84478.34      1470.60 o                         
  10   2   1      64397.83      66899.84      1104.84 o                         
  12   2   1     204417.48     175110.67      2034.09 o                         
  14   2   1          0.50        271.71       272.27 o                         
  16   2   1      25792.90      22112.45       613.43 o                         
  18   2   1     107359.95     103319.20      1705.38 o                         
  20   2   1     285687.88     315589.97      3584.75 o                         
  22   2   1      30747.04      27336.38       844.45 o                         
  24   2   1     105023.76     110407.95      1666.82 o                         
  26   2   1      55621.58      55150.37      1239.76 o                         
  28   2   1        394.97       1101.88       635.24 o                         
  30   2   1       7926.35       7455.62       947.96 o                         
  32   2   1       5065.65       4598.94       947.96 o                         
  34   2   1       7997.25       6520.00      1139.98 o                         
  36   2   1       2822.44       3334.56      1918.80 o                         
  38   2   1       8900.85       8649.19      1596.74 o                         
 -37   3   1        960.05       1911.64      1609.18 o                         
 -35   3   1      46944.09      46725.13      2125.39 o                         
 -33   3   1          4.83      -1412.65       961.92 o                         
 -31   3   1        393.00       1333.78       923.83 o                         
 -29   3   1      43917.29      42872.86      1660.96 o                         
 -27   3   1      32746.05      30586.87      1177.59 o                         
 -25   3   1         80.71         73.12       550.16 o                         
 -23   3   1       7663.78       6067.17       588.94 o                         
 -21   3   1      79901.57      73321.34      1358.09 o                         
 -19   3   1      21130.86      24130.06       805.49 o                         
 -17   3   1     343936.47     348612.44      3970.85 o                         
 -15   3   1      81320.44      69936.05      1076.57 o                         
 -13   3   1     123490.29     140568.45      1786.56 o                         
 -11   3   1      93107.43      74563.30      1131.99 o                         
  -9   3   1      20545.57      28635.82       489.68 o                         
  -7   3   1      74222.97      69422.45      1206.67 o                         
  -5   3   1       1648.33        836.36       127.15 o                         
  -3   3   1        622.13       3823.81       140.56 o                         
  -1   3   1      26223.19      15789.59       194.56 o                         
   1   3   1      74454.27      72338.00       659.81 o                         
   3   3   1     115851.91      83094.44       767.10 o                         
   5   3   1      41568.30      28581.58       367.48 o                         
   7   3   1     300174.16     303611.62      2922.17 o                         
   9   3   1      16254.54      14896.57       442.08 o                         
  11   3   1      71670.75      57815.02       908.72 o                         
  13   3   1      23319.48      31047.51       658.60 o                         
  15   3   1        273.54        135.77       291.42 o                         
  17   3   1       7383.86       6446.29       441.73 o                         
  19   3   1       3413.46       5912.96       517.65 o                         
  21   3   1     275080.97     270631.66      3471.78 o                         
  23   3   1      17157.55      18266.68       874.93 o                         
  25   3   1      12426.48      12213.35       819.53 o                         
  27   3   1      79488.64      78577.19      1651.61 o                         
  29   3   1      53862.38      59984.34      1643.85 o                         
  31   3   1        128.88        190.90      1083.61 o                         
  33   3   1      10029.91       8153.45      1111.12 o                         
  35   3   1        255.47       1140.98      1667.97 o                         
  37   3   1        733.90        653.12      1450.64 o                         
 -38   4   1      11199.54      13794.56      1664.20 o                         
 -36   4   1      32140.90      36215.91      2145.04 o                         
 -34   4   1      24487.54      25535.43      2301.13 o                         
 -32   4   1         88.80       -686.62       913.20 o                         
 -30   4   1      14536.34      12529.91      1070.14 o                         
 -28   4   1       2363.68       2336.61       726.48 o                         
 -26   4   1       2364.05       3207.31       636.73 o                         
 -24   4   1       3441.92       5327.28       601.79 o                         
 -22   4   1      36037.88      45061.25      1141.68 o                         
 -20   4   1      17186.85      23014.00       816.69 o                         
 -18   4   1       3083.03       3755.98       455.31 o                         
 -16   4   1        513.17         34.13       312.27 o                         
 -14   4   1     113026.90     108881.15      1424.32 o                         
 -12   4   1     136057.36     121445.27      1482.93 o                         
 -10   4   1     505842.06     464448.19      6107.89 o                         
  -8   4   1       8089.94      22807.65       437.43 o                         
  -6   4   1      44911.45      41339.71       720.29 o                         
  -4   4   1      30618.01      53416.77       897.15 o                         
  -2   4   1     280546.44     254630.03      1992.06 o                         
   0   4   1       3787.04       7806.01       154.15 o                         
   2   4   1     865130.25     795427.56      6155.92 o                         
   4   4   1        333.92        292.55        97.01 o                         
   6   4   1      34474.92      26535.95       369.30 o                         
   8   4   1     335304.38     251136.02      2406.89 o                         
  10   4   1     370309.41     452435.47      4718.06 o                         
  12   4   1      83751.10      85237.03      1174.31 o                         
  14   4   1     152422.20     168563.25      1961.34 o                         
  16   4   1     303105.75     300191.09      3934.25 o                         
  18   4   1      49136.52      53854.66      1015.71 o                         
  20   4   1       1773.80       3145.45       501.73 o                         
  22   4   1       5531.31       8943.20       658.04 o                         
  24   4   1     434904.19     453527.75      7418.29 o                         
  26   4   1      72816.21      68706.76      1527.17 o                         
  28   4   1       9188.80      11540.83       949.11 o                         
  30   4   1      12483.60       9614.09      1031.00 o                         
  32   4   1        517.23       -237.84       957.22 o                         
  34   4   1       4690.90       3319.60      1173.99 o                         
  36   4   1       5787.48       4826.23      1360.50 o                         
  38   4   1       4381.21       6928.83      1613.72 o                         
 -37   5   1       4188.31       4128.05      1542.96 o                         
 -35   5   1        101.62        759.79      1213.12 o                         
 -33   5   1      38629.41      39292.09      1867.69 o                         
 -31   5   1        725.14       1187.46       973.75 o                         
 -29   5   1      11296.38      12839.53      1033.34 o                         
 -27   5   1      21966.87      22404.31      1085.99 o                         
 -25   5   1       9973.31      12820.73       900.41 o                         
 -23   5   1       3840.90       4426.77       606.61 o                         
 -21   5   1     159566.52     161199.16      3402.38 o                         
 -19   5   1      29123.18      32577.38       883.72 o                         
 -17   5   1       7120.17       3564.10       396.11 o                         
 -15   5   1       5435.37       7047.70       438.44 o                         
 -13   5   1      21440.13      26465.51       607.20 o                         
 -11   5   1     351366.53     372185.44      5108.68 o                         
  -9   5   1      90799.54     111032.18      1481.52 o                         
  -7   5   1      40654.10      35054.80       539.97 o                         
  -5   5   1     749231.31     837407.06      7989.92 o                         
  -3   5   1      84678.67      42670.47       476.62 o                         
  -1   5   1     504445.03     595828.00      4558.83 o                         
   1   5   1     339316.81     331968.84      2540.81 o                         
   3   5   1        792.32       1328.70       112.37 o                         
   5   5   1     340254.53     365123.84      3284.22 o                         
   7   5   1     148955.89     155697.66      1463.06 o                         
   9   5   1     138940.20     130326.71      1331.64 o                         
  11   5   1     202085.08     183486.70      1905.28 o                         
  13   5   1      47360.79      46374.03       804.84 o                         
  15   5   1      94771.48      97790.09      1242.51 o                         
  17   5   1       5362.65       3211.47       399.70 o                         
  19   5   1      43179.80      47036.14      1044.77 o                         
  21   5   1      26502.91      32855.60      1006.45 o                         
  23   5   1      64468.11      58961.63      1346.81 o                         
  25   5   1      18021.02      16407.89       972.10 o                         
  27   5   1      21168.59      23828.18      1182.52 o                         
  29   5   1     119801.76     125156.94      3361.09 o                         
  31   5   1          1.73       -421.15       925.10 o                         
  33   5   1      25996.27      27228.18      1753.05 o                         
  35   5   1       7470.99       4935.70      1425.06 o                         
  37   5   1      11825.58      17051.78      2293.56 o                         
 -36   6   1        212.97       3082.39      1419.45 o                         
 -34   6   1        828.38       2630.16      1189.92 o                         
 -32   6   1      58405.21      55994.16      1932.23 o                         
 -30   6   1      25713.84      21102.60      1282.14 o                         
 -28   6   1       8529.00      10348.81       982.70 o                         
 -26   6   1     167953.34     165153.41      3107.36 o                         
 -24   6   1      79174.02      75177.60      1698.23 o                         
 -22   6   1     135266.17     131428.03      2127.71 o                         
 -20   6   1       7366.19       6188.22       544.32 o                         
 -18   6   1      93134.10      99220.47      1507.80 o                         
 -16   6   1      27479.61      26920.68       722.49 o                         
 -14   6   1       7010.70       8194.67       457.94 o                         
 -12   6   1      35889.14      31073.82       629.94 o                         
 -10   6   1      89981.69      98449.35      1114.65 o                         
  -8   6   1      46923.20      46650.48       663.03 o                         
  -6   6   1       6867.01       7731.30       286.09 o                         
  -4   6   1      43016.14      41384.55       499.41 o                         
  -2   6   1      39996.82      42851.63       429.48 o                         
   0   6   1     150888.39     137606.38      1160.59 o                         
   2   6   1     621915.81     637712.50      5960.59 o                         
   4   6   1     471849.06     546495.25      4503.45 o                         
   6   6   1     150863.94     114326.39      1114.01 o                         
   8   6   1       3140.97       2428.01       170.73 o                         
  10   6   1      28979.86      40074.63       566.19 o                         
  12   6   1     451858.44     413662.38      3830.74 o                         
  14   6   1        651.54        900.54       299.05 o                         
  16   6   1      36182.98      41141.95       888.93 o                         
  18   6   1      33132.10      33817.48       868.15 o                         
  20   6   1       1852.31       3480.03       498.94 o                         
  22   6   1       6034.56       6554.53       616.71 o                         
  24   6   1       4928.93       6050.96       676.70 o                         
  26   6   1       1440.16       2998.00       702.05 o                         
  28   6   1      42146.45      44278.07      1737.38 o                         
  30   6   1     216558.08     218924.47      3703.67 o                         
  32   6   1      13906.00      15751.62      1280.23 o                         
  34   6   1      20600.54      18684.36      1437.02 o                         
  36   6   1      68191.99      67879.74      3393.54 o                         
 -37   7   1      71200.41      79317.63      3010.14 o                         
 -35   7   1       5721.38       6847.76      1950.28 o                         
 -33   7   1      21919.18      25435.46      3070.41 o                         
 -31   7   1       9921.61       9482.93      1112.74 o                         
 -29   7   1      15703.52      18033.73      1233.67 o                         
 -27   7   1      70462.09      68612.88      1920.51 o                         
 -25   7   1      44732.01      46636.27      1689.05 o                         
 -23   7   1       1007.65       2071.46       597.29 o                         
 -21   7   1     254396.17     245566.66      3453.75 o                         
 -19   7   1     139272.42     128856.66      1881.42 o                         
 -17   7   1     307038.03     324487.12      3611.13 o                         
 -15   7   1        495.53        403.09       306.30 o                         
 -13   7   1      30794.12      26945.36       612.03 o                         
 -11   7   1     141943.06     124270.32      1473.99 o                         
  -9   7   1     146337.48     140345.25      1548.40 o                         
  -7   7   1       5997.04      15477.43       378.45 o                         
  -5   7   1       4402.20       3152.26       219.32 o                         
  -3   7   1      27062.75      23924.11       334.06 o                         
  -1   7   1      15162.86       6774.08       191.62 o                         
   1   7   1      53351.80      87334.87       736.44 o                         
   3   7   1     111863.99     115471.58      1105.09 o                         
   5   7   1     244945.00     218887.59      1890.61 o                         
   7   7   1      29306.67      28966.70       472.42 o                         
   9   7   1      62798.07      59187.02       721.51 o                         
  11   7   1       3736.39       4491.36       268.82 o                         
  13   7   1       9397.33      10225.93       427.97 o                         
  15   7   1       8723.25       7594.82       475.94 o                         
  17   7   1       2321.54       2763.80       449.26 o                         
  19   7   1          0.68        -13.94       426.50 o                         
  21   7   1     203790.30     188742.41      2389.36 o                         
  23   7   1       2481.62       3110.74       616.07 o                         
  25   7   1      10005.94      12127.30       937.28 o                         
  27   7   1      49247.71      50863.71      1554.82 o                         
  29   7   1        443.14       -387.96       944.15 o                         
  31   7   1      11547.55      13628.24      1360.38 o                         
  33   7   1      22915.37      27503.21      1611.38 o                         
  35   7   1         57.84      -2017.03      1643.11 o                         
 -36   8   1       5695.71       7509.04      2005.71 o                         
 -34   8   1      18902.75      17161.53      2020.94 o                         
 -32   8   1        740.34        259.39      1062.02 o                         
 -30   8   1       8250.82      10066.73      1055.50 o                         
 -28   8   1      27105.51      25846.28      1378.83 o                         
 -26   8   1       2248.04       2539.07       738.76 o                         
 -24   8   1     101126.38      98867.09      1870.09 o                         
 -22   8   1      42923.01      42990.50      1111.94 o                         
 -20   8   1     131548.28     125168.27      1755.63 o                         
 -18   8   1        474.35        466.55       397.73 o                         
 -16   8   1     216098.34     214107.83      2447.40 o                         
 -14   8   1       3461.08       4452.72       398.20 o                         
 -12   8   1       5199.11       6831.68       367.07 o                         
 -10   8   1      73605.49      56068.41       860.67 o                         
  -8   8   1     191068.27     228171.16      2549.37 o                         
  -6   8   1      72441.78      55626.98       685.37 o                         
  -4   8   1      33102.38      43223.01       525.54 o                         
  -2   8   1         19.72       1460.10       127.83 o                         
   0   8   1      59190.29      75582.87       718.59 o                         
   2   8   1      52969.96      60446.28       622.60 o                         
   4   8   1     230550.19     265119.97      2213.86 o                         
   6   8   1       5174.68       7524.29       289.79 o                         
   8   8   1       4678.43       7063.07       309.47 o                         
  10   8   1      92358.87      84617.06      1017.52 o                         
  12   8   1     111587.01     115236.27      1325.57 o                         
  14   8   1     122932.73     126261.24      1531.55 o                         
  16   8   1     179492.94     184046.55      2208.90 o                         
  18   8   1      30667.37      28039.34       843.42 o                         
  20   8   1      99284.89     100235.24      1564.23 o                         
  22   8   1        637.01       1211.00       554.66 o                         
  24   8   1      74054.99      75286.74      1605.91 o                         
  26   8   1      32508.21      31424.35      1358.05 o                         
  28   8   1       2942.34       2190.24       891.75 o                         
  30   8   1      23455.89      21081.56      1335.47 o                         
  32   8   1      18650.58      23491.68      1543.54 o                         
  34   8   1       4277.02       5174.38      1439.38 o                         
  36   8   1       4418.12       3057.54      1838.51 o                         
 -35   9   1      45937.41      48846.07      2610.07 o                         
 -33   9   1      35989.82      35328.69      2043.58 o                         
 -31   9   1       2242.06       1951.15      1233.73 o                         
 -29   9   1      14814.68      17196.91      1300.19 o                         
 -27   9   1      65482.87      61764.75      1692.09 o                         
 -25   9   1      25030.77      22860.76      1152.13 o                         
 -23   9   1       7607.66       8518.70       736.00 o                         
 -21   9   1      55406.82      55921.97      1191.44 o                         
 -19   9   1        129.66        637.88       440.92 o                         
 -17   9   1     145580.53     148159.34      1819.56 o                         
 -15   9   1     297608.91     290883.88      3177.53 o                         
 -13   9   1     112960.42     123615.73      1550.20 o                         
 -11   9   1      19286.38      16588.31       554.41 o                         
  -9   9   1     218866.38     207799.73      2310.98 o                         
  -7   9   1     211431.22     226947.70      2461.66 o                         
  -5   9   1     615927.12     620498.31      4949.98 o                         
  -3   9   1     136210.38     138410.14      1207.10 o                         
  -1   9   1      11063.60      13041.26       302.94 o                         
   1   9   1       5193.72       7353.93       244.76 o                         
   3   9   1     233944.83     216221.52      1820.27 o                         
   5   9   1      18302.68      25270.86       404.08 o                         
   7   9   1       9700.40       9820.25       350.71 o                         
   9   9   1     105958.41     104892.12      1274.80 o                         
  11   9   1      35292.21      34038.07       694.54 o                         
  13   9   1     147161.44     154941.95      2134.97 o                         
  15   9   1         18.61        793.61       328.83 o                         
  17   9   1      15271.29      13494.08       625.38 o                         
  19   9   1      98772.37      91574.66      1891.77 o                         
  21   9   1     187923.59     192752.97      2908.31 o                         
  23   9   1      63389.39      59287.30      1408.31 o                         
  25   9   1      22713.66      22199.72      1232.35 o                         
  27   9   1      31309.34      29572.32      1572.91 o                         
  29   9   1      77226.52      77124.64      1962.94 o                         
  31   9   1      15929.79      20558.83      1425.39 o                         
  33   9   1      34209.70      31024.71      1775.43 o                         
  35   9   1         84.75      -2587.01      1724.67 o                         
 -34  10   1      22359.77      20802.15      1910.30 o                         
 -32  10   1      32865.27      36942.71      2477.15 o                         
 -30  10   1       4929.61       6694.22      1146.99 o                         
 -28  10   1     129654.13     132812.78      2824.75 o                         
 -26  10   1     140859.70     135977.03      2278.33 o                         
 -24  10   1      21348.15      24102.48      1068.72 o                         
 -22  10   1      44311.97      43832.29      1331.42 o                         
 -20  10   1      48265.27      44196.95      1073.20 o                         
 -18  10   1      14771.38      17471.20       765.18 o                         
 -16  10   1       9844.04       8897.71       613.61 o                         
 -14  10   1       1709.58       1791.35       336.36 o                         
 -12  10   1     222307.64     231568.80      2474.43 o                         
 -10  10   1        136.08        423.35       248.92 o                         
  -8  10   1     145694.28     152028.84      1492.22 o                         
  -6  10   1      74380.31      71268.80       797.91 o                         
  -4  10   1      26167.34      25546.82       399.01 o                         
  -2  10   1       4412.60       5338.40       220.24 o                         
   0  10   1      28671.64      26216.64       430.88 o                         
   2  10   1       6592.35       6902.83       273.59 o                         
   4  10   1        206.27        343.01       181.39 o                         
   6  10   1       2116.20       2149.33       222.84 o                         
   8  10   1      64236.88      70953.97       924.22 o                         
  10  10   1      95389.42     109661.39      1362.46 o                         
  12  10   1      21996.27      25597.66       653.98 o                         
  14  10   1      25175.92      26508.42       676.34 o                         
  16  10   1      37513.42      44553.75       962.34 o                         
  18  10   1      13910.17      14568.81       684.33 o                         
  20  10   1       5733.35       5125.02       550.26 o                         
  22  10   1      15191.28      12791.11      1078.18 o                         
  24  10   1      98387.22      93987.22      1837.19 o                         
  26  10   1     172794.19     170985.19      3094.10 o                         
  28  10   1      38988.19      31768.97      1561.82 o                         
  30  10   1      25427.68      28200.58      1710.30 o                         
  32  10   1      12691.96      10786.81      1525.40 o                         
  34  10   1       2534.16       3949.31      1618.51 o                         
 -33  11   1      10514.19       9916.93      1660.60 o                         
 -31  11   1       2252.06       4479.83      1242.32 o                         
 -29  11   1     144821.59     139341.89      3040.24 o                         
 -27  11   1       3714.49       4601.54       920.30 o                         
 -25  11   1       1343.20        -94.64       726.54 o                         
 -23  11   1      12814.34      12563.95       903.59 o                         
 -21  11   1      30660.46      32477.28      1169.84 o                         
 -19  11   1        270.20        799.30       522.02 o                         
 -17  11   1     108961.12      99759.02      1575.24 o                         
 -15  11   1     198470.06     185155.27      2221.71 o                         
 -13  11   1      33330.12      33634.23       715.80 o                         
 -11  11   1     114170.31      99301.18      1214.15 o                         
  -9  11   1      11489.18      18958.42       490.83 o                         
  -7  11   1      53446.64      48963.23       707.48 o                         
  -5  11   1     232456.11     252673.34      2097.19 o                         
  -3  11   1     539215.12     521199.25      4116.39 o                         
  -1  11   1     200363.84     200247.12      1709.17 o                         
   1  11   1     723547.25     755700.94      5772.40 o                         
   3  11   1      19130.43      19616.53       404.60 o                         
   5  11   1     269260.78     292526.44      2543.75 o                         
   7  11   1     838322.31     869242.88      7051.85 o                         
   9  11   1     197920.25     192911.12      1850.89 o                         
  11  11   1       6950.25       7790.52       438.74 o                         
  13  11   1       1620.70        987.19       351.28 o                         
  15  11   1     300691.91     307466.97      3511.16 o                         
  17  11   1     365912.28     372964.72      4171.46 o                         
  19  11   1      12261.75      11990.00       704.81 o                         
  21  11   1      47972.55      46246.91      1250.26 o                         
  23  11   1     101573.23     101609.10      1765.37 o                         
  25  11   1       6399.68       6589.04       849.40 o                         
  27  11   1       3427.42       2045.17      1215.06 o                         
  29  11   1       6019.56       6636.18      1148.60 o                         
  31  11   1       5731.92       4321.67      1328.23 o                         
  33  11   1      35233.72      30183.06      2399.67 o                         
 -32  12   1       3334.18       4226.96      1597.80 o                         
 -30  12   1        726.59       1382.55      1641.87 o                         
 -28  12   1       9770.04       9756.78      1365.43 o                         
 -26  12   1      10587.46      10647.31      1100.05 o                         
 -24  12   1     111318.88     110081.86      2159.31 o                         
 -22  12   1      11278.91      12694.53       920.03 o                         
 -20  12   1      38840.09      36315.89      1198.78 o                         
 -18  12   1     144975.53     146112.67      2079.86 o                         
 -16  12   1       4074.62       4747.48       515.17 o                         
 -14  12   1     479353.25     473125.62      4365.41 o                         
 -12  12   1     109287.73     109203.92      1281.72 o                         
 -10  12   1        365.41        -91.73       269.07 o                         
  -8  12   1       1650.11       1038.71       252.64 o                         
  -6  12   1       9763.60      10649.52       359.72 o                         
  -4  12   1       6454.98       5661.48       267.55 o                         
  -2  12   1      30824.43      32026.25       518.27 o                         
   0  12   1     314461.41     309590.22      2534.91 o                         
   2  12   1      40750.85      49038.30       648.70 o                         
   4  12   1     386088.81     395758.12      3226.99 o                         
   6  12   1      14660.28      15278.68       484.97 o                         
   8  12   1     170992.41     171888.59      1663.41 o                         
  10  12   1      22425.70      21194.84       568.36 o                         
  12  12   1     209673.06     211703.94      2309.95 o                         
  14  12   1      21973.83      20996.30       727.44 o                         
  16  12   1        543.07        824.46       501.51 o                         
  18  12   1      76589.68      83349.45      1584.98 o                         
  20  12   1       9057.91      11273.12       772.95 o                         
  22  12   1       1105.61       1878.00       788.69 o                         
  24  12   1     166469.48     161752.30      3757.87 o                         
  26  12   1       6331.45       5153.58      1012.81 o                         
  28  12   1      67273.23      67658.24      2323.21 o                         
  30  12   1        608.86       1558.20      1254.51 o                         
  32  12   1      17102.30      13727.18      1815.10 o                         
 -31  13   1       7332.07       8951.82      1717.15 o                         
 -29  13   1      23661.47      20563.26      1573.90 o                         
 -27  13   1       5263.61       5170.36      1123.62 o                         
 -25  13   1      28823.75      30660.55      1619.71 o                         
 -23  13   1      10150.85       7780.52       950.67 o                         
 -21  13   1      16881.35      14084.97       965.86 o                         
 -19  13   1       1179.73        397.63       553.78 o                         
 -17  13   1     162858.98     164713.19      1936.02 o                         
 -15  13   1      91572.05      89987.57      1231.89 o                         
 -13  13   1     246049.48     246383.33      2431.36 o                         
 -11  13   1      70030.94      67690.84       935.31 o                         
  -9  13   1     299927.41     293077.47      2614.51 o                         
  -7  13   1      85011.14      88243.24       967.92 o                         
  -5  13   1      97520.32     107326.89      1150.85 o                         
  -3  13   1       1729.26        321.19       226.83 o                         
  -1  13   1     152095.19     137680.17      1343.47 o                         
   1  13   1     127579.43     127643.41      1283.43 o                         
   3  13   1      58482.51      70193.77       845.03 o                         
   5  13   1     193652.36     219664.88      1944.06 o                         
   7  13   1      95907.63      85670.54      1018.35 o                         
   9  13   1         77.21         91.73       307.35 o                         
  11  13   1      62303.13      58183.34       897.23 o                         
  13  13   1     129067.30     125641.39      1540.40 o                         
  15  13   1       1613.71       1845.93       445.42 o                         
  17  13   1         95.27        697.44       570.50 o                         
  19  13   1      49495.40      48045.53      1315.19 o                         
  21  13   1     128091.09     131613.89      2270.14 o                         
  23  13   1       2053.24       1400.66       898.12 o                         
  25  13   1       2617.19       3786.21       988.89 o                         
  27  13   1      86701.80      80018.55      2365.86 o                         
  29  13   1      62375.56      61092.42      2643.23 o                         
  31  13   1      62660.93      63614.16      3064.13 o                         
 -30  14   1     122171.47     109491.27      3504.58 o                         
 -28  14   1       2472.08       2330.33      1782.40 o                         
 -26  14   1      28341.15      28592.75      1879.60 o                         
 -24  14   1      90581.84      89461.33      2174.44 o                         
 -22  14   1          9.11       -215.65       846.98 o                         
 -20  14   1      47787.64      51639.76      1292.02 o                         
 -18  14   1       1703.87       1717.40       481.30 o                         
 -16  14   1        378.80         73.20       417.22 o                         
 -14  14   1        977.85       1739.98       396.81 o                         
 -12  14   1     151598.20     139580.56      1490.59 o                         
 -10  14   1     133790.89     131240.47      1490.25 o                         
  -8  14   1     796733.69     803586.94      6456.33 o                         
  -6  14   1      31806.94      31899.08       605.75 o                         
  -4  14   1     158526.14     153164.00      1493.92 o                         
  -2  14   1      58987.33      50991.51       768.99 o                         
   0  14   1     178874.62     185760.59      1753.87 o                         
   2  14   1      89516.25      88948.44      1045.44 o                         
   4  14   1     101382.20     103834.87      1128.28 o                         
   6  14   1       1455.65       2014.19       328.66 o                         
   8  14   1     422818.28     429793.31      3717.86 o                         
  10  14   1      53864.68      54293.52       873.69 o                         
  12  14   1      53732.91      51195.38       941.03 o                         
  14  14   1       5903.87       6561.05       476.07 o                         
  16  14   1     100509.44     102529.83      1550.71 o                         
  18  14   1      11860.37      12058.27       850.49 o                         
  20  14   1      23422.49      23962.11      1245.60 o                         
  22  14   1      11364.50      11167.54      1006.74 o                         
  24  14   1      71193.14      67068.73      2226.45 o                         
  26  14   1      41213.18      39629.75      2042.19 o                         
  28  14   1      12433.74      12092.46      1863.60 o                         
  30  14   1      11247.47      12001.96      1813.31 o                         
 -29  15   1      62890.70      65804.81      3509.89 o                         
 -27  15   1       1378.27        143.64      1217.65 o                         
 -25  15   1      14786.29      19431.65      1227.24 o                         
 -23  15   1      46861.71      55737.45      1569.63 o                         
 -21  15   1     127691.49     121745.68      2644.40 o                         
 -19  15   1       7967.21       6942.47       714.30 o                         
 -17  15   1      55974.34      59643.20      1116.22 o                         
 -15  15   1      37946.26      35892.31       850.49 o                         
 -13  15   1       4411.68       6148.02       444.86 o                         
 -11  15   1       5102.86       5042.09       412.38 o                         
  -9  15   1      21224.48      20463.69       609.10 o                         
  -7  15   1         12.87        278.01       297.33 o                         
  -5  15   1     245497.28     249489.84      2372.84 o                         
  -3  15   1       1480.00       1659.42       314.50 o                         
  -1  15   1       5411.35       6835.08       414.50 o                         
   1  15   1      57865.70      53807.73       817.89 o                         
   3  15   1       1941.03       2678.91       344.50 o                         
   5  15   1      16146.56      16759.80       521.99 o                         
   7  15   1       4288.93       5572.25       397.68 o                         
   9  15   1      76132.53      71398.78      1061.57 o                         
  11  15   1       4500.90       6748.20       479.20 o                         
  13  15   1      18557.34      17099.10       700.54 o                         
  15  15   1     143612.25     140096.45      1705.73 o                         
  17  15   1      42378.59      40895.77      1140.87 o                         
  19  15   1      34836.67      36606.92      1473.21 o                         
  21  15   1      23078.87      21512.87      1312.60 o                         
  23  15   1        514.66       1168.15      1311.09 o                         
  25  15   1      36740.00      31635.80      1953.82 o                         
  27  15   1       7862.28       8027.40      1563.99 o                         
  29  15   1        272.82      -1783.90      1588.08 o                         
 -28  16   1      58337.99      52668.87      3938.01 o                         
 -26  16   1       9761.09       9084.74      1435.96 o                         
 -24  16   1     176303.58     169654.91      3431.34 o                         
 -22  16   1     105475.52     109417.08      2216.03 o                         
 -20  16   1     170785.17     165270.98      2622.56 o                         
 -18  16   1       6958.05       9518.68       755.60 o                         
 -16  16   1       7220.96       7195.03       590.71 o                         
 -14  16   1     236508.66     232464.66      2621.55 o                         
 -12  16   1        962.24       1058.11       448.25 o                         
 -10  16   1      46710.53      49217.50       929.63 o                         
  -8  16   1      15410.96      14831.98       565.40 o                         
  -6  16   1       8145.68       9564.49       567.13 o                         
  -4  16   1      14275.10      14350.27       548.70 o                         
  -2  16   1      54969.35      59182.44       917.19 o                         
   0  16   1       9754.09      11183.19       546.81 o                         
   2  16   1       4267.42       6146.30       488.43 o                         
   4  16   1     362725.91     341256.66      3134.88 o                         
   6  16   1        518.29         37.42       382.39 o                         
   8  16   1       6943.45       7931.20       476.86 o                         
  10  16   1      25838.15      25668.37       771.22 o                         
  12  16   1      41330.06      38703.97       998.46 o                         
  14  16   1       9502.11       8904.01       601.23 o                         
  16  16   1       1656.23       1489.80       614.10 o                         
  18  16   1       2374.99       2471.26       679.49 o                         
  20  16   1      72799.23      76055.24      1846.84 o                         
  22  16   1       5426.29       6521.57      1220.68 o                         
  24  16   1     128791.37     130181.87      3122.20 o                         
  26  16   1      13596.30      11419.14      2303.22 o                         
  28  16   1      28222.43      24415.43      2270.77 o                         
 -27  17   1       3520.61       4154.24      1576.23 o                         
 -25  17   1      38855.66      41605.29      3357.94 o                         
 -23  17   1       2465.56       3862.06      1043.21 o                         
 -21  17   1       4351.89       6858.82       938.45 o                         
 -19  17   1        399.91       1361.27       684.79 o                         
 -17  17   1      22063.70      19606.57       941.77 o                         
 -15  17   1      13755.21      14291.10       903.49 o                         
 -13  17   1      64082.69      68638.09      1222.50 o                         
 -11  17   1      34719.00      28532.76       840.78 o                         
  -9  17   1        421.61        875.46       398.99 o                         
  -7  17   1      52252.43      46466.64      1084.02 o                         
  -5  17   1     310219.66     320691.91      3278.89 o                         
  -3  17   1     200146.64     194588.84      2144.20 o                         
  -1  17   1      54614.68      53641.82       987.91 o                         
   1  17   1      84988.97      84273.67      1211.49 o                         
   3  17   1      31324.80      29418.02       760.59 o                         
   5  17   1       8034.79      10551.99       589.25 o                         
   7  17   1     328353.16     326272.00      3056.23 o                         
   9  17   1      32904.26      32759.06       874.00 o                         
  11  17   1         80.53         40.50       493.91 o                         
  13  17   1      35547.61      34272.14      1092.03 o                         
  15  17   1      66522.60      64934.15      1396.20 o                         
  17  17   1     155758.53     152193.92      2127.09 o                         
  19  17   1      17753.84      17005.15      1026.22 o                         
  21  17   1      20059.97      23436.79      1358.28 o                         
  23  17   1      36980.10      36475.21      1745.43 o                         
  25  17   1       9677.93      11649.26      1611.54 o                         
  27  17   1       1535.94        -25.27      1634.95 o                         
 -24  18   1       4432.78       7878.13      1478.61 o                         
 -22  18   1       1807.29       3259.18      1469.29 o                         
 -20  18   1        369.32       1119.83       856.58 o                         
 -18  18   1       7922.59       9458.60       778.93 o                         
 -16  18   1      16761.72      18192.07       985.41 o                         
 -14  18   1      19169.70      19026.06       912.42 o                         
 -12  18   1     209128.80     207064.86      2429.13 o                         
 -10  18   1      73921.69      74000.02      1212.84 o                         
  -8  18   1      58625.52      55235.80      1238.90 o                         
  -6  18   1      26919.35      25930.68       949.75 o                         
  -4  18   1       1099.06       1434.21       605.64 o                         
  -2  18   1      52736.49      53887.94      1213.48 o                         
   0  18   1      36512.53      37598.05      1103.90 o                         
   2  18   1         77.28         -0.19       458.34 o                         
   4  18   1      55052.00      52633.69       984.31 o                         
   6  18   1      63397.36      61256.47      1184.85 o                         
   8  18   1      24521.44      23190.58       828.77 o                         
  10  18   1      45355.86      46546.34      1088.68 o                         
  12  18   1      50930.52      52432.77      1222.34 o                         
  14  18   1      48556.11      50173.50      1447.85 o                         
  16  18   1      50487.59      47363.96      1384.58 o                         
  18  18   1      32198.80      34056.37      1370.58 o                         
  20  18   1      17368.55      19103.92      1121.75 o                         
  22  18   1        234.44        267.94      1199.82 o                         
  24  18   1      81402.52      80757.41      2703.31 o                         
 -23  19   1       2122.96       3160.84      1427.72 o                         
 -21  19   1        784.61       1075.12      1253.42 o                         
 -19  19   1       3505.97       4624.36       942.98 o                         
 -17  19   1      19216.12      20534.23       985.24 o                         
 -15  19   1      26256.41      24759.38      1069.59 o                         
 -13  19   1       6771.20       8662.98       638.42 o                         
 -11  19   1        847.54        664.27       629.57 o                         
  -9  19   1      77084.04      71396.62      1493.02 o                         
  -7  19   1        852.61       1957.58       639.13 o                         
  -5  19   1      33616.39      36613.59      1336.46 o                         
  -3  19   1      18121.69      19534.38       954.86 o                         
  -1  19   1       5051.45       6344.05       745.64 o                         
   1  19   1      18049.44      18259.11      1015.34 o                         
   3  19   1      31313.00      32457.42       965.25 o                         
   5  19   1      20305.36      19337.80       855.18 o                         
   7  19   1      21536.96      22716.75       940.79 o                         
   9  19   1      20672.60      23121.81       877.04 o                         
  11  19   1         70.46       -528.20       676.52 o                         
  13  19   1      73016.47      72352.27      1405.78 o                         
  15  19   1       1291.07       1129.85       677.73 o                         
  17  19   1      35675.54      33881.93      1294.64 o                         
  19  19   1      16632.31      15510.53      1126.94 o                         
  21  19   1      55083.04      58138.06      2793.31 o                         
  23  19   1       2482.01       4145.82      1471.98 o                         
 -20  20   1      23261.87      24704.55      1700.11 o                         
 -18  20   1      19849.30      20129.35      1280.38 o                         
 -16  20   1        303.09        352.64       805.06 o                         
 -14  20   1       4150.35       3682.31       651.36 o                         
 -12  20   1      21310.60      21201.76      1175.67 o                         
 -10  20   1       4909.78       4825.65       776.41 o                         
  -8  20   1      60311.52      57215.38      1431.23 o                         
  -6  20   1      18716.81      20263.92      1089.15 o                         
  -4  20   1      24458.22      23007.23      1318.83 o                         
  -2  20   1       3203.47       4177.96       736.61 o                         
   0  20   1     108528.19     109238.93      1927.39 o                         
   2  20   1      49131.02      46104.73      1695.40 o                         
   4  20   1     415267.19     404906.75      4994.52 o                         
   6  20   1      25179.95      25009.74       917.94 o                         
   8  20   1      35361.31      35246.37      1127.91 o                         
  10  20   1      94442.22      87461.95      1447.72 o                         
  12  20   1     136894.89     133704.08      1891.93 o                         
  14  20   1      41145.49      41967.96      1265.73 o                         
  16  20   1      22312.69      20183.49      1275.85 o                         
  18  20   1      22801.75      22336.83      1478.74 o                         
  20  20   1      80933.41      77358.51      2723.31 o                         
 -17  21   1      44792.78      47537.81      1825.73 o                         
 -15  21   1       1248.74       2524.69      1080.38 o                         
 -13  21   1       1856.75       1553.31       945.96 o                         
 -11  21   1      14400.27      15952.43      1064.33 o                         
  -9  21   1        126.77       1201.54       840.54 o                         
  -7  21   1      43519.50      42667.93      1536.71 o                         
  -5  21   1      48122.67      45696.95      1724.78 o                         
  -3  21   1        855.36        234.19       897.36 o                         
  -1  21   1        193.05        820.60       827.50 o                         
   1  21   1      43397.17      41640.13      1475.58 o                         
   3  21   1      16741.16      20077.56      1119.82 o                         
   5  21   1       3887.91       7834.79       990.04 o                         
   7  21   1      24693.71      26812.46      1523.94 o                         
   9  21   1        139.79        884.34       709.17 o                         
  11  21   1       2100.38       2821.56       762.20 o                         
  13  21   1      11742.05      11524.36       938.33 o                         
  15  21   1      40700.67      42082.73      1734.27 o                         
  17  21   1       1118.35       2346.84      1132.69 o                         
 -14  22   1      14633.56      15001.81      1898.75 o                         
 -12  22   1      26114.37      25628.65      1703.46 o                         
 -10  22   1      15638.34      16230.30      1327.66 o                         
  -8  22   1      80098.98      72803.67      2186.46 o                         
  -6  22   1      11383.30      12362.95      1528.02 o                         
  -4  22   1      53548.24      49969.27      2019.22 o                         
  -2  22   1      36127.71      36238.15      1758.07 o                         
   0  22   1         18.48       1600.58       902.14 o                         
   2  22   1      19352.77      19461.04      1191.95 o                         
   4  22   1         13.26        509.96      1047.18 o                         
   6  22   1       5158.00       3865.73      1400.66 o                         
   8  22   1        182.11        367.86      1090.17 o                         
  10  22   1      32820.27      31085.57      2050.76 o                         
  12  22   1         24.26        -16.55      1045.88 o                         
  14  22   1         11.37       2035.00      1171.91 o                         
  -9  23   1       4623.10       7723.59      1527.40 o                         
  -7  23   1       1196.46       -373.73      1441.37 o                         
  -5  23   1     119507.82     120751.58      3435.78 o                         
  -3  23   1      31866.10      33157.00      2264.75 o                         
  -1  23   1       8158.80       6311.48      1329.84 o                         
   1  23   1       4311.88       3035.74      1249.10 o                         
   3  23   1      26003.89      26118.10      1838.89 o                         
   5  23   1      69433.77      70471.59      2798.96 o                         
   7  23   1      32559.01      30458.73      2522.22 o                         
   9  23   1      11363.05      11387.57      1559.30 o                         
 -38   0   2     206105.59     211204.53      6576.66 o                         
 -36   0   2       2811.94        -20.46      2017.50 o                         
 -34   0   2      70839.92      78469.34      5091.25 o                         
 -32   0   2      91428.19     104348.02      3018.23 o                         
 -30   0   2      40838.61      45151.01      1870.82 o                         
 -28   0   2        408.05      -1041.44       766.08 o                         
 -26   0   2       2719.78       4174.81       757.54 o                         
 -24   0   2       8854.16      12582.55      1207.22 o                         
 -22   0   2     236449.72     201560.91      3413.61 o                         
 -20   0   2     517738.00     559709.38      8424.24 o                         
 -18   0   2      23335.83      20381.81       877.13 o                         
 -16   0   2     380563.25     396792.53     11281.71 o                         
 -14   0   2     357499.38     393543.53      5971.56 o                         
 -12   0   2     221300.56     209473.22      3538.45 o                         
 -10   0   2      77422.51      61064.93      1241.39 o                         
  -8   0   2     218316.09     245185.27      3449.01 o                         
  -6   0   2       8218.52        401.73       129.27 o                         
  -4   0   2     324854.81     306385.34      4455.16 o                         
  -2   0   2      54349.80      29673.97       571.54 o                         
   0   0   2     203860.98     164070.70      2777.17 o                         
   2   0   2      51873.45      78204.16      1441.00 o                         
   4   0   2     837293.81     743073.50     10687.51 o                         
   6   0   2      97417.60      80624.60      1313.73 o                         
   8   0   2    1139469.75    1250472.38     19409.79 o                         
  10   0   2      29758.11      36594.02       883.63 o                         
  12   0   2    1133335.88    1262587.12     17161.78 o                         
  14   0   2    1032619.06     918753.94     12692.02 o                         
  16   0   2     175666.92     175871.86      4853.92 o                         
  18   0   2      38097.15      33494.69      1253.45 o                         
  20   0   2      46657.71      43053.18      1806.62 o                         
  22   0   2      34078.88      32448.04      1269.96 o                         
  24   0   2     635605.25     672982.56      9223.81 o                         
  26   0   2      73888.43      72109.43      2464.53 o                         
  28   0   2     115562.03     108670.24      2622.14 o                         
  30   0   2        188.18       1975.03      1263.04 o                         
  32   0   2       8184.26      10222.73      2193.84 o                         
  34   0   2      37713.48      30723.87      2097.25 o                         
  36   0   2       1931.82        711.53      1347.18 o                         
  38   0   2      37821.92      33014.95      3896.64 o                         
 -39   1   2      32037.67      42820.05      3090.46 o                         
 -37   1   2      16268.90      24543.37      2697.04 o                         
 -35   1   2         37.95        -34.16      1097.86 o                         
 -33   1   2      80688.18      82851.96      2326.66 o                         
 -31   1   2       2390.80        682.17       829.21 o                         
 -29   1   2     175615.70     179725.84      2604.73 o                         
 -27   1   2      25904.33      31571.89      1139.08 o                         
 -25   1   2     246589.64     256540.31      3006.21 o                         
 -23   1   2      21534.56      17415.29       756.44 o                         
 -21   1   2      16463.25      19405.91       726.61 o                         
 -19   1   2      23247.45      26015.96       798.78 o                         
 -17   1   2     249930.66     235976.17      3581.63 o                         
 -15   1   2      66614.59      56390.51       843.36 o                         
 -13   1   2     128092.57     109647.28      1602.37 o                         
 -11   1   2      46360.18      30403.00       522.23 o                         
  -9   1   2      97179.32      72069.54       992.62 o                         
  -7   1   2      49113.47      40105.00       644.34 o                         
  -5   1   2     178198.92     233758.38      2644.64 o                         
  -3   1   2       6858.13       6645.73       153.41 o                         
  -1   1   2      21340.94      34847.83       422.33 o                         
   1   1   2       3295.79       1764.14        99.59 o                         
   3   1   2      12395.61      13288.83       238.36 o                         
   5   1   2      78945.46      77495.60       873.45 o                         
   7   1   2      11182.79       7585.53       299.68 o                         
   9   1   2       4557.65       2416.53       219.24 o                         
  11   1   2      66350.66      76785.02      1031.36 o                         
  13   1   2     150599.31     147864.38      1799.44 o                         
  15   1   2         53.36        143.97       332.32 o                         
  17   1   2       1941.97       1308.57       444.78 o                         
  19   1   2     399860.44     366838.66      4092.73 o                         
  21   1   2      90639.59      97359.55      1673.56 o                         
  23   1   2       1087.26       2399.29       623.00 o                         
  25   1   2     293657.25     287269.34      3376.10 o                         
  27   1   2      21190.85      21695.88      1066.72 o                         
  29   1   2      12310.34      13386.98      1150.51 o                         
  31   1   2       4311.41       5086.41      1007.58 o                         
  33   1   2      38954.37      41560.07      1521.40 o                         
  35   1   2       5876.24       6377.98      1099.40 o                         
  37   1   2      48407.95      53069.96      2457.14 o                         
 -38   2   2       9634.25      12580.66      1659.80 o                         
 -36   2   2      12181.54      11790.01      1483.05 o                         
 -34   2   2      90278.05      91597.20      2488.56 o                         
 -32   2   2      33622.36      41084.14      1717.67 o                         
 -30   2   2      24009.81      27617.88      1256.76 o                         
 -28   2   2      67933.51      70077.68      1571.16 o                         
 -26   2   2     283256.28     284383.91      3448.32 o                         
 -24   2   2       3879.59       5542.41       582.28 o                         
 -22   2   2     146971.59     144085.39      1985.69 o                         
 -20   2   2      67939.40      57328.26      1191.90 o                         
 -18   2   2     108614.84     123898.77      2152.58 o                         
 -16   2   2      35012.05      38828.49       747.69 o                         
 -14   2   2      48486.63      60809.87       844.03 o                         
 -12   2   2       9933.43      13475.51       377.58 o                         
 -10   2   2      18135.45      50294.21       718.34 o                         
  -8   2   2     684470.31     791943.56     11440.83 o                         
  -6   2   2      14892.18      15909.16       320.23 o                         
  -4   2   2     460935.06     368115.09      3851.71 o                         
  -2   2   2      66046.62      44608.51       473.18 o                         
   0   2   2      16357.74      13587.08       192.64 o                         
   2   2   2     237407.89     211844.95      1864.84 o                         
   4   2   2      78324.72      94148.20       968.57 o                         
   6   2   2     160405.42     138958.77      1465.62 o                         
   8   2   2     231527.02     263692.19      2766.13 o                         
  10   2   2      90898.16      97282.35      1619.59 o                         
  12   2   2     190735.14     161572.64      2368.88 o                         
  14   2   2     132416.25     121158.12      1912.74 o                         
  16   2   2     332287.44     342624.00      3659.94 o                         
  18   2   2       2889.20       5739.16       494.49 o                         
  20   2   2     104852.59     101417.63      1486.38 o                         
  22   2   2      69917.02      74360.95      1349.63 o                         
  24   2   2       3352.30       2738.03       491.42 o                         
  26   2   2      17917.12      21644.72       923.04 o                         
  28   2   2     189056.53     186113.38      2558.14 o                         
  30   2   2      56726.41      57327.76      2099.96 o                         
  32   2   2       2945.80       4171.54      1064.58 o                         
  34   2   2      11806.03      13231.58      1892.23 o                         
  36   2   2     174524.09     172422.11      3772.46 o                         
  38   2   2       2039.72       1117.12      1425.74 o                         
 -37   3   2      86536.19      83249.23      2798.64 o                         
 -35   3   2      44944.11      40724.46      2028.95 o                         
 -33   3   2      37799.13      35368.28      1815.71 o                         
 -31   3   2      88020.26      88727.07      2384.46 o                         
 -29   3   2     244986.06     253173.06      3424.44 o                         
 -27   3   2       2245.18       3582.15       683.61 o                         
 -25   3   2        433.66       1149.69       559.19 o                         
 -23   3   2     466389.22     483586.56      7196.56 o                         
 -21   3   2     187761.45     200894.39      4106.34 o                         
 -19   3   2       1876.08       1040.80       381.05 o                         
 -17   3   2       8149.64       7476.85       472.45 o                         
 -15   3   2      19348.96      17019.48       544.92 o                         
 -13   3   2     569668.19     552081.56      6799.27 o                         
 -11   3   2     515714.72     482621.22      4909.91 o                         
  -9   3   2     197398.55     221751.56      2451.74 o                         
  -7   3   2     734540.75     690056.69     10874.30 o                         
  -5   3   2     263996.94     271665.12      3601.81 o                         
  -3   3   2      66384.00      61606.45       658.48 o                         
  -1   3   2     188743.33     189929.44      1600.68 o                         
   1   3   2      17454.39      11484.90       224.37 o                         
   3   3   2     185098.42     164818.66      1425.37 o                         
   5   3   2     358590.44     310180.94      2768.89 o                         
   7   3   2    1468927.00    1535512.12     14075.52 o                         
   9   3   2     385882.00     413967.78      4394.31 o                         
  11   3   2     115347.23      79909.56      1050.89 o                         
  13   3   2     298472.88     279103.94      3071.00 o                         
  15   3   2     141752.64     108775.73      1453.22 o                         
  17   3   2      13218.36      11825.15       604.37 o                         
  19   3   2      16778.50      24277.81       783.48 o                         
  21   3   2      47459.11      38845.79       907.04 o                         
  23   3   2      78569.59      85077.37      1635.31 o                         
  25   3   2      47204.46      49029.88      1189.82 o                         
  27   3   2      34490.38      39545.44      1459.44 o                         
  29   3   2       5013.01       7068.93       975.46 o                         
  31   3   2        462.38       -691.71      1326.68 o                         
  33   3   2      43194.39      45511.25      1979.75 o                         
  35   3   2       2725.90       5373.40      1672.87 o                         
  37   3   2      57776.80      55731.97      2872.64 o                         
 -38   4   2      41281.04      42884.10      2504.48 o                         
 -36   4   2      46271.00      47991.29      2340.01 o                         
 -34   4   2      46355.44      42739.45      2300.75 o                         
 -32   4   2       2739.54       2544.42      1032.65 o                         
 -30   4   2      18781.16      19455.33      1236.40 o                         
 -28   4   2      26039.43      28236.43      1223.04 o                         
 -26   4   2       4972.58       6686.80       741.93 o                         
 -24   4   2         82.71       -120.28       550.25 o                         
 -22   4   2     148771.98     128741.93      1941.41 o                         
 -20   4   2     713216.81     748393.12      8114.05 o                         
 -18   4   2     121485.95     123705.85      1671.95 o                         
 -16   4   2     137111.69     131663.98      1901.36 o                         
 -14   4   2     221554.42     220555.89      3043.55 o                         
 -12   4   2      27013.41      28037.64       603.27 o                         
 -10   4   2     201757.84     216617.92      2438.63 o                         
  -8   4   2     105557.72      90846.05      1147.59 o                         
  -6   4   2      40562.62      32017.17       496.91 o                         
  -4   4   2      28826.10      31767.71       463.03 o                         
  -2   4   2     121678.28     144041.77      1284.70 o                         
   0   4   2      13659.73      12090.46       249.26 o                         
   2   4   2     330300.31     363481.53      3448.80 o                         
   4   4   2     166647.94     166379.77      1602.47 o                         
   6   4   2     419250.19     380882.97      3738.32 o                         
   8   4   2      19764.42      19632.72       364.34 o                         
  10   4   2      58795.62      65955.89       814.70 o                         
  12   4   2       7054.97       2174.15       277.16 o                         
  14   4   2      37677.75      62085.00       982.93 o                         
  16   4   2     182706.19     191589.11      2166.96 o                         
  18   4   2      29211.43      38333.03       872.92 o                         
  20   4   2      13657.63      16927.60       761.27 o                         
  22   4   2       1364.91       1108.12       501.50 o                         
  24   4   2     202819.05     197341.42      2863.37 o                         
  26   4   2       5458.47       6080.32       852.14 o                         
  28   4   2      78681.09      80415.79      1890.05 o                         
  30   4   2         42.47       -162.65       924.09 o                         
  32   4   2         26.87       -569.67      1113.18 o                         
  34   4   2        820.96       2762.38      1167.98 o                         
  36   4   2      28625.71      29797.61      1976.93 o                         
 -37   5   2         26.50        -38.32      2001.55 o                         
 -35   5   2      23197.93      27216.43      2046.54 o                         
 -33   5   2      61258.12      66101.34      2167.11 o                         
 -31   5   2       2256.18       3008.42      1163.68 o                         
 -29   5   2        182.50        270.85       797.96 o                         
 -27   5   2         46.00         -4.42       681.88 o                         
 -25   5   2     143673.91     144288.34      3067.09 o                         
 -23   5   2      43043.20      39306.32      1147.94 o                         
 -21   5   2       6690.05       9035.15       620.33 o                         
 -19   5   2       5933.62       3987.44       451.98 o                         
 -17   5   2     608932.06     652181.88      7644.54 o                         
 -15   5   2      91656.96      88821.43      1284.53 o                         
 -13   5   2     148127.44     139520.62      1634.20 o                         
 -11   5   2     135112.20     140023.78      1718.62 o                         
  -9   5   2     183273.62     153602.00      1811.13 o                         
  -7   5   2     154393.97     151648.52      1688.55 o                         
  -5   5   2     146843.47     200551.77      1887.85 o                         
  -3   5   2     201833.16     298508.78      2637.47 o                         
  -1   5   2       5178.52      17443.14       284.69 o                         
   1   5   2     282226.66     262523.72      2345.41 o                         
   3   5   2      20520.08      22503.07       339.72 o                         
   5   5   2    1062683.12    1109739.88      9427.63 o                         
   7   5   2     155837.33     182121.95      1804.53 o                         
   9   5   2     272780.19     259652.05      2446.45 o                         
  11   5   2     241172.95     291638.38      2767.97 o                         
  13   5   2      95414.48      74712.96      1193.07 o                         
  15   5   2      35972.12      31672.66       751.92 o                         
  17   5   2      32908.90      29087.61       734.33 o                         
  19   5   2     134842.89     145454.53      2225.74 o                         
  21   5   2     183404.59     172531.59      2376.43 o                         
  23   5   2       5675.95       7475.68       657.49 o                         
  25   5   2     206956.52     206106.70      3939.88 o                         
  27   5   2       1157.07       1201.51       722.39 o                         
  29   5   2      37918.39      39396.08      1798.87 o                         
  31   5   2        223.46        233.00       977.76 o                         
  33   5   2       3367.34       3988.20      1098.72 o                         
  35   5   2        854.53       1549.90      1224.62 o                         
  37   5   2       6995.50       8183.57      1676.46 o                         
 -36   6   2      14283.94      13049.72      1832.75 o                         
 -34   6   2      34728.96      32096.79      1907.88 o                         
 -32   6   2       3506.58       3424.13      1049.68 o                         
 -30   6   2        294.06        389.69       881.82 o                         
 -28   6   2      10051.09       7793.04       880.72 o                         
 -26   6   2     121372.74     115031.29      2015.76 o                         
 -24   6   2       1677.92       1378.41       711.72 o                         
 -22   6   2     130016.90     124828.84      1848.89 o                         
 -20   6   2      88982.93      92370.38      1732.78 o                         
 -18   6   2     134328.92     122227.33      1712.14 o                         
 -16   6   2       1471.83        234.09       323.20 o                         
 -14   6   2      11863.75       9587.36       455.19 o                         
 -12   6   2       2841.43       1424.36       251.59 o                         
 -10   6   2      53156.55      78580.73      1095.33 o                         
  -8   6   2     124098.39     161522.19      1742.73 o                         
  -6   6   2       2346.97       1818.53       162.67 o                         
  -4   6   2    1681538.88    1612588.00     12979.26 o                         
  -2   6   2      15926.54      23814.94       341.16 o                         
   0   6   2     279186.59     373315.97      2995.53 o                         
   2   6   2     224269.69     190743.42      1683.44 o                         
   4   6   2     552975.06     581446.44      4789.18 o                         
   6   6   2     144847.00     157378.12      1507.58 o                         
   8   6   2     199342.44     204000.14      1974.85 o                         
  10   6   2      18696.98      19780.50       416.52 o                         
  12   6   2     490997.09     487580.00      5460.05 o                         
  14   6   2      80531.82      80946.38      1029.31 o                         
  16   6   2     266581.91     253017.23      2700.96 o                         
  18   6   2      22674.29      19740.47       837.20 o                         
  20   6   2        641.77        944.80       439.70 o                         
  22   6   2      90910.03      89132.41      1619.90 o                         
  24   6   2     165702.20     164110.86      2430.57 o                         
  26   6   2        741.79        316.62       731.74 o                         
  28   6   2       5723.12       6132.67       904.46 o                         
  30   6   2       9070.41      10571.09      1434.26 o                         
  32   6   2        516.67        726.90      1464.39 o                         
  34   6   2      83097.26      90013.09      2448.08 o                         
  36   6   2       1362.02      -1311.69      1565.81 o                         
 -37   7   2      66225.57      70981.49      3098.10 o                         
 -35   7   2      39586.31      45239.38      2425.17 o                         
 -33   7   2       5246.18       3850.44      1195.17 o                         
 -31   7   2      42561.83      46195.71      1869.39 o                         
 -29   7   2     142375.70     137137.95      3063.58 o                         
 -27   7   2        953.86       1653.21       759.75 o                         
 -25   7   2      82195.30      81089.14      1945.95 o                         
 -23   7   2      11513.63      12125.11       770.13 o                         
 -21   7   2     140981.11     143017.08      2019.91 o                         
 -19   7   2       1479.48        923.34       430.96 o                         
 -17   7   2       7573.39       7584.93       540.94 o                         
 -15   7   2        114.26        152.55       325.11 o                         
 -13   7   2      58149.10      52323.46       820.40 o                         
 -11   7   2      65705.66      67164.99       907.21 o                         
  -9   7   2      28119.43      29395.91       548.57 o                         
  -7   7   2      12749.72      10527.52       369.08 o                         
  -5   7   2     709260.50     706465.19      6091.63 o                         
  -3   7   2      13949.33       4115.72       187.88 o                         
  -1   7   2      11522.02       5548.87       209.24 o                         
   1   7   2      13768.34      11336.74       237.99 o                         
   3   7   2      40827.27      43123.10       498.14 o                         
   5   7   2        352.28       1110.63       148.79 o                         
   7   7   2      50209.55      42687.14       582.82 o                         
   9   7   2      43562.22      43996.11       708.64 o                         
  11   7   2     351956.53     348398.91      3337.17 o                         
  13   7   2        225.88        466.71       251.77 o                         
  15   7   2     136696.98     138328.34      1517.44 o                         
  17   7   2     204452.67     204723.30      2209.89 o                         
  19   7   2       1242.93        385.74       457.17 o                         
  21   7   2         16.78         94.51       511.28 o                         
  23   7   2       8358.80       9053.28       741.60 o                         
  25   7   2     106643.76     104243.48      1877.97 o                         
  27   7   2      22004.10      21555.13      1234.79 o                         
  29   7   2      84164.07      87164.34      2064.29 o                         
  31   7   2     120128.27     120414.88      2674.92 o                         
  33   7   2     151904.02     147850.47      2985.95 o                         
  35   7   2      19906.62      21783.96      2040.60 o                         
 -36   8   2       1759.58       4347.63      1552.09 o                         
 -34   8   2      14859.70      16675.16      1566.14 o                         
 -32   8   2      11603.19      11189.12      1279.93 o                         
 -30   8   2       8773.60       5992.18      1256.95 o                         
 -28   8   2        119.62        893.33       833.04 o                         
 -26   8   2      15218.02      16167.13      1059.28 o                         
 -24   8   2       4038.41       5338.55       688.48 o                         
 -22   8   2      47247.80      48219.49      1474.53 o                         
 -20   8   2      14102.88      12970.24       728.89 o                         
 -18   8   2       5255.18       4862.88       474.58 o                         
 -16   8   2      57552.04      58313.68      1021.28 o                         
 -14   8   2     130669.90     147477.27      1725.25 o                         
 -12   8   2       5486.99       9510.19       419.92 o                         
 -10   8   2     254011.62     255842.48      2614.22 o                         
  -8   8   2     463817.22     479294.34      4375.68 o                         
  -6   8   2      15263.62      18876.54       395.33 o                         
  -4   8   2        416.64        534.09       164.82 o                         
  -2   8   2     145957.72     125109.07      1100.28 o                         
   0   8   2     221649.09     192385.14      1558.10 o                         
   2   8   2      13799.01      29176.74       399.00 o                         
   4   8   2      73238.30      62184.36       669.51 o                         
   6   8   2     491809.50     487761.34      4099.20 o                         
   8   8   2       5504.39       5393.69       282.98 o                         
  10   8   2      12901.44      13845.97       424.85 o                         
  12   8   2      65917.66      61803.26       853.85 o                         
  14   8   2      58082.29      59868.04       854.47 o                         
  16   8   2     273565.38     276920.69      2705.77 o                         
  18   8   2     124240.63     124899.85      1568.23 o                         
  20   8   2       5582.12       5341.32       570.14 o                         
  22   8   2      72824.16      71238.07      1625.75 o                         
  24   8   2      46265.26      43572.39      1298.89 o                         
  26   8   2       5363.41       6080.73       830.30 o                         
  28   8   2      66785.28      60752.85      1843.28 o                         
  30   8   2       4441.25       4210.36      1372.54 o                         
  32   8   2      12395.79      13936.13      1613.69 o                         
  34   8   2       9692.75      10323.68      1414.36 o                         
 -35   9   2      53301.51      54785.41      2730.99 o                         
 -33   9   2       4578.02       4429.90      1293.20 o                         
 -31   9   2      10386.01      12504.60      1329.39 o                         
 -29   9   2      39314.41      39728.31      1761.95 o                         
 -27   9   2        628.71        498.97       795.90 o                         
 -25   9   2       2485.59       2832.64       721.06 o                         
 -23   9   2      38304.10      34050.48      1149.16 o                         
 -21   9   2         99.14          4.84       518.05 o                         
 -19   9   2      93578.80      90730.84      1431.56 o                         
 -17   9   2      91053.63      93453.36      1434.30 o                         
 -15   9   2       2699.31       2680.62       353.18 o                         
 -13   9   2     387343.62     377837.69      3705.56 o                         
 -11   9   2      27298.83      28065.37       588.54 o                         
  -9   9   2      20226.32      11567.38       410.28 o                         
  -7   9   2      96327.29      67564.27       850.08 o                         
  -5   9   2      54086.28      65371.33       768.23 o                         
  -3   9   2       7756.04      11622.56       316.27 o                         
  -1   9   2       7316.51      13732.90       329.49 o                         
   1   9   2     410675.69     412451.53      3217.78 o                         
   3   9   2          8.85        180.88       164.54 o                         
   5   9   2      42381.08      30663.37       492.33 o                         
   7   9   2     247484.56     224591.62      2142.53 o                         
   9   9   2     146060.03     145024.14      1499.19 o                         
  11   9   2     301181.62     317760.53      2973.71 o                         
  13   9   2        552.89        844.67       305.11 o                         
  15   9   2     176602.33     195161.11      2011.43 o                         
  17   9   2      50018.62      47265.60       905.34 o                         
  19   9   2       1733.74       2688.88       496.88 o                         
  21   9   2      10439.63      13016.29       741.82 o                         
  23   9   2      18943.26      20504.93      1027.56 o                         
  25   9   2      15730.20      17700.91      1133.48 o                         
  27   9   2     150472.12     143135.47      2415.43 o                         
  29   9   2        645.62       2273.77      1080.86 o                         
  31   9   2        903.52       -154.09      1092.89 o                         
  33   9   2       2148.14       4039.70      1314.51 o                         
  35   9   2      11300.63      12016.73      1791.10 o                         
 -34  10   2      35330.57      36685.82      3000.98 o                         
 -32  10   2       5077.18       4203.03      1202.86 o                         
 -30  10   2      43464.77      43744.22      1919.18 o                         
 -28  10   2      60388.93      59738.07      2125.58 o                         
 -26  10   2      19761.60      21187.44      1177.71 o                         
 -24  10   2         48.58       -592.05       687.98 o                         
 -22  10   2     210508.08     203380.98      2560.90 o                         
 -20  10   2     229099.53     234920.98      2843.32 o                         
 -18  10   2       1218.97       1809.33       486.76 o                         
 -16  10   2       4293.61       5164.82       419.24 o                         
 -14  10   2      18268.20      17411.37       578.44 o                         
 -12  10   2       8726.29      10737.14       466.57 o                         
 -10  10   2      10177.49      11051.92       439.84 o                         
  -8  10   2       3534.97       2539.28       244.13 o                         
  -6  10   2      45446.88      58567.04       715.81 o                         
  -4  10   2         36.88        492.70       196.52 o                         
  -2  10   2     229543.62     226959.77      1943.25 o                         
   0  10   2      63774.58      66759.53       707.29 o                         
   2  10   2     113731.57     105573.88      1029.50 o                         
   4  10   2      66019.34      64890.25       708.33 o                         
   6  10   2      33490.30      34825.07       545.67 o                         
   8  10   2      13501.06      14735.46       433.94 o                         
  10  10   2      47239.57      47670.91       759.74 o                         
  12  10   2         53.48       -341.04       305.82 o                         
  14  10   2        996.97       2811.96       371.02 o                         
  16  10   2     238403.84     232373.59      2756.20 o                         
  18  10   2        630.49        933.84       469.58 o                         
  20  10   2      74970.30      75733.55      1345.22 o                         
  22  10   2      26215.41      27695.52      1134.56 o                         
  24  10   2       1089.75        966.76       716.01 o                         
  26  10   2      94059.45      91161.85      2094.01 o                         
  28  10   2      19473.41      17418.51      1310.36 o                         
  30  10   2        910.25       1658.74      1481.05 o                         
  32  10   2        815.73       2350.05      1357.03 o                         
  34  10   2      46991.28      43509.63      2827.23 o                         
 -33  11   2       3862.70       6897.23      1454.18 o                         
 -31  11   2       2171.41       4219.62      1244.51 o                         
 -29  11   2      24889.75      21902.70      1454.97 o                         
 -27  11   2      43915.37      42514.67      1675.44 o                         
 -25  11   2      36147.44      36051.33      1358.32 o                         
 -23  11   2      17176.89      20663.07      1062.49 o                         
 -21  11   2       4687.43       6003.21       690.26 o                         
 -19  11   2      14123.58      13403.31       740.63 o                         
 -17  11   2      55193.51      55202.09      1111.50 o                         
 -15  11   2      48030.82      49956.84       971.90 o                         
 -13  11   2       2330.21       1780.76       327.62 o                         
 -11  11   2       8366.75       8578.69       423.72 o                         
  -9  11   2     129278.07     122618.15      1329.33 o                         
  -7  11   2        103.89         -1.27       241.24 o                         
  -5  11   2     138358.48     147787.66      1415.86 o                         
  -3  11   2      31636.93      38939.54       569.97 o                         
  -1  11   2     141380.20     155906.36      1428.93 o                         
   1  11   2      26733.97      29838.96       518.62 o                         
   3  11   2       8928.74       5382.61       287.61 o                         
   5  11   2       7024.06       5596.50       282.71 o                         
   7  11   2      77253.10      76876.88       910.57 o                         
   9  11   2     415466.94     421664.16      3775.19 o                         
  11  11   2         11.96        512.03       280.83 o                         
  13  11   2      11170.85      13125.47       634.38 o                         
  15  11   2     108435.22     101474.63      1523.79 o                         
  17  11   2     107677.98     103459.55      1621.04 o                         
  19  11   2         33.21       -728.13       589.28 o                         
  21  11   2       6105.66       8745.36       831.43 o                         
  23  11   2      14328.85      13438.96       867.07 o                         
  25  11   2      53554.14      59041.66      1573.79 o                         
  27  11   2      20728.75      17198.87      1203.02 o                         
  29  11   2         89.97       -267.12      1225.55 o                         
  31  11   2       1387.00       2269.23      2153.71 o                         
  33  11   2      40733.95      46463.74      2799.14 o                         
 -32  12   2       5972.78       3061.96      1865.82 o                         
 -30  12   2       2527.25       4902.78      1268.44 o                         
 -28  12   2       5500.42       5585.56      1355.49 o                         
 -26  12   2       1260.32       -240.11       904.61 o                         
 -24  12   2      29158.88      29769.86      1429.89 o                         
 -22  12   2      95891.93      95484.53      1778.59 o                         
 -20  12   2     192947.95     193098.22      2436.06 o                         
 -18  12   2     178970.83     176726.55      2120.28 o                         
 -16  12   2      14245.22      14376.65       627.32 o                         
 -14  12   2     161269.89     151129.97      1744.99 o                         
 -12  12   2     285254.75     299692.50      2969.12 o                         
 -10  12   2        113.43         49.83       278.40 o                         
  -8  12   2      66418.12      74345.87       925.60 o                         
  -6  12   2     158767.34     155722.02      1566.84 o                         
  -4  12   2     523718.12     518637.03      4249.68 o                         
  -2  12   2        227.72        -48.07       227.75 o                         
   0  12   2     201548.22     213722.97      1807.10 o                         
   2  12   2      48678.93      53921.88       721.59 o                         
   4  12   2      31358.05      30166.50       576.89 o                         
   6  12   2      96641.56      96826.75      1024.81 o                         
   8  12   2      18347.16      18024.74       509.96 o                         
  10  12   2       2618.50       3929.80       345.39 o                         
  12  12   2       7652.25       7895.32       462.47 o                         
  14  12   2      18337.46      20969.52       789.67 o                         
  16  12   2       7947.45       9806.52       669.58 o                         
  18  12   2       1303.89       1243.35       586.21 o                         
  20  12   2       2318.54       2362.29       707.26 o                         
  22  12   2      18258.79      19883.86      1216.40 o                         
  24  12   2     102002.31      92581.62      2077.06 o                         
  26  12   2         76.79        957.29       966.47 o                         
  28  12   2       2072.43       3044.36      1012.08 o                         
  30  12   2      14850.69      15914.64      2122.18 o                         
  32  12   2         51.63      -1455.69      1649.25 o                         
 -31  13   2       9266.25       6161.67      1635.75 o                         
 -29  13   2       5199.84       4155.92      1263.14 o                         
 -27  13   2      13206.97      16842.18      1435.37 o                         
 -25  13   2      10378.71       9273.32      1089.12 o                         
 -23  13   2      74408.14      73734.54      1775.99 o                         
 -21  13   2      24718.90      25566.45      1138.44 o                         
 -19  13   2      54092.95      55650.76      1498.16 o                         
 -17  13   2      58492.25      55030.01      1086.94 o                         
 -15  13   2       6382.38       8688.45       529.48 o                         
 -13  13   2     101343.98      97336.95      1258.27 o                         
 -11  13   2      16018.48      13428.66       545.54 o                         
  -9  13   2      16378.63      16653.23       498.76 o                         
  -7  13   2     246393.45     256040.05      2306.89 o                         
  -5  13   2     106759.74     110164.77      1241.41 o                         
  -3  13   2       1601.53        581.44       269.87 o                         
  -1  13   2     123163.74     114153.86      1150.91 o                         
   1  13   2        633.58        662.77       261.75 o                         
   3  13   2       1065.85       2985.53       300.80 o                         
   5  13   2      25820.25      30365.55       540.43 o                         
   7  13   2       6906.35       8022.45       413.09 o                         
   9  13   2     333333.53     334471.53      3112.71 o                         
  11  13   2      58174.60      60017.62       902.26 o                         
  13  13   2      16728.01      16370.72       655.93 o                         
  15  13   2       3837.73       4388.67       531.01 o                         
  17  13   2      61675.98      60685.07      1358.94 o                         
  19  13   2      80455.72      78814.86      1613.78 o                         
  21  13   2       3919.90       3397.39       865.28 o                         
  23  13   2        235.32       1033.69      1003.89 o                         
  25  13   2     103005.77      97432.43      2962.63 o                         
  27  13   2        149.57       -568.25      1324.99 o                         
  29  13   2       3836.45       5608.82      2296.04 o                         
  31  13   2     171793.08     162332.14      5893.63 o                         
 -30  14   2       2196.76       2642.70      1458.97 o                         
 -28  14   2      78338.16      76076.38      2307.60 o                         
 -26  14   2       4897.30       4498.53      1073.88 o                         
 -24  14   2       6559.19       7528.75       948.08 o                         
 -22  14   2      26031.95      30338.34      1696.08 o                         
 -20  14   2      23235.26      21956.13      1082.61 o                         
 -18  14   2       8842.38       8853.39       608.70 o                         
 -16  14   2      11528.68      11638.15       635.34 o                         
 -14  14   2     162888.08     170391.41      1909.82 o                         
 -12  14   2      10094.97       9575.16       492.98 o                         
 -10  14   2      22291.03      24506.22       690.04 o                         
  -8  14   2        446.11        472.37       258.69 o                         
  -6  14   2      23647.35      26404.43       656.79 o                         
  -4  14   2      55401.38      61281.90       855.81 o                         
  -2  14   2       3645.57       3084.59       318.50 o                         
   0  14   2      15231.80      16806.37       541.19 o                         
   2  14   2        846.80       2396.13       313.53 o                         
   4  14   2       5929.92       7315.61       407.56 o                         
   6  14   2      22958.35      21038.41       538.43 o                         
   8  14   2      65379.90      67481.52       965.59 o                         
  10  14   2      17397.74      17913.08       671.54 o                         
  12  14   2      56946.10      60815.86       972.70 o                         
  14  14   2       1656.38       3476.41       463.85 o                         
  16  14   2      43142.02      40990.32      1431.46 o                         
  18  14   2       3867.61       3050.08       700.60 o                         
  20  14   2      16046.08      14440.16      1097.56 o                         
  22  14   2       6603.81       6343.88      1075.96 o                         
  24  14   2       3911.96       7646.88      1255.17 o                         
  26  14   2      28117.74      30135.87      1815.33 o                         
  28  14   2       5286.44       4233.24      1878.70 o                         
  30  14   2      22873.02      28571.46      2434.88 o                         
 -29  15   2       1123.05       1876.54      1541.09 o                         
 -27  15   2       2004.41       3226.69      1813.38 o                         
 -25  15   2      18683.26      20650.29      1529.39 o                         
 -23  15   2      60452.00      59660.48      1768.82 o                         
 -21  15   2        276.97       -591.07       762.57 o                         
 -19  15   2      21701.36      19552.84       912.17 o                         
 -17  15   2      19341.74      20354.31       802.28 o                         
 -15  15   2       6333.01       6779.14       520.18 o                         
 -13  15   2      74223.18      72230.27      1052.72 o                         
 -11  15   2       2191.72       1790.78       375.73 o                         
  -9  15   2       7226.06       7474.91       423.19 o                         
  -7  15   2     123672.82     119426.17      1453.17 o                         
  -5  15   2     132107.97     128547.26      1450.44 o                         
  -3  15   2     162171.34     167897.53      1694.50 o                         
  -1  15   2      20020.30      20864.26       611.04 o                         
   1  15   2      87851.09      89413.27      1093.99 o                         
   3  15   2     212996.97     220005.22      2205.68 o                         
   5  15   2      10810.36       8993.55       444.63 o                         
   7  15   2      13673.55      12571.50       515.50 o                         
   9  15   2     132634.14     126848.51      1497.20 o                         
  11  15   2       4099.67       4607.68       452.33 o                         
  13  15   2      19135.96      17029.76       715.82 o                         
  15  15   2     228408.28     232471.39      2486.21 o                         
  17  15   2      75543.38      73888.73      1494.33 o                         
  19  15   2      33449.44      32319.27      1351.06 o                         
  21  15   2     157161.78     147455.58      2689.43 o                         
  23  15   2      85646.83      86760.53      2588.75 o                         
  25  15   2     109606.45     103210.95      2843.03 o                         
  27  15   2      79964.16      75809.16      3027.50 o                         
  29  15   2        103.02       -237.91      1976.91 o                         
 -28  16   2       1389.11       1764.40      2102.59 o                         
 -26  16   2        789.73       2026.72      1218.36 o                         
 -24  16   2      52734.53      53086.99      1725.24 o                         
 -22  16   2         33.05       -544.65       886.10 o                         
 -20  16   2         84.27        627.82       627.84 o                         
 -18  16   2      10809.84      12098.36       732.51 o                         
 -16  16   2      30889.61      28260.66       907.37 o                         
 -14  16   2       1879.73       2477.36       448.13 o                         
 -12  16   2      15117.62      13917.99       758.69 o                         
 -10  16   2       3996.12       4830.10       406.46 o                         
  -8  16   2       2737.08       2800.33       436.87 o                         
  -6  16   2        174.26        -78.25       389.15 o                         
  -4  16   2       6812.29       8995.14       515.11 o                         
  -2  16   2      88204.14      86211.42      1142.72 o                         
   0  16   2       2730.41       2052.33       388.35 o                         
   2  16   2       7772.94       9450.94       482.26 o                         
   4  16   2       3298.40       3813.62       402.04 o                         
   6  16   2      34842.74      35824.68       829.48 o                         
   8  16   2      21526.07      22697.56       783.98 o                         
  10  16   2      26493.23      29079.38       790.99 o                         
  12  16   2      98961.95      91638.11      1386.15 o                         
  14  16   2      79573.88      78828.20      1331.69 o                         
  16  16   2        192.96       1079.22       614.04 o                         
  18  16   2       3701.76       4401.30       740.13 o                         
  20  16   2      69285.15      64626.89      1778.34 o                         
  22  16   2      13627.82      14027.42      1549.13 o                         
  24  16   2      23229.40      25817.47      3708.99 o                         
  26  16   2      25019.84      31981.20      2531.42 o                         
  28  16   2       3496.42       3600.45      1804.43 o                         
 -27  17   2      34810.58      35970.30      2136.76 o                         
 -25  17   2      73646.71      69475.78      2246.92 o                         
 -23  17   2      17609.34      17999.17      1247.94 o                         
 -21  17   2       3740.40       2310.55       803.46 o                         
 -19  17   2      49741.84      49890.04      1292.24 o                         
 -17  17   2      31826.18      31980.55      1019.08 o                         
 -15  17   2       8259.20       8905.71       600.45 o                         
 -13  17   2     123488.45     124810.88      1551.35 o                         
 -11  17   2      37235.67      34860.95       901.54 o                         
  -9  17   2        251.38        894.75       458.19 o                         
  -7  17   2      34452.29      35932.93       878.49 o                         
  -5  17   2       6628.08       7057.43       583.70 o                         
  -3  17   2      42172.62      39911.28       911.72 o                         
  -1  17   2       1642.76       1102.43       434.47 o                         
   1  17   2      45481.92      43971.45       906.82 o                         
   3  17   2     181699.17     186715.53      1990.67 o                         
   5  17   2       2115.30       2060.32       464.31 o                         
   7  17   2      11756.51      12340.75       618.64 o                         
   9  17   2      71975.08      73815.26      1171.13 o                         
  11  17   2        941.88       1442.45       476.48 o                         
  13  17   2       6804.21       6551.05       614.16 o                         
  15  17   2      61308.72      57629.02      1304.88 o                         
  17  17   2     110120.42     109012.77      1885.74 o                         
  19  17   2      63703.74      62614.34      1661.11 o                         
  21  17   2       1331.97       5178.08      1056.08 o                         
  23  17   2        222.41       -497.52      1104.81 o                         
  25  17   2       7854.83       9835.11      1666.51 o                         
 -24  18   2      28200.46      34989.43      2150.57 o                         
 -22  18   2      86771.59      79717.20      2338.70 o                         
 -20  18   2      57982.25      57865.22      1592.53 o                         
 -18  18   2      38084.84      39824.64      1316.53 o                         
 -16  18   2        773.42        770.57       623.12 o                         
 -14  18   2       1552.37       1766.67       521.44 o                         
 -12  18   2      79125.56      74605.96      1457.76 o                         
 -10  18   2      47265.25      47231.13      1353.69 o                         
  -8  18   2      52012.92      46110.48      1013.93 o                         
  -6  18   2       3144.18       2537.37       480.45 o                         
  -4  18   2      63956.75      66641.97      1179.32 o                         
  -2  18   2     110670.16     111524.72      1508.75 o                         
   0  18   2         46.07        186.23       478.60 o                         
   2  18   2       5500.99       5420.81       519.83 o                         
   4  18   2        309.12        128.27       453.79 o                         
   6  18   2       6400.98       8750.03       620.45 o                         
   8  18   2      30841.46      29329.38       944.08 o                         
  10  18   2      16000.37      15467.39       761.36 o                         
  12  18   2       9557.40      10054.14       722.00 o                         
  14  18   2       8396.44       8768.60       781.48 o                         
  16  18   2      93531.34      94322.62      1843.95 o                         
  18  18   2      30954.21      30254.53      1342.53 o                         
  20  18   2      68258.90      68220.10      1835.72 o                         
  22  18   2      15504.99      17267.25      2286.13 o                         
  24  18   2       7138.80       6983.87      1510.57 o                         
 -23  19   2        339.29        837.46      1348.65 o                         
 -21  19   2       1802.43       1925.53      1201.63 o                         
 -19  19   2      41364.34      38254.20      1513.92 o                         
 -17  19   2       2978.23       2937.94       717.65 o                         
 -15  19   2      15365.44      16546.08       887.04 o                         
 -13  19   2      91575.86      85463.88      1679.91 o                         
 -11  19   2      59981.50      57741.61      1486.46 o                         
  -9  19   2      77307.35      75751.09      1554.56 o                         
  -7  19   2      30811.43      33266.64      1235.02 o                         
  -5  19   2      57586.21      58676.01      1844.09 o                         
  -3  19   2      16732.26      18928.26       787.27 o                         
  -1  19   2      24740.48      21906.79       919.35 o                         
   1  19   2       7828.32      10890.70       770.68 o                         
   3  19   2     139961.67     123136.15      1774.11 o                         
   5  19   2      34464.81      37969.56      1047.32 o                         
   7  19   2      23990.68      23400.46      1018.58 o                         
   9  19   2      48830.46      47906.49      1280.82 o                         
  11  19   2      63398.34      61397.85      1245.26 o                         
  13  19   2       3621.29       4840.56       664.81 o                         
  15  19   2       1736.35       2703.23       726.54 o                         
  17  19   2       1918.38       2733.86       877.84 o                         
  19  19   2        205.08       1396.74      1024.43 o                         
  21  19   2      18879.09      17245.79      1822.49 o                         
 -20  20   2       7411.58       9726.26      1282.27 o                         
 -18  20   2       7024.87       6861.60      1013.91 o                         
 -16  20   2       6490.64       7121.70      1041.98 o                         
 -14  20   2       8483.81      10719.97      1015.60 o                         
 -12  20   2       2936.72       4239.11       830.73 o                         
 -10  20   2      44527.59      42531.13      1427.37 o                         
  -8  20   2      67909.59      65175.05      1560.45 o                         
  -6  20   2      89673.89      94352.59      1843.73 o                         
  -4  20   2        165.06       -110.04       842.23 o                         
  -2  20   2       1008.51       1659.28       729.95 o                         
   0  20   2      61673.64      61463.30      1302.18 o                         
   2  20   2      13070.13      14988.27       847.42 o                         
   4  20   2       2343.75       3072.53       788.91 o                         
   6  20   2        597.12        800.32       634.99 o                         
   8  20   2        554.21       1364.67       702.89 o                         
  10  20   2      50544.54      48037.58      1320.30 o                         
  12  20   2       1076.82       1565.00       654.81 o                         
  14  20   2      13496.93      15754.02       945.62 o                         
  16  20   2      12276.66      11592.92      1219.85 o                         
  18  20   2      34046.43      33782.29      1787.70 o                         
  20  20   2       3187.28       5685.72      2141.35 o                         
 -17  21   2      99979.65      93361.97      2551.36 o                         
 -15  21   2      82892.13      83104.86      2385.43 o                         
 -13  21   2       1016.68        -66.79       995.94 o                         
 -11  21   2        943.22        962.48       874.15 o                         
  -9  21   2      45575.29      43778.20      1483.67 o                         
  -7  21   2      14647.47      17915.26      1402.75 o                         
  -5  21   2      11389.00      10083.92      1163.65 o                         
  -3  21   2      15002.11      17583.12      1084.00 o                         
  -1  21   2       4566.57       3447.52       869.56 o                         
   1  21   2       5431.41       4608.18       879.94 o                         
   3  21   2      16242.70      19329.28      1224.88 o                         
   5  21   2       3451.96       6211.54       732.53 o                         
   7  21   2       2659.20       2291.91       735.41 o                         
   9  21   2       3824.86       4115.84       773.81 o                         
  11  21   2       6225.03       6919.71       836.20 o                         
  13  21   2        700.07        834.61      1027.33 o                         
  15  21   2       1820.10        569.05       920.96 o                         
  17  21   2       1564.93       3990.66      1201.81 o                         
 -14  22   2      17262.05      20748.86      1571.78 o                         
 -12  22   2      12182.10      13360.30      1414.60 o                         
 -10  22   2      10431.79       9462.09      1179.24 o                         
  -8  22   2        112.37       1363.00      1117.94 o                         
  -6  22   2         14.14       2777.95      1149.49 o                         
  -4  22   2      60875.91      57845.24      2080.43 o                         
  -2  22   2      41358.27      40847.29      1704.38 o                         
   0  22   2      14733.69      17510.36      1205.46 o                         
   2  22   2      16366.59      19223.49      1266.04 o                         
   4  22   2       4635.77       4204.86      1034.67 o                         
   6  22   2      78378.59      78615.55      1933.70 o                         
   8  22   2      34024.87      32852.65      1585.53 o                         
  10  22   2        365.24        564.84       955.14 o                         
  12  22   2     110866.85     102585.09      2730.28 o                         
  14  22   2      83683.26      85524.11      2654.73 o                         
  -9  23   2          6.30       2019.28      1548.04 o                         
  -7  23   2      62248.82      65344.87      2851.75 o                         
  -5  23   2      74758.95      65673.42      2810.21 o                         
  -3  23   2      20480.41      18472.00      1653.54 o                         
  -1  23   2      12478.91      13481.20      1381.03 o                         
   1  23   2      13846.85      18218.47      1665.86 o                         
   3  23   2        499.66        970.94      1208.99 o                         
   5  23   2      12696.11      14951.36      1441.60 o                         
   7  23   2      42113.12      37697.27      2213.30 o                         
   9  23   2       2246.38       3064.41      1392.48 o                         
 -37   1   3      63769.53      64701.15      3631.12 o                         
 -35   1   3      31942.24      37639.04      2378.18 o                         
 -33   1   3      38986.52      41392.64      2241.37 o                         
 -31   1   3       5592.22       6203.90       945.13 o                         
 -29   1   3      20356.18      21172.86      1075.58 o                         
 -27   1   3     151984.55     149433.36      2277.06 o                         
 -25   1   3      61423.64      64454.46      1356.61 o                         
 -23   1   3      59873.79      53535.24      1305.34 o                         
 -21   1   3     225120.03     227039.30      2955.69 o                         
 -19   1   3       8046.46       8614.26       488.97 o                         
 -17   1   3      12852.31      12422.02       593.54 o                         
 -15   1   3     568197.00     549307.44      6495.78 o                         
 -13   1   3     825583.00     828805.06      8551.98 o                         
 -11   1   3      85712.16     100475.32      1295.28 o                         
  -9   1   3     810931.31     792407.31      8100.38 o                         
  -7   1   3     609977.50     675074.38      7161.59 o                         
  -5   1   3     959674.75     770679.38      7553.35 o                         
  -3   1   3        438.93       4118.02       165.84 o                         
  -1   1   3        299.91        590.73        88.34 o                         
   1   1   3     147138.25     165978.95      1397.70 o                         
   3   1   3     245290.34     204607.95      1949.52 o                         
   5   1   3        863.89        553.06       121.15 o                         
   7   1   3     954837.31     891559.50      8531.47 o                         
   9   1   3      23526.14      32380.57       568.81 o                         
  11   1   3        293.03        271.55       229.99 o                         
  13   1   3     115715.34     134222.22      1631.94 o                         
  15   1   3       2064.90        822.83       343.29 o                         
  17   1   3     181483.56     181155.62      2369.79 o                         
  19   1   3       9118.37       8888.89       604.35 o                         
  21   1   3     135341.39     134102.02      2253.14 o                         
  23   1   3     187382.53     172280.95      3074.82 o                         
  25   1   3       9168.21      10213.39       691.61 o                         
  27   1   3       7037.67       7049.54       709.00 o                         
  29   1   3       8147.71       8109.56       864.07 o                         
  31   1   3       5649.22       6300.47      1045.24 o                         
  33   1   3       2663.85       5807.33       930.70 o                         
  35   1   3      11081.05       9339.57      1304.75 o                         
  37   1   3         23.14       3195.27      1427.77 o                         
 -38   2   3         20.03        828.37      2330.47 o                         
 -36   2   3       1001.34       -490.91      1254.04 o                         
 -34   2   3        196.46       -903.12      1059.16 o                         
 -32   2   3       1989.59        173.16       925.49 o                         
 -30   2   3      10467.41       9390.09       926.11 o                         
 -28   2   3        619.01        386.07       676.91 o                         
 -26   2   3      20654.22      18461.89       937.04 o                         
 -24   2   3      65332.77      59769.89      1283.12 o                         
 -22   2   3      24834.90      28129.91       907.90 o                         
 -20   2   3      24555.85      18880.27       702.55 o                         
 -18   2   3        970.68       1070.84       299.18 o                         
 -16   2   3      29782.81      26091.17       606.13 o                         
 -14   2   3       7656.77       2498.77       243.29 o                         
 -12   2   3     177682.78     202798.23      2355.74 o                         
 -10   2   3     124201.32      94121.61      1166.44 o                         
  -8   2   3      40897.43      38117.71       577.82 o                         
  -6   2   3     328042.69     393508.69      4235.64 o                         
  -4   2   3       5701.04        447.88       102.88 o                         
  -2   2   3       3036.56        501.36        87.26 o                         
   0   2   3       9391.14      17053.79       254.61 o                         
   2   2   3      80246.83      67567.52       651.67 o                         
   4   2   3       2633.11       5333.55       203.98 o                         
   6   2   3     102496.02     121132.01      1175.24 o                         
   8   2   3      54303.78      52742.32       696.63 o                         
  10   2   3      50546.70      41117.58       669.81 o                         
  12   2   3       4885.39       5854.06       339.66 o                         
  14   2   3       4547.42       3774.41       350.74 o                         
  16   2   3     368322.53     381535.19      4578.22 o                         
  18   2   3     100653.05      95532.80      1456.25 o                         
  20   2   3       7760.19       9048.89       626.63 o                         
  22   2   3     102618.32     101605.61      1696.84 o                         
  24   2   3      22565.63      19716.26       863.31 o                         
  26   2   3      26071.67      31437.86      1305.22 o                         
  28   2   3      13296.62      12870.66       921.30 o                         
  30   2   3      74316.44      79069.90      2240.28 o                         
  32   2   3      77820.92      77578.23      1930.60 o                         
  34   2   3      69955.66      71157.34      2378.08 o                         
  36   2   3         28.53       1704.55      1335.29 o                         
 -37   3   3      82248.02      80123.18      3270.75 o                         
 -35   3   3       5473.44       5968.00      1288.74 o                         
 -33   3   3      27857.30      30424.07      1680.42 o                         
 -31   3   3      67815.13      67943.59      2211.36 o                         
 -29   3   3      22234.14      22182.90      1157.38 o                         
 -27   3   3     129087.08     134279.30      2623.09 o                         
 -25   3   3       1140.88        849.05       563.83 o                         
 -23   3   3      52057.67      56679.04      1222.45 o                         
 -21   3   3      93147.66      91416.77      1460.17 o                         
 -19   3   3       2979.58       2180.81       326.48 o                         
 -17   3   3      22077.32      20462.30       559.32 o                         
 -15   3   3       4503.22       1471.74       238.50 o                         
 -13   3   3     104555.45      91704.09      1175.75 o                         
 -11   3   3     180143.41     185300.80      2197.00 o                         
  -9   3   3      87598.80      73203.50      1008.86 o                         
  -7   3   3      29968.21      44795.24       634.91 o                         
  -5   3   3      35879.86      27947.83       433.12 o                         
  -3   3   3      53352.64      52202.77       690.34 o                         
  -1   3   3      45606.86      45025.51       484.99 o                         
   1   3   3     418243.03     431737.59      3940.76 o                         
   3   3   3      61560.61      64861.16       630.42 o                         
   5   3   3      15298.40      23201.83       361.91 o                         
   7   3   3     746673.12     682903.50      6205.02 o                         
   9   3   3     261282.41     286815.53      2853.00 o                         
  11   3   3      82814.57      90401.24      1255.33 o                         
  13   3   3      79257.76     103627.10      1384.73 o                         
  15   3   3      11985.21       8491.58       473.59 o                         
  17   3   3       6687.43       8497.06       505.16 o                         
  19   3   3      86195.45      97315.54      1499.55 o                         
  21   3   3     120070.02     112723.19      1721.56 o                         
  23   3   3      29337.59      28372.78      1076.71 o                         
  25   3   3      43307.80      43514.34      1487.52 o                         
  27   3   3      22297.37      23658.32       982.08 o                         
  29   3   3     124372.28     124868.86      2432.47 o                         
  31   3   3       5376.81       6186.09      1145.50 o                         
  33   3   3       5022.50       7916.50      1323.98 o                         
  35   3   3      76776.52      73797.89      3344.11 o                         
  37   3   3       2426.47       3085.55      1574.30 o                         
 -38   4   3       1056.74       -215.27      1587.94 o                         
 -36   4   3        103.15        154.70      1311.84 o                         
 -34   4   3      24794.02      26112.38      2145.75 o                         
 -32   4   3       2838.87       4161.47      1061.84 o                         
 -30   4   3     108086.91     113417.89      2798.38 o                         
 -28   4   3      93882.23      94544.27      2106.06 o                         
 -26   4   3      11703.67       9726.06       821.05 o                         
 -24   4   3      14353.72      14035.53       780.88 o                         
 -22   4   3      89154.37      87467.80      1483.31 o                         
 -20   4   3       5339.97       4696.43       463.83 o                         
 -18   4   3      66008.65      71431.52      1128.37 o                         
 -16   4   3        607.95        921.78       246.91 o                         
 -14   4   3      25891.33      23972.66       551.71 o                         
 -12   4   3      46911.23      46491.65       780.99 o                         
 -10   4   3      14633.05      13234.13       465.83 o                         
  -8   4   3      79871.12      70958.73      1115.25 o                         
  -6   4   3     507461.44     587311.94      6028.73 o                         
  -4   4   3     272532.66     209819.05      2047.80 o                         
  -2   4   3         28.58       3676.17       153.01 o                         
   0   4   3     117945.56     124867.55      1272.74 o                         
   2   4   3     364922.50     381978.00      3452.54 o                         
   4   4   3     398491.25     452313.47      3934.35 o                         
   6   4   3     217253.14     301140.66      2767.17 o                         
   8   4   3      11647.72       4565.82       243.53 o                         
  10   4   3       7781.98       3726.85       242.57 o                         
  12   4   3       3682.50       5416.33       332.05 o                         
  14   4   3      50370.38      41674.35       804.18 o                         
  16   4   3      88204.88      95239.31      1360.24 o                         
  18   4   3      17554.87      23635.20       758.45 o                         
  20   4   3      19026.85      26695.16       877.26 o                         
  22   4   3     112366.39     110065.56      1946.46 o                         
  24   4   3      56447.48      51355.47      1430.74 o                         
  26   4   3       8024.90      10098.21       780.67 o                         
  28   4   3      57403.60      57122.92      1756.96 o                         
  30   4   3      18357.72      19825.34      1284.21 o                         
  32   4   3     120685.31     124043.19      3239.28 o                         
  34   4   3      32650.11      32533.86      1930.22 o                         
  36   4   3         30.38       1758.27      1821.15 o                         
 -37   5   3      17740.76      17939.86      1955.35 o                         
 -35   5   3      24470.66      25807.44      2673.84 o                         
 -33   5   3       7880.89       6106.21      1358.82 o                         
 -31   5   3      20543.92      19915.36      1588.93 o                         
 -29   5   3      18151.19      21324.31      1246.01 o                         
 -27   5   3      11388.46      14337.57      1115.03 o                         
 -25   5   3      32629.33      30713.72      1135.02 o                         
 -23   5   3      26501.34      26393.23       985.96 o                         
 -21   5   3     263193.00     272371.84      3465.16 o                         
 -19   5   3      14435.65      12108.13       607.30 o                         
 -17   5   3       8952.32       6152.03       442.81 o                         
 -15   5   3         20.24        322.65       247.73 o                         
 -13   5   3      14575.38      19530.43       568.36 o                         
 -11   5   3       5073.84       3385.73       285.30 o                         
  -9   5   3      27786.49      30211.54       554.79 o                         
  -7   5   3      32020.48      41755.70       604.37 o                         
  -5   5   3      94248.88     100487.66      1096.54 o                         
  -3   5   3     381670.59     382067.41      3264.23 o                         
  -1   5   3     146966.39     151889.53      1351.14 o                         
   1   5   3      56409.77      50871.07       639.35 o                         
   3   5   3     537873.62     567013.50      5056.24 o                         
   5   5   3     154857.09     136260.27      1346.84 o                         
   7   5   3       3471.79       6038.88       258.73 o                         
   9   5   3      17622.85      10270.64       332.39 o                         
  11   5   3       1674.80       4098.19       266.22 o                         
  13   5   3     153509.88     168607.72      1764.67 o                         
  15   5   3       4619.60      11862.23       485.03 o                         
  17   5   3      55869.35      56321.28       976.93 o                         
  19   5   3     311330.97     288022.19      3104.90 o                         
  21   5   3      23420.84      23721.44       775.92 o                         
  23   5   3      47482.48      49671.84      1209.84 o                         
  25   5   3       2426.69       3358.65       644.98 o                         
  27   5   3       1941.70       2168.41       873.60 o                         
  29   5   3      22090.32      20016.25      1316.93 o                         
  31   5   3      39006.95      39112.95      1958.95 o                         
  33   5   3       8130.01       7924.03      1595.06 o                         
  35   5   3      22205.60      21888.55      1722.98 o                         
 -36   6   3       6327.92       7073.78      1544.55 o                         
 -34   6   3        629.86       2289.48      1308.38 o                         
 -32   6   3      35049.47      34706.75      1971.18 o                         
 -30   6   3       5504.71       4072.48      1000.30 o                         
 -28   6   3      27360.27      28013.36      1376.20 o                         
 -26   6   3        924.39        -80.32       668.45 o                         
 -24   6   3      46355.10      44718.82      1264.98 o                         
 -22   6   3     152970.56     145126.88      2030.10 o                         
 -20   6   3      84740.89      90105.62      1473.34 o                         
 -18   6   3     183413.69     160466.77      1974.72 o                         
 -16   6   3      14618.78      17893.73       629.26 o                         
 -14   6   3      64281.50      57857.21      1037.12 o                         
 -12   6   3      75474.16      77817.52      1209.18 o                         
 -10   6   3     208081.47     228478.52      2507.14 o                         
  -8   6   3     379439.84     329302.16      3441.47 o                         
  -6   6   3      69049.52      56767.76       699.32 o                         
  -4   6   3        325.65        864.99       133.76 o                         
  -2   6   3     586690.75     655303.19      5384.76 o                         
   0   6   3     357086.84     340953.59      3051.54 o                         
   2   6   3      88214.77      89560.18       962.82 o                         
   4   6   3      55426.77      47391.54       623.12 o                         
   6   6   3      10484.82       8425.28       265.09 o                         
   8   6   3     197533.39     193548.09      1954.35 o                         
  10   6   3     219611.03     247186.00      2469.34 o                         
  12   6   3      33089.71      32232.93       578.41 o                         
  14   6   3       2919.43       1965.29       282.77 o                         
  16   6   3     384497.19     399666.88      4278.80 o                         
  18   6   3     192095.38     172085.34      1979.33 o                         
  20   6   3     307715.09     319646.81      3245.49 o                         
  22   6   3       2089.16       2332.33       545.81 o                         
  24   6   3      12520.94      16803.45       867.84 o                         
  26   6   3      49129.01      45174.70      1425.75 o                         
  28   6   3       3213.83       3015.85       892.77 o                         
  30   6   3      30335.73      31685.00      1598.58 o                         
  32   6   3       4744.42       5309.79      1177.60 o                         
  34   6   3      10612.44      12512.17      2036.60 o                         
  36   6   3       2350.63       1952.77      1586.77 o                         
 -37   7   3      35274.89      36355.43      2837.49 o                         
 -35   7   3        115.83        667.21      1689.18 o                         
 -33   7   3      12875.22      14044.91      1432.42 o                         
 -31   7   3      58403.93      61404.24      2273.80 o                         
 -29   7   3       6098.09       7065.77       955.17 o                         
 -27   7   3      18333.34      19898.57      1208.61 o                         
 -25   7   3      61261.07      59055.50      1498.47 o                         
 -23   7   3      95031.30     101306.66      1685.69 o                         
 -21   7   3      97176.79      89437.77      1486.36 o                         
 -19   7   3     132810.69     132682.62      2361.68 o                         
 -17   7   3        944.33       1086.38       368.31 o                         
 -15   7   3      56404.10      57134.77      1000.37 o                         
 -13   7   3     610170.88     630785.12      7417.91 o                         
 -11   7   3        143.49        266.81       227.76 o                         
  -9   7   3      12889.61      14735.87       412.65 o                         
  -7   7   3      96601.51      86422.35       984.80 o                         
  -5   7   3     118550.62     161113.19      1558.57 o                         
  -3   7   3     105941.05      79817.98       830.06 o                         
  -1   7   3      26733.94      32403.13       440.77 o                         
   1   7   3     268724.53     282841.53      2595.22 o                         
   3   7   3     204621.70     218783.56      2071.39 o                         
   5   7   3       7836.63      13378.55       335.89 o                         
   7   7   3     292822.69     312813.34      2781.99 o                         
   9   7   3         67.19        993.59       227.12 o                         
  11   7   3     187369.59     193893.41      1971.85 o                         
  13   7   3      18820.67      12985.70       482.03 o                         
  15   7   3      51762.18      67347.09       957.28 o                         
  17   7   3      90813.02      98036.15      1272.70 o                         
  19   7   3      57143.86      59941.94       984.89 o                         
  21   7   3       5574.40       6127.27       562.45 o                         
  23   7   3        484.99        362.31       582.90 o                         
  25   7   3      23438.27      24878.42      1103.81 o                         
  27   7   3       2399.30       2175.53       830.81 o                         
  29   7   3      64329.41      61318.38      1829.65 o                         
  31   7   3      16745.64      14787.67      1357.87 o                         
  33   7   3       7834.13       7474.01      1345.13 o                         
  35   7   3      20644.25      19670.55      3052.36 o                         
 -36   8   3      22648.00      27552.64      2386.46 o                         
 -34   8   3      89540.63      87407.21      2737.61 o                         
 -32   8   3      94557.84      92546.51      2611.55 o                         
 -30   8   3     175002.75     174108.55      3951.09 o                         
 -28   8   3      18378.68      20360.07      1197.57 o                         
 -26   8   3      45408.20      47224.70      1633.31 o                         
 -24   8   3      80915.98      80077.38      1631.00 o                         
 -22   8   3      62883.32      65158.31      1654.91 o                         
 -20   8   3      10226.78      11375.10       705.68 o                         
 -18   8   3     139287.23     131890.83      1748.03 o                         
 -16   8   3      54787.73      58053.11       944.10 o                         
 -14   8   3      48463.46      46955.65       821.05 o                         
 -12   8   3     780355.81     769698.31      7387.84 o                         
 -10   8   3      79792.96      91878.59      1191.01 o                         
  -8   8   3      20366.56      13355.16       417.65 o                         
  -6   8   3     115911.59     109411.73      1145.00 o                         
  -4   8   3     519910.06     517743.53      4434.07 o                         
  -2   8   3     331679.56     401285.75      3198.10 o                         
   0   8   3     111499.70     125025.04      1184.52 o                         
   2   8   3      32554.10      36491.77       526.44 o                         
   4   8   3     663745.31     685844.81      5844.77 o                         
   6   8   3      90384.09      70361.05       791.12 o                         
   8   8   3      93303.16     102670.84      1074.52 o                         
  10   8   3     278579.72     288684.44      3253.37 o                         
  12   8   3       1889.94       1736.04       285.94 o                         
  14   8   3      96715.02     108929.09      1353.81 o                         
  16   8   3      85687.72      80699.48      1104.45 o                         
  18   8   3      19994.60      19021.56       639.11 o                         
  20   8   3         70.14        793.99       456.55 o                         
  22   8   3      11905.65      10952.28       690.25 o                         
  24   8   3       5567.59       8745.05       923.84 o                         
  26   8   3      49008.04      47163.45      1557.75 o                         
  28   8   3     119591.36     118708.17      2760.51 o                         
  30   8   3          1.44       1264.99      1023.68 o                         
  32   8   3       9275.84       9295.05      1288.69 o                         
  34   8   3        656.10        134.47      1521.20 o                         
 -35   9   3         20.79       1949.36      1650.00 o                         
 -33   9   3         38.99        826.45      1236.85 o                         
 -31   9   3       2577.38       1466.53      1409.37 o                         
 -29   9   3      42674.50      41126.73      1880.59 o                         
 -27   9   3      89915.60      90429.89      2378.54 o                         
 -25   9   3     201526.75     203208.14      3517.20 o                         
 -23   9   3        107.84        420.10       599.65 o                         
 -21   9   3        537.67        -12.95       535.31 o                         
 -19   9   3     110475.65     121654.62      1758.68 o                         
 -17   9   3     101627.57      98228.67      1388.50 o                         
 -15   9   3      76312.02      76431.13      1104.83 o                         
 -13   9   3     125970.08     129739.35      1547.12 o                         
 -11   9   3       6880.83       8156.13       408.17 o                         
  -9   9   3       1554.46       1972.75       260.73 o                         
  -7   9   3        767.11        552.99       179.39 o                         
  -5   9   3      13535.86      11406.82       363.58 o                         
  -3   9   3      45213.64      58470.67       699.40 o                         
  -1   9   3     501573.09     515141.12      4062.98 o                         
   1   9   3       1465.90       4511.22       214.28 o                         
   3   9   3        514.63       3484.78       203.51 o                         
   5   9   3      11728.36      13108.87       360.05 o                         
   7   9   3     423186.41     411821.34      3621.32 o                         
   9   9   3     153871.81     148051.91      1501.36 o                         
  11   9   3     180272.27     188489.23      2050.43 o                         
  13   9   3      84072.40      77403.42      1175.32 o                         
  15   9   3       5994.96       8058.43       569.20 o                         
  17   9   3      16476.31      16493.64       658.15 o                         
  19   9   3       2452.90       2796.98       416.49 o                         
  21   9   3      36155.56      39615.41      1015.19 o                         
  23   9   3      20335.51      22875.17      1095.47 o                         
  25   9   3      80304.58      83016.18      1743.76 o                         
  27   9   3       3080.88       4092.10       940.47 o                         
  29   9   3      59555.37      55322.39      2331.44 o                         
  31   9   3        869.00        703.82      1659.74 o                         
  33   9   3      41066.68      41780.81      2831.51 o                         
 -34  10   3       3460.55       4415.22      1543.39 o                         
 -32  10   3        216.88       2265.68      1224.96 o                         
 -30  10   3       1614.85       2170.53      1239.49 o                         
 -28  10   3     143814.05     144788.45      2616.52 o                         
 -26  10   3      12376.90      12932.90      1155.01 o                         
 -24  10   3      75720.98      73668.58      1595.23 o                         
 -22  10   3      20311.66      19185.86       961.50 o                         
 -20  10   3       8973.16      10004.83       642.26 o                         
 -18  10   3     344949.31     342199.06      3650.16 o                         
 -16  10   3     274980.91     298615.97      3013.12 o                         
 -14  10   3      17829.78      15020.99       586.76 o                         
 -12  10   3     125995.43     115551.09      1346.56 o                         
 -10  10   3     220160.88     227989.09      2309.26 o                         
  -8  10   3      95542.61      94392.66      1095.40 o                         
  -6  10   3      20286.83      19692.31       497.73 o                         
  -4  10   3       2086.82        637.65       205.97 o                         
  -2  10   3     508579.50     484944.53      4035.18 o                         
   0  10   3       5531.25       5152.77       247.54 o                         
   2  10   3      33108.46      44756.71       596.64 o                         
   4  10   3      27353.77      37200.82       515.02 o                         
   6  10   3      81660.64      79682.73       885.18 o                         
   8  10   3       5209.28       6574.99       312.71 o                         
  10  10   3      40563.28      40707.50       702.94 o                         
  12  10   3      21102.05      20714.46       601.08 o                         
  14  10   3       5766.06       5680.62       455.23 o                         
  16  10   3     160825.28     159348.75      1798.93 o                         
  18  10   3        314.41         62.36       416.85 o                         
  20  10   3     245042.72     236366.39      3088.45 o                         
  22  10   3       5721.59       6052.53       736.26 o                         
  24  10   3       1173.49       1011.24       721.53 o                         
  26  10   3       8399.98       9343.12      1082.98 o                         
  28  10   3      20417.40      21315.83      1888.34 o                         
  30  10   3       2001.48       3411.34      1148.47 o                         
  32  10   3       7488.14       5262.89      1563.53 o                         
  34  10   3       6785.87       7954.92      1885.22 o                         
 -33  11   3       2801.23       1241.89      1576.54 o                         
 -31  11   3      23778.38      23634.14      1549.73 o                         
 -29  11   3      19465.22      21418.12      1751.53 o                         
 -27  11   3       3827.74       4267.42      1146.57 o                         
 -25  11   3      24112.77      22986.39      1209.52 o                         
 -23  11   3       3140.83       2920.98       738.67 o                         
 -21  11   3      30869.51      31387.04      1068.79 o                         
 -19  11   3        177.06        835.31       508.60 o                         
 -17  11   3      10967.50      12806.96       614.69 o                         
 -15  11   3       1751.32       3377.77       391.34 o                         
 -13  11   3       3913.12       6767.10       417.34 o                         
 -11  11   3       5497.21       8241.02       427.82 o                         
  -9  11   3     124277.49     141897.00      1545.16 o                         
  -7  11   3       4476.25       6524.86       379.66 o                         
  -5  11   3     289744.97     301320.03      2689.48 o                         
  -3  11   3         27.84       1550.46       246.51 o                         
  -1  11   3      27221.22      38945.70       570.04 o                         
   1  11   3      76183.55      71177.14       802.11 o                         
   3  11   3     175829.42     166785.88      1540.06 o                         
   5  11   3      43378.48      42970.91       587.13 o                         
   7  11   3      11960.15      10136.76       380.03 o                         
   9  11   3      25508.33      22150.85       494.20 o                         
  11  11   3     187825.77     178250.94      1827.21 o                         
  13  11   3     187798.36     191498.16      2083.88 o                         
  15  11   3      61912.70      59477.19      1027.76 o                         
  17  11   3        216.75       1175.19       479.95 o                         
  19  11   3     621096.06     623154.69      6466.85 o                         
  21  11   3     121658.02     113689.91      1899.64 o                         
  23  11   3      48632.00      48851.55      1486.69 o                         
  25  11   3      78196.77      76341.91      2169.46 o                         
  27  11   3      10389.82      11705.26      1155.25 o                         
  29  11   3        387.27        151.60      1412.11 o                         
  31  11   3      25871.88      25668.50      2166.26 o                         
  33  11   3      13897.70      14500.67      2222.11 o                         
 -32  12   3       3128.08       4121.09      1496.70 o                         
 -30  12   3      39835.12      44464.56      2114.08 o                         
 -28  12   3       1925.91       2596.21      1311.20 o                         
 -26  12   3        210.52        113.83       994.33 o                         
 -24  12   3      10197.38       9611.50       900.57 o                         
 -22  12   3       6806.40       8139.59       763.54 o                         
 -20  12   3      19165.11      18130.83       885.76 o                         
 -18  12   3       6012.14       5518.67       527.92 o                         
 -16  12   3      87685.70      82616.77      1236.11 o                         
 -14  12   3      26475.89      21909.82       715.77 o                         
 -12  12   3      14595.18      16136.62       549.32 o                         
 -10  12   3     413457.50     419576.00      3698.51 o                         
  -8  12   3         85.99        325.76       307.00 o                         
  -6  12   3      51653.62      48247.00       734.47 o                         
  -4  12   3      22571.16      24206.05       538.55 o                         
  -2  12   3       6567.06       5998.84       303.84 o                         
   0  12   3      51179.50      53727.29       708.85 o                         
   2  12   3     262197.03     262911.22      2253.66 o                         
   4  12   3     355225.09     355526.47      3186.59 o                         
   6  12   3      34781.39      39238.47       598.14 o                         
   8  12   3     476573.97     458760.09      3833.58 o                         
  10  12   3     166210.94     157048.66      1589.16 o                         
  12  12   3       4284.30       5621.64       463.20 o                         
  14  12   3       9436.48       9961.94       565.20 o                         
  16  12   3      26682.15      24836.92       939.89 o                         
  18  12   3       7981.26       6928.18       694.12 o                         
  20  12   3      47460.55      48051.25      1396.05 o                         
  22  12   3      87528.10      86426.91      2097.07 o                         
  24  12   3       4356.63       3592.38       937.24 o                         
  26  12   3      38637.10      40539.22      2017.39 o                         
  28  12   3      48143.75      48205.46      2068.12 o                         
  30  12   3       7110.57       8763.07      1712.31 o                         
  32  12   3     124925.20     117466.75      3831.62 o                         
 -31  13   3       3701.99       5277.64      1439.05 o                         
 -29  13   3       1275.67       -564.46      1128.07 o                         
 -27  13   3      28751.94      32492.17      1654.18 o                         
 -25  13   3     170962.27     162002.56      2811.77 o                         
 -23  13   3      52116.74      52743.20      1630.65 o                         
 -21  13   3      40154.70      41013.13      1312.74 o                         
 -19  13   3      42104.01      42752.08      1269.83 o                         
 -17  13   3       9211.08       7755.14       559.62 o                         
 -15  13   3      31955.26      31685.85       816.42 o                         
 -13  13   3      94241.73     100092.98      1261.91 o                         
 -11  13   3      14112.29      13326.95       527.23 o                         
  -9  13   3      77759.28      75477.75      1006.61 o                         
  -7  13   3      12194.29      15304.29       548.55 o                         
  -5  13   3      33760.64      38589.88       702.33 o                         
  -3  13   3      70534.88      69322.46       900.22 o                         
  -1  13   3     249993.39     246993.91      2266.68 o                         
   1  13   3      35164.09      36467.89       624.19 o                         
   3  13   3     272127.19     280947.25      2524.94 o                         
   5  13   3      60775.97      55560.36       760.22 o                         
   7  13   3     150365.27     164040.19      1501.03 o                         
   9  13   3        884.00       2121.48       302.24 o                         
  11  13   3      37660.61      41031.12       802.17 o                         
  13  13   3       5209.14       4635.88       482.66 o                         
  15  13   3      11863.51      14992.23       798.24 o                         
  17  13   3     138075.33     146704.64      2153.02 o                         
  19  13   3       3076.00       4164.53       739.25 o                         
  21  13   3      21588.70      18390.10      1109.70 o                         
  23  13   3        561.26       1551.22      1203.16 o                         
  25  13   3      11271.09      11072.67      1247.25 o                         
  27  13   3      16846.30      17881.72      2081.38 o                         
  29  13   3      13905.96      16176.38      1901.98 o                         
  31  13   3      27189.85      26653.97      2585.88 o                         
 -30  14   3      15727.11      16985.53      1901.40 o                         
 -28  14   3       9985.96      10456.20      1271.05 o                         
 -26  14   3     108015.50     109498.15      2387.39 o                         
 -24  14   3      19247.65      24042.40      1388.48 o                         
 -22  14   3     107960.93     109025.36      2387.40 o                         
 -20  14   3        213.44       1384.83       659.59 o                         
 -18  14   3      30347.99      29809.40       940.88 o                         
 -16  14   3       2596.37       1352.05       465.49 o                         
 -14  14   3      40464.72      33003.87       814.62 o                         
 -12  14   3       1729.38       5726.99       406.74 o                         
 -10  14   3       6139.42       9293.49       486.03 o                         
  -8  14   3      10463.26      10773.99       500.99 o                         
  -6  14   3      11055.54      10555.81       544.53 o                         
  -4  14   3      34798.24      34724.90       704.15 o                         
  -2  14   3      10620.10      10988.11       460.87 o                         
   0  14   3     145606.92     144272.00      1539.21 o                         
   2  14   3      79804.45      70879.83       943.91 o                         
   4  14   3     404835.25     424694.66      3766.72 o                         
   6  14   3     402599.88     392845.50      3373.96 o                         
   8  14   3     314336.38     296826.31      2530.09 o                         
  10  14   3       6101.40       8351.41       449.83 o                         
  12  14   3      89138.49      92383.16      1301.13 o                         
  14  14   3      21047.06      23079.99       957.93 o                         
  16  14   3     206730.36     213373.45      2581.57 o                         
  18  14   3       6954.03       6028.45       759.78 o                         
  20  14   3     108085.85     109157.99      2231.88 o                         
  22  14   3      22388.96      23752.29      1387.98 o                         
  24  14   3        617.64       2913.77      1379.27 o                         
  26  14   3       1471.14       3824.94      1260.08 o                         
  28  14   3      41557.62      39010.11      2478.29 o                         
  30  14   3       2359.07       5493.52      2622.67 o                         
 -29  15   3       1381.09        434.97      1610.67 o                         
 -27  15   3      24025.38      19946.75      1498.37 o                         
 -25  15   3     219263.20     211914.45      3271.00 o                         
 -23  15   3       6361.82       6546.20      1003.36 o                         
 -21  15   3      54614.91      51888.30      1484.05 o                         
 -19  15   3       8598.00      10621.08       714.37 o                         
 -17  15   3      25067.13      24039.83       914.39 o                         
 -15  15   3       3801.93       4942.58       500.05 o                         
 -13  15   3      61551.18      66348.57      1034.83 o                         
 -11  15   3       5389.63       4689.80       449.75 o                         
  -9  15   3        963.48        848.61       403.17 o                         
  -7  15   3       2842.06       3767.52       425.98 o                         
  -5  15   3     116604.82     113593.85      1373.39 o                         
  -3  15   3      34418.00      37056.36       731.75 o                         
  -1  15   3     231985.39     238243.02      2207.16 o                         
   1  15   3       1842.28       3294.30       388.64 o                         
   3  15   3        723.94        922.78       343.65 o                         
   5  15   3      24023.69      25694.09       646.42 o                         
   7  15   3       9018.12      11344.96       482.74 o                         
   9  15   3        982.40       1185.21       354.85 o                         
  11  15   3      28547.86      27645.29       753.62 o                         
  13  15   3     153245.36     147046.44      1807.68 o                         
  15  15   3      14711.39      17062.52       894.97 o                         
  17  15   3      17860.44      16702.06       991.34 o                         
  19  15   3      84112.09      78182.55      1752.97 o                         
  21  15   3       3459.85       4827.00      1013.20 o                         
  23  15   3      63933.88      59604.87      2112.74 o                         
  25  15   3       9931.10       9814.99      1392.33 o                         
  27  15   3      25943.07      30997.24      3287.58 o                         
  29  15   3       1011.53       -366.86      3196.41 o                         
 -28  16   3       2804.51       3051.70      1802.64 o                         
 -26  16   3       4650.69       7372.59      1332.68 o                         
 -24  16   3      30085.97      29172.91      1573.43 o                         
 -22  16   3       6455.05       6499.29      1050.80 o                         
 -20  16   3       1919.18       2427.26       748.96 o                         
 -18  16   3     114039.33     111628.91      2189.84 o                         
 -16  16   3     333149.19     326969.34      3466.48 o                         
 -14  16   3       4099.96       3515.70       455.11 o                         
 -12  16   3         37.60        106.46       458.09 o                         
 -10  16   3     277580.72     273265.97      2806.01 o                         
  -8  16   3      55823.60      53924.07      1016.99 o                         
  -6  16   3       4613.37       6221.69       507.16 o                         
  -4  16   3         43.69       -569.99       380.00 o                         
  -2  16   3      50544.90      49803.71       924.25 o                         
   0  16   3        810.66       1938.89       411.33 o                         
   2  16   3      18792.21      18572.32       649.10 o                         
   4  16   3      43097.69      41010.72       878.88 o                         
   6  16   3      20429.82      19889.83       651.86 o                         
   8  16   3       5263.64       6633.06       524.34 o                         
  10  16   3      28668.31      27219.28       736.36 o                         
  12  16   3      13308.60      14995.79       688.63 o                         
  14  16   3       6822.22       6884.09       624.80 o                         
  16  16   3      11210.03      11157.62       800.97 o                         
  18  16   3       1728.11       2204.65       805.94 o                         
  20  16   3       9656.77       9098.10      1086.64 o                         
  22  16   3       8369.53       9165.80      1109.32 o                         
  24  16   3       3164.21        456.32      1351.71 o                         
  26  16   3        223.00        850.52      1679.64 o                         
 -27  17   3      17061.48      21529.05      2124.93 o                         
 -25  17   3      16704.93      14608.79      2094.78 o                         
 -23  17   3      15150.29      14217.07      1088.91 o                         
 -21  17   3       8300.48       7621.56      1012.62 o                         
 -19  17   3      48016.41      47234.49      1361.76 o                         
 -17  17   3      55717.75      53811.29      1193.25 o                         
 -15  17   3      65954.43      62806.05      1118.50 o                         
 -13  17   3         21.24        916.87       607.49 o                         
 -11  17   3      32341.49      33838.50       992.79 o                         
  -9  17   3      98905.77     102217.21      1523.30 o                         
  -7  17   3      18484.77      15368.79       746.41 o                         
  -5  17   3      70478.46      65580.33      1140.62 o                         
  -3  17   3      14396.17      15613.71       633.79 o                         
  -1  17   3     102903.16     104117.54      1438.17 o                         
   1  17   3     181206.86     180948.80      2081.74 o                         
   3  17   3      18688.50      19832.30       729.47 o                         
   5  17   3       8406.76      10467.57       518.74 o                         
   7  17   3     132816.00     133523.84      1652.61 o                         
   9  17   3      13038.98      13637.88       692.88 o                         
  11  17   3     205999.78     199507.83      2195.85 o                         
  13  17   3     136803.95     135132.53      1865.33 o                         
  15  17   3      52607.03      48133.45      1320.65 o                         
  17  17   3        221.97        730.23      1146.23 o                         
  19  17   3      81297.63      77450.74      1849.19 o                         
  21  17   3      65917.10      71204.30      1949.07 o                         
  23  17   3       5378.90       3695.12      1327.45 o                         
  25  17   3      23636.91      25819.22      2182.88 o                         
 -24  18   3      26688.51      24929.93      1715.85 o                         
 -22  18   3      54834.70      54298.16      2168.46 o                         
 -20  18   3        244.05        746.95       982.04 o                         
 -18  18   3      18149.88      20907.19       985.87 o                         
 -16  18   3      29204.19      27207.01      1118.08 o                         
 -14  18   3      11208.59      14193.76       828.34 o                         
 -12  18   3      16143.53      16685.50       883.87 o                         
 -10  18   3      88898.29      89857.97      1613.71 o                         
  -8  18   3      23427.86      26694.93       928.72 o                         
  -6  18   3      26896.38      29428.36       930.80 o                         
  -4  18   3     137954.84     135884.11      1666.88 o                         
  -2  18   3       4834.42       4500.48       561.52 o                         
   0  18   3       2772.93       1927.55       529.79 o                         
   2  18   3      51989.32      55695.33      1140.12 o                         
   4  18   3      29003.80      25536.14       818.79 o                         
   6  18   3       3342.94       6425.68       635.31 o                         
   8  18   3      17945.07      17947.90       817.67 o                         
  10  18   3      11160.89      10985.03       769.66 o                         
  12  18   3      85992.34      86157.43      1414.76 o                         
  14  18   3        804.42       -219.75       835.01 o                         
  16  18   3        236.98        575.74       760.85 o                         
  18  18   3      42903.65      41749.09      1829.73 o                         
  20  18   3      19644.71      17773.85      1324.83 o                         
  22  18   3       1434.76       1581.85      1219.50 o                         
  24  18   3        279.59      -1302.21      1670.30 o                         
 -23  19   3         66.23        889.27      1336.03 o                         
 -21  19   3      51255.11      52524.42      1729.27 o                         
 -19  19   3       3882.15       4896.84      1032.50 o                         
 -17  19   3       2761.83        593.81       725.86 o                         
 -15  19   3        509.25       1424.94       666.93 o                         
 -13  19   3      74820.43      74619.22      1598.97 o                         
 -11  19   3      44885.24      40862.35      1204.89 o                         
  -9  19   3       1397.83       1585.02       591.14 o                         
  -7  19   3      12284.11      12223.32       734.78 o                         
  -5  19   3      56582.90      54767.34      1179.03 o                         
  -3  19   3       1600.55       2401.58       565.12 o                         
  -1  19   3     121794.09     118043.38      1730.32 o                         
   1  19   3      13750.21      18365.45       940.09 o                         
   3  19   3      21431.79      20017.65       962.25 o                         
   5  19   3       1510.39       2812.85       517.77 o                         
   7  19   3       7021.93       7583.08       661.95 o                         
   9  19   3       1692.60       2409.50       650.22 o                         
  11  19   3       1611.67       2660.32       671.32 o                         
  13  19   3       2671.61       2863.21       637.69 o                         
  15  19   3        224.07       1039.44       819.75 o                         
  17  19   3      31089.53      30837.91      1448.65 o                         
  19  19   3       5477.49       6083.51      1535.70 o                         
  21  19   3       6214.56       9452.73      1453.97 o                         
 -20  20   3      15342.11      19179.04      2398.25 o                         
 -18  20   3        364.14        405.11      1085.44 o                         
 -16  20   3      12955.10      13758.25      1376.35 o                         
 -14  20   3      16598.66      17863.41      1208.70 o                         
 -12  20   3      25008.09      23948.99      1285.93 o                         
 -10  20   3         53.92        924.07       698.18 o                         
  -8  20   3       3058.86       3062.85       633.84 o                         
  -6  20   3       2978.67       4597.84       631.31 o                         
  -4  20   3       7296.91       9083.68       779.59 o                         
  -2  20   3          6.44        234.82       617.56 o                         
   0  20   3      22781.74      22746.91       999.70 o                         
   2  20   3      11251.34      12731.11       936.59 o                         
   4  20   3     184384.03     191464.92      2277.31 o                         
   6  20   3      60359.14      59185.39      1303.25 o                         
   8  20   3      85222.98      82485.73      1524.97 o                         
  10  20   3        149.21       -406.21       694.64 o                         
  12  20   3          5.04       -424.52       943.70 o                         
  14  20   3      30894.67      32679.24      1652.48 o                         
  16  20   3      90863.81      79717.48      1903.20 o                         
  18  20   3      31349.86      31519.96      1812.85 o                         
 -17  21   3        783.14       -382.46      1183.12 o                         
 -15  21   3         70.72       1462.40      1134.15 o                         
 -13  21   3     105482.22     105861.63      2621.51 o                         
 -11  21   3       5164.41       8413.44      1028.95 o                         
  -9  21   3       3942.65       6521.53      1030.93 o                         
  -7  21   3       6059.56       9439.77      1021.59 o                         
  -5  21   3      15208.13      16554.61      1080.92 o                         
  -3  21   3       1377.52       1350.84       713.34 o                         
  -1  21   3       2158.71       3554.95       708.74 o                         
   1  21   3       2518.35       3075.77       726.43 o                         
   3  21   3      18499.96      20174.33      1308.63 o                         
   5  21   3      35976.24      35326.62      1233.00 o                         
   7  21   3        306.84       1683.83       709.49 o                         
   9  21   3      29613.07      33320.76      1268.89 o                         
  11  21   3      34296.63      34571.02      1354.49 o                         
  13  21   3        133.88       1131.90      1032.73 o                         
  15  21   3       2323.79       2903.91      1334.24 o                         
 -14  22   3      12436.82      14069.69      1403.78 o                         
 -12  22   3        605.45        301.06      1157.16 o                         
 -10  22   3      23775.34      25040.55      1768.18 o                         
  -8  22   3      28429.60      30068.51      2139.53 o                         
  -6  22   3       1816.16       1956.38      1425.17 o                         
  -4  22   3      12509.50      13543.90      1344.72 o                         
  -2  22   3       8553.21      11843.45      1144.87 o                         
   0  22   3       1306.60       4373.51      1069.66 o                         
   2  22   3       5544.61       6081.27       872.06 o                         
   4  22   3       4646.24       5289.37       932.73 o                         
   6  22   3       7360.05      11285.66      1139.80 o                         
   8  22   3       1593.46        423.96       958.69 o                         
  10  22   3      17462.63      17400.61      1702.62 o                         
  12  22   3       6406.27       4952.94      1090.43 o                         
  -9  23   3      14989.58      18493.41      1713.05 o                         
  -7  23   3      41242.84      41524.58      2563.05 o                         
  -5  23   3       5115.72       4386.23      1377.14 o                         
  -3  23   3      14074.89      16880.59      1528.34 o                         
  -1  23   3      16428.92      18792.15      1573.73 o                         
   1  23   3      21459.66      23110.90      1663.64 o                         
   3  23   3     131573.55     131597.11      3021.76 o                         
   5  23   3      10400.65      11328.60      1168.88 o                         
   7  23   3      21905.71      26234.90      2013.43 o                         
 -38   0   4      20883.41      20049.95      3416.92 o                         
 -36   0   4         47.16       -870.70      2128.37 o                         
 -34   0   4     116959.85     123094.16      4658.62 o                         
 -32   0   4        893.66       1381.79      1593.28 o                         
 -30   0   4     144577.62     141505.08      3846.13 o                         
 -28   0   4      47422.13      51229.70      2535.77 o                         
 -26   0   4       8298.42       8272.53      1121.96 o                         
 -24   0   4     140225.98     117920.29      2916.73 o                         
 -22   0   4     190374.17     215506.72      3610.21 o                         
 -20   0   4      42843.33      44647.71      1373.36 o                         
 -18   0   4      53344.67      54561.99      1377.77 o                         
 -16   0   4       6964.19      10508.29       683.23 o                         
 -14   0   4      66146.36      67183.23      1519.59 o                         
 -12   0   4      63693.49      69183.91      1347.00 o                         
 -10   0   4    1165538.50    1068147.75     15393.76 o                         
  -8   0   4     118076.66     158254.72      2337.22 o                         
  -6   0   4     935699.94     839740.56     12100.07 o                         
  -4   0   4     184020.27     219716.39      3323.58 o                         
  -2   0   4     143614.09     101718.45      1657.09 o                         
   0   0   4      17623.50      30560.30       657.85 o                         
   2   0   4     213687.42     229465.78      3994.85 o                         
   4   0   4     509830.81     559265.75      7213.94 o                         
   6   0   4     104706.38      94545.82      1582.79 o                         
   8   0   4    1382015.62    1325171.00     17862.56 o                         
  10   0   4       2762.21       2961.25       327.41 o                         
  12   0   4     448147.09     447915.50      6417.08 o                         
  14   0   4     226066.17     233881.66      4507.47 o                         
  16   0   4     132215.78     126912.06      2367.94 o                         
  18   0   4     213121.58     214718.77      3631.84 o                         
  20   0   4     548892.31     538104.06     12744.38 o                         
  22   0   4       6707.68       3869.80       906.83 o                         
  24   0   4      25233.48      24177.04      1873.05 o                         
  26   0   4      22744.37      20446.13      1603.45 o                         
  28   0   4     105516.53     103792.84      2596.67 o                         
  30   0   4       9003.52       6445.30      1288.99 o                         
  32   0   4      99415.35     100973.06      3317.83 o                         
  34   0   4      14600.14      15905.47      1917.06 o                         
  36   0   4       6045.28       7651.34      1708.68 o                         
 -37   1   4       2962.60       7101.53      1849.61 o                         
 -35   1   4      21143.18      20801.94      2521.41 o                         
 -33   1   4      67400.97      68634.79      3172.20 o                         
 -31   1   4      14897.90      14009.20      2051.80 o                         
 -29   1   4      48907.20      43992.89      1705.13 o                         
 -27   1   4        356.04       1171.40       638.31 o                         
 -25   1   4      22277.47      24865.46      1021.26 o                         
 -23   1   4      23447.98      27584.98       852.53 o                         
 -21   1   4     308329.88     288223.00      3080.53 o                         
 -19   1   4      11748.92      12813.53       565.67 o                         
 -17   1   4      35098.99      33190.36       769.70 o                         
 -15   1   4      98835.97      79870.21      1154.25 o                         
 -13   1   4     310514.97     337927.31      3533.58 o                         
 -11   1   4      47413.82      55551.03       860.25 o                         
  -9   1   4     898081.25     887384.88      9056.54 o                         
  -7   1   4      96809.03      86240.91      1048.95 o                         
  -5   1   4      15450.80      19208.61       357.76 o                         
  -3   1   4       2221.63       2303.38       157.66 o                         
  -1   1   4     903397.56     879150.75      7880.42 o                         
   1   1   4      24660.80      22240.36       325.82 o                         
   3   1   4     327052.41     338354.31      2997.64 o                         
   5   1   4       1324.74        743.78       159.52 o                         
   7   1   4     363767.81     385260.78      3839.33 o                         
   9   1   4     152350.20     169117.97      1854.46 o                         
  11   1   4      28038.13      34020.26       618.21 o                         
  13   1   4     148907.30     155888.47      1769.04 o                         
  15   1   4        354.18        668.35       323.23 o                         
  17   1   4      40388.14      39339.44       960.73 o                         
  19   1   4      19816.39      19793.56       833.80 o                         
  21   1   4      12457.86      10652.32       720.54 o                         
  23   1   4      94523.85      88930.96      2371.13 o                         
  25   1   4      27437.51      22606.62      1139.97 o                         
  27   1   4      10650.37      13445.45      1043.85 o                         
  29   1   4       5907.73       6926.44       804.42 o                         
  31   1   4     131620.02     136998.89      2588.64 o                         
  33   1   4        215.89        587.14      1447.07 o                         
  35   1   4       3176.10       4586.73      1905.72 o                         
  37   1   4      13944.20      14853.84      2020.29 o                         
 -38   2   4      44280.73      50187.38      3299.09 o                         
 -36   2   4       3758.70       4103.04      1681.36 o                         
 -34   2   4       9778.67       8535.97      1542.57 o                         
 -32   2   4        401.60        150.32      1303.03 o                         
 -30   2   4     171909.00     167216.00      3562.53 o                         
 -28   2   4      45420.62      44874.29      1442.81 o                         
 -26   2   4      35818.24      31753.53      1160.87 o                         
 -24   2   4      33891.97      39774.10      1073.06 o                         
 -22   2   4     182656.53     188480.84      2215.87 o                         
 -20   2   4      15735.47       8600.96       527.53 o                         
 -18   2   4     508166.91     468385.94      7136.94 o                         
 -16   2   4       1914.62       2339.36       290.24 o                         
 -14   2   4      38419.27      50699.63       798.63 o                         
 -12   2   4      58015.22      54726.81       792.78 o                         
 -10   2   4     113133.08     137091.69      1791.90 o                         
  -8   2   4      10820.17       4037.04       221.94 o                         
  -6   2   4     486227.81     525399.38      5456.24 o                         
  -4   2   4     574235.56     537244.00      6768.11 o                         
  -2   2   4     472886.03     440160.97      3815.53 o                         
   0   2   4     172270.98     167515.53      1549.06 o                         
   2   2   4     561599.81     567153.94      4664.52 o                         
   4   2   4     111933.88     125468.87      1220.79 o                         
   6   2   4     445214.84     472128.19      4480.88 o                         
   8   2   4     237215.98     215082.09      2208.98 o                         
  10   2   4     134604.69     143326.22      1641.49 o                         
  12   2   4      16833.06      15720.64       524.20 o                         
  14   2   4      41468.93      42205.96       818.38 o                         
  16   2   4     220962.55     203627.88      2376.07 o                         
  18   2   4     187779.73     163997.86      2015.96 o                         
  20   2   4         66.54        229.57       468.37 o                         
  22   2   4     180764.73     188229.67      2388.89 o                         
  24   2   4      19407.32      24042.77      1183.91 o                         
  26   2   4      13490.02      14611.03       953.21 o                         
  28   2   4        478.73        967.17       700.15 o                         
  30   2   4      26292.92      29654.41      1452.57 o                         
  32   2   4     173758.39     169732.64      2913.90 o                         
  34   2   4      61569.14      62063.93      2262.95 o                         
  36   2   4       2538.42       3268.14      1401.49 o                         
 -37   3   4       5401.62       7248.27      1854.25 o                         
 -35   3   4      21713.67      26257.96      1873.68 o                         
 -33   3   4       1327.97        -69.45      1062.79 o                         
 -31   3   4       6581.05       7084.67      1111.24 o                         
 -29   3   4      37429.74      40548.86      1928.02 o                         
 -27   3   4     187913.92     173912.69      3893.95 o                         
 -25   3   4     218674.88     213480.03      3232.23 o                         
 -23   3   4      15401.24      14749.26       756.48 o                         
 -21   3   4      14547.37      12254.01       589.87 o                         
 -19   3   4     353578.22     356887.81      3883.15 o                         
 -17   3   4      85991.21      90614.90      1262.58 o                         
 -15   3   4     539486.44     506876.81      5417.79 o                         
 -13   3   4     307116.19     358209.69      3895.76 o                         
 -11   3   4     199456.97     198474.22      2267.30 o                         
  -9   3   4        790.70        108.07       157.80 o                         
  -7   3   4      27472.85      20578.45       421.41 o                         
  -5   3   4      77774.52      84225.34       904.17 o                         
  -3   3   4     383265.47     363340.03      3349.35 o                         
  -1   3   4     571769.12     538488.94      4763.45 o                         
   1   3   4     255979.23     276347.28      2348.99 o                         
   3   3   4    1172340.38    1223051.12     10130.55 o                         
   5   3   4     232150.53     232498.52      2122.88 o                         
   7   3   4      44053.65      45336.20       603.93 o                         
   9   3   4      17749.18      20952.34       433.70 o                         
  11   3   4     873796.75     865419.69      8143.94 o                         
  13   3   4      81959.11      64984.11       948.89 o                         
  15   3   4      72176.23      80616.12      1206.40 o                         
  17   3   4      53839.33      57601.69      1062.32 o                         
  19   3   4     106811.85     119144.91      1963.75 o                         
  21   3   4      26038.16      22586.00       907.82 o                         
  23   3   4     189829.06     159382.84      2293.88 o                         
  25   3   4      24699.21      26528.96      1115.84 o                         
  27   3   4      14778.22      12222.43       904.17 o                         
  29   3   4       8710.84      11695.24      1077.89 o                         
  31   3   4      33814.12      34283.09      1439.64 o                         
  33   3   4       3926.82       4674.35      1358.04 o                         
  35   3   4      46415.15      50904.42      3316.82 o                         
 -38   4   4       8249.17      10144.51      1705.33 o                         
 -36   4   4      32704.40      42466.86      2364.40 o                         
 -34   4   4        791.11       1571.77      1190.28 o                         
 -32   4   4      18482.31      23408.32      1557.20 o                         
 -30   4   4     120967.70     117562.81      2498.11 o                         
 -28   4   4       1360.68       1008.74       802.65 o                         
 -26   4   4      69468.16      68754.50      1560.88 o                         
 -24   4   4      30901.90      28490.43      1097.89 o                         
 -22   4   4         51.96        836.75       454.03 o                         
 -20   4   4      12370.96      13391.82       571.47 o                         
 -18   4   4     252182.42     261262.09      2997.24 o                         
 -16   4   4     144436.62     140415.55      1824.29 o                         
 -14   4   4      19314.46      23656.90       605.30 o                         
 -12   4   4     244466.17     214914.66      2466.70 o                         
 -10   4   4     425985.72     393604.44      4065.06 o                         
  -8   4   4      12213.15      14357.94       398.26 o                         
  -6   4   4     623821.38     654219.12      5934.23 o                         
  -4   4   4         41.67        642.96       132.77 o                         
  -2   4   4     206087.53     211442.94      1918.50 o                         
   0   4   4      21043.44      25016.72       346.86 o                         
   2   4   4      92402.34      83907.03       934.72 o                         
   4   4   4       3617.65       7192.37       255.68 o                         
   6   4   4      70975.04      77154.71       902.04 o                         
   8   4   4       1252.13       1272.90       201.87 o                         
  10   4   4      31521.33      39924.52       649.90 o                         
  12   4   4     319742.81     322676.25      3170.47 o                         
  14   4   4      72460.81      66453.91       962.83 o                         
  16   4   4         55.98         15.78       347.59 o                         
  18   4   4       8052.84       8458.99       541.47 o                         
  20   4   4       9355.58      12531.88       727.02 o                         
  22   4   4     134718.48     144479.81      2073.93 o                         
  24   4   4        317.62       1046.70       657.44 o                         
  26   4   4       1158.11       1367.47       780.87 o                         
  28   4   4      84581.63      91127.94      1878.78 o                         
  30   4   4      37259.51      42195.22      1827.14 o                         
  32   4   4      65798.10      67197.06      2816.49 o                         
  34   4   4      12041.36      12858.79      1475.07 o                         
  36   4   4       2246.35       1781.90      1846.35 o                         
 -37   5   4       6007.88       6916.18      1716.97 o                         
 -35   5   4        254.68      -1150.16      1992.49 o                         
 -33   5   4      38650.07      35867.00      2048.18 o                         
 -31   5   4      76489.12      75840.18      3120.72 o                         
 -29   5   4        487.34       -659.35       852.17 o                         
 -27   5   4       7474.30       6998.67       973.67 o                         
 -25   5   4      21554.02      19478.03      1004.27 o                         
 -23   5   4          8.83       -547.28       497.35 o                         
 -21   5   4     198744.94     199151.70      2402.57 o                         
 -19   5   4      11197.62      10327.56       508.58 o                         
 -17   5   4      21357.74      24577.71       654.90 o                         
 -15   5   4      17214.12      15981.17       594.68 o                         
 -13   5   4     279018.72     279247.53      3394.54 o                         
 -11   5   4      34395.21      20775.02       508.46 o                         
  -9   5   4     311675.44     369592.91      6385.15 o                         
  -7   5   4     173693.12     181980.53      1926.98 o                         
  -5   5   4     149288.69     178497.89      1770.82 o                         
  -3   5   4     761727.06     731999.25      6138.46 o                         
  -1   5   4     601996.00     620585.25      5242.16 o                         
   1   5   4       5917.26       5395.37       261.98 o                         
   3   5   4     132263.27     137016.16      1451.80 o                         
   5   5   4        121.35        935.48       167.89 o                         
   7   5   4      55873.64      42559.93       574.66 o                         
   9   5   4       7639.26       3007.39       238.53 o                         
  11   5   4      87803.97      75793.34       984.22 o                         
  13   5   4     109238.98      94858.73      1203.38 o                         
  15   5   4      78263.70      69617.73      1020.19 o                         
  17   5   4      85734.24      88597.07      1293.41 o                         
  19   5   4      24961.38      25563.31       866.03 o                         
  21   5   4      11036.66      10428.65       633.17 o                         
  23   5   4     235910.28     240083.14      2974.24 o                         
  25   5   4      87186.94      77975.41      1690.30 o                         
  27   5   4      15472.79      15195.82      1321.04 o                         
  29   5   4      87786.59      83541.06      1948.50 o                         
  31   5   4     158415.17     147538.12      3022.03 o                         
  33   5   4         14.48        679.91      1204.32 o                         
  35   5   4       8918.76      12158.15      1722.44 o                         
 -36   6   4      30395.62      30972.95      2250.03 o                         
 -34   6   4      81807.73      80230.63      2708.34 o                         
 -32   6   4      12719.07      13354.55      1300.00 o                         
 -30   6   4      42578.51      41466.33      1945.85 o                         
 -28   6   4       2259.28       2296.72       832.91 o                         
 -26   6   4        770.81        910.97       676.89 o                         
 -24   6   4       1216.46       2447.03       605.19 o                         
 -22   6   4     250968.73     257115.28      2994.15 o                         
 -20   6   4      70053.87      70037.44      1211.59 o                         
 -18   6   4         83.94        670.50       390.94 o                         
 -16   6   4      60312.23      55399.86      1239.98 o                         
 -14   6   4      26997.68      25759.92       665.45 o                         
 -12   6   4       1259.52        234.50       253.35 o                         
 -10   6   4      33690.20      26026.01       535.34 o                         
  -8   6   4      59076.80      73661.66       946.78 o                         
  -6   6   4      28535.92      40279.00       552.98 o                         
  -4   6   4     333008.00     329674.09      2872.04 o                         
  -2   6   4      10517.01       7120.23       260.43 o                         
   0   6   4      67036.38      61939.83       781.30 o                         
   2   6   4     251467.47     234524.23      2133.97 o                         
   4   6   4      31318.36      29321.67       535.33 o                         
   6   6   4      63847.54      70346.30       864.32 o                         
   8   6   4     229025.31     243733.88      2504.32 o                         
  10   6   4      50740.12      42235.64       744.43 o                         
  12   6   4       2693.62       3582.74       298.47 o                         
  14   6   4      54802.64      52044.50       804.49 o                         
  16   6   4      38390.05      37315.13       746.75 o                         
  18   6   4      90069.80      88213.06      1449.09 o                         
  20   6   4     653653.19     657474.75      6143.28 o                         
  22   6   4       7506.73       6855.10       556.29 o                         
  24   6   4      12804.36      11624.45       762.00 o                         
  26   6   4      21024.96      20769.05      1117.85 o                         
  28   6   4      22424.77      23522.52      1239.99 o                         
  30   6   4      10964.59      10434.21      1113.81 o                         
  32   6   4      41394.12      40730.36      1864.87 o                         
  34   6   4        582.29       1517.81      1583.96 o                         
 -37   7   4       1595.20        -82.03      1668.68 o                         
 -35   7   4      62553.15      66372.96      2719.86 o                         
 -33   7   4     155188.00     151456.33      4639.51 o                         
 -31   7   4      15094.32      15821.94      1859.64 o                         
 -29   7   4      18809.81      18078.88      1897.36 o                         
 -27   7   4       5434.22       7573.85       922.34 o                         
 -25   7   4      18832.08      18826.55      1132.33 o                         
 -23   7   4      21088.56      22416.62      1054.09 o                         
 -21   7   4     116596.62     119277.41      1715.07 o                         
 -19   7   4      28609.08      32384.78       859.94 o                         
 -17   7   4      20951.33      23670.26       823.28 o                         
 -15   7   4      54747.33      54682.75       974.16 o                         
 -13   7   4      80311.80      86542.25      1433.27 o                         
 -11   7   4      30630.96      31993.59       630.17 o                         
  -9   7   4     188045.64     171786.00      2540.83 o                         
  -7   7   4        320.33        715.28       181.14 o                         
  -5   7   4      26650.38      34428.70       497.98 o                         
  -3   7   4      33981.93      26003.17       396.32 o                         
  -1   7   4      68207.44      68397.77       838.43 o                         
   1   7   4      77254.46      93476.85      1054.65 o                         
   3   7   4     392110.66     438817.94      3824.65 o                         
   5   7   4       3574.89       2157.81       250.48 o                         
   7   7   4      60576.65      72398.54       880.33 o                         
   9   7   4      26272.97      20045.05       482.76 o                         
  11   7   4      70610.52      67491.20       911.71 o                         
  13   7   4      13379.44      12260.85       494.13 o                         
  15   7   4      98443.27      95523.26      1269.00 o                         
  17   7   4      24989.86      29087.86       716.51 o                         
  19   7   4     150755.39     143725.52      1786.01 o                         
  21   7   4     161133.70     161553.56      1944.51 o                         
  23   7   4      35112.18      34070.27      1079.42 o                         
  25   7   4      83885.09      83731.03      1742.96 o                         
  27   7   4      13686.59      14540.95      1023.72 o                         
  29   7   4      20186.21      19418.38      1290.62 o                         
  31   7   4      16581.77      16805.85      1393.23 o                         
  33   7   4       1290.49       1419.82      1414.37 o                         
  35   7   4      20694.92      20167.23      2032.52 o                         
 -36   8   4        806.10       2787.12      2264.13 o                         
 -34   8   4        324.46       1397.28      1368.04 o                         
 -32   8   4     116328.59     117447.63      3164.25 o                         
 -30   8   4      51561.49      54758.55      2048.90 o                         
 -28   8   4      24761.75      20966.96      1473.43 o                         
 -26   8   4      63441.83      67780.58      1743.66 o                         
 -24   8   4      16195.16      16860.14       977.81 o                         
 -22   8   4     109084.63     103304.12      1633.88 o                         
 -20   8   4     139606.94     145995.92      1943.17 o                         
 -18   8   4     100507.21      96695.98      1427.07 o                         
 -16   8   4         72.04       -283.70       351.70 o                         
 -14   8   4     159137.22     159701.69      2402.81 o                         
 -12   8   4      15864.76      17608.15       569.17 o                         
 -10   8   4     127367.27     126643.88      1406.51 o                         
  -8   8   4       3729.32       3651.42       265.71 o                         
  -6   8   4      36629.05      36180.26       585.47 o                         
  -4   8   4      15158.25      16148.00       441.22 o                         
  -2   8   4     288342.19     295211.84      2579.05 o                         
   0   8   4     110761.86     130619.69      1491.06 o                         
   2   8   4     303828.50     336278.81      3177.00 o                         
   4   8   4     200625.20     206208.77      2067.80 o                         
   6   8   4     259509.30     279007.28      2851.41 o                         
   8   8   4     101648.16      87992.77      1088.48 o                         
  10   8   4      20806.15      19374.61       537.14 o                         
  12   8   4     220239.25     231298.02      2413.45 o                         
  14   8   4      77421.59      87474.77      1162.86 o                         
  16   8   4      38161.32      35082.62       783.08 o                         
  18   8   4       5442.60       4533.87       467.07 o                         
  20   8   4       7071.63       5156.41       509.80 o                         
  22   8   4      18814.24      18412.57       855.87 o                         
  24   8   4       2820.80       2478.54       652.88 o                         
  26   8   4        654.00        684.63       736.85 o                         
  28   8   4       6187.78       5965.84      1051.92 o                         
  30   8   4      17556.71      19583.79      1429.23 o                         
  32   8   4      80514.14      80111.87      3499.48 o                         
  34   8   4       1519.55       4269.12      1954.20 o                         
 -35   9   4        520.79       1108.58      1869.17 o                         
 -33   9   4      19819.29      19520.72      1792.63 o                         
 -31   9   4      79600.43      79262.67      2429.86 o                         
 -29   9   4       2064.70       4074.67      1019.41 o                         
 -27   9   4     198441.05     195377.91      4182.67 o                         
 -25   9   4      45780.59      46553.98      1568.67 o                         
 -23   9   4        234.20        304.03       615.23 o                         
 -21   9   4        138.11        489.61       506.37 o                         
 -19   9   4      35778.42      35205.14       905.90 o                         
 -17   9   4      93515.25      91699.23      1335.77 o                         
 -15   9   4      24324.22      27108.39       705.96 o                         
 -13   9   4     121969.81     134337.70      1575.55 o                         
 -11   9   4      35532.39      42579.12       752.78 o                         
  -9   9   4       2528.59       2973.62       268.85 o                         
  -7   9   4     112746.88     107788.21      1274.37 o                         
  -5   9   4        503.86        237.62       213.31 o                         
  -3   9   4       5992.52       7247.46       295.12 o                         
  -1   9   4      50547.15      62275.75       806.54 o                         
   1   9   4      51583.31      46816.88       767.32 o                         
   3   9   4      20897.36      19986.65       528.63 o                         
   5   9   4     169687.16     167280.45      1891.09 o                         
   7   9   4      83558.61      74587.20       940.63 o                         
   9   9   4      52396.30      54524.99       808.07 o                         
  11   9   4     455418.53     468191.38      4377.77 o                         
  13   9   4      56050.78      61053.03      1155.31 o                         
  15   9   4     226305.00     236856.86      2473.16 o                         
  17   9   4       6310.05       8317.16       529.30 o                         
  19   9   4      19119.76      19146.71       730.95 o                         
  21   9   4      18995.37      17776.54       832.88 o                         
  23   9   4     189636.20     195398.02      2597.98 o                         
  25   9   4      11150.91      11501.47       877.01 o                         
  27   9   4      43932.50      44347.09      1589.78 o                         
  29   9   4          6.67        -81.93      1382.92 o                         
  31   9   4     100195.95     107652.38      2877.54 o                         
  33   9   4       3820.83       5613.85      2640.50 o                         
 -34  10   4       3206.46       2211.54      1870.47 o                         
 -32  10   4      11315.55      11872.54      1418.97 o                         
 -30  10   4       1504.25       1547.72      1115.34 o                         
 -28  10   4      27381.86      25604.54      1462.66 o                         
 -26  10   4       4137.23       3896.61       849.87 o                         
 -24  10   4      49885.22      51532.79      1389.35 o                         
 -22  10   4      10847.39       9875.56       680.33 o                         
 -20  10   4      28406.33      27223.62       895.86 o                         
 -18  10   4     151166.06     148439.88      2042.18 o                         
 -16  10   4      26919.30      28138.05       766.37 o                         
 -14  10   4      51406.24      49757.73       939.65 o                         
 -12  10   4     248233.98     254793.53      2661.13 o                         
 -10  10   4      18575.53      18786.17       559.48 o                         
  -8  10   4      55336.54      46933.31       788.34 o                         
  -6  10   4     216986.27     243232.11      2406.76 o                         
  -4  10   4      16520.39      12702.48       401.52 o                         
  -2  10   4      63946.99      64582.50       792.85 o                         
   0  10   4      25055.77      24013.66       459.01 o                         
   2  10   4     584546.00     606544.38      5850.97 o                         
   4  10   4      22255.21      26144.96       593.72 o                         
   6  10   4      72193.30      76007.88       988.17 o                         
   8  10   4     172298.20     177246.52      1760.55 o                         
  10  10   4     319823.94     297789.38      3023.71 o                         
  12  10   4     123773.59     112711.20      1430.83 o                         
  14  10   4     215686.47     232684.56      2598.22 o                         
  16  10   4      36598.64      32012.88       863.98 o                         
  18  10   4        541.50        527.05       432.41 o                         
  20  10   4      50321.54      51762.69      1203.84 o                         
  22  10   4       1242.96        918.66       715.40 o                         
  24  10   4      50880.31      52358.19      1464.68 o                         
  26  10   4      10981.48      13118.48      1125.49 o                         
  28  10   4     104804.19      96936.55      2302.19 o                         
  30  10   4        539.49       1580.74      1350.34 o                         
  32  10   4          3.04       2973.37      1626.17 o                         
 -33  11   4        582.06       3127.05      1526.71 o                         
 -31  11   4      19801.85      18758.71      1734.98 o                         
 -29  11   4      16931.58      15331.73      1387.12 o                         
 -27  11   4       3230.19       4778.71      1001.08 o                         
 -25  11   4      10394.06      12621.75       921.64 o                         
 -23  11   4      70484.38      66058.17      1389.70 o                         
 -21  11   4       6983.00       7188.59       681.53 o                         
 -19  11   4     110000.53     104540.15      1487.61 o                         
 -17  11   4      65186.27      68210.09      1130.00 o                         
 -15  11   4      26779.16      29126.69       778.85 o                         
 -13  11   4      79655.39      78192.53      1165.62 o                         
 -11  11   4      33255.62      28519.06       665.23 o                         
  -9  11   4      27342.59      31897.58       767.78 o                         
  -7  11   4         50.19        574.65       291.14 o                         
  -5  11   4      72088.62      71393.61       865.90 o                         
  -3  11   4         13.56        -18.64       245.16 o                         
  -1  11   4     233661.97     233795.08      2066.29 o                         
   1  11   4      79709.00      75168.08       911.55 o                         
   3  11   4       5323.29       3940.60       287.69 o                         
   5  11   4         38.83        229.40       204.10 o                         
   7  11   4      17152.04      15241.65       478.34 o                         
   9  11   4      57709.00      60814.24       818.52 o                         
  11  11   4      32361.96      31101.32       716.68 o                         
  13  11   4        366.27       1274.92       377.94 o                         
  15  11   4      11075.17      10882.04       583.96 o                         
  17  11   4       7972.00       8424.64       668.04 o                         
  19  11   4        298.40        466.05       529.97 o                         
  21  11   4     108552.72     109513.27      1753.94 o                         
  23  11   4      39469.92      40908.01      1474.23 o                         
  25  11   4         49.16        516.37       968.17 o                         
  27  11   4      71599.49      66840.88      2160.36 o                         
  29  11   4     120863.87     119542.25      2699.67 o                         
  31  11   4       7849.02       7351.03      1815.48 o                         
 -32  12   4        559.96        848.40      1600.89 o                         
 -30  12   4      52115.71      50800.79      2351.07 o                         
 -28  12   4      15700.56      18489.14      1314.25 o                         
 -26  12   4      79588.70      77521.09      2266.19 o                         
 -24  12   4        454.99       1202.46       803.86 o                         
 -22  12   4     125748.72     123268.57      2136.93 o                         
 -20  12   4      12806.54      12805.95       791.03 o                         
 -18  12   4         89.53       -247.56       452.30 o                         
 -16  12   4     170062.09     179204.84      2020.28 o                         
 -14  12   4     101828.55      91770.77      1263.37 o                         
 -12  12   4      10640.73      15816.43       568.46 o                         
 -10  12   4       5276.46      10118.08       548.32 o                         
  -8  12   4     518136.19     487571.25      4569.23 o                         
  -6  12   4     234792.05     257174.47      2442.00 o                         
  -4  12   4      14977.03      18310.88       536.92 o                         
  -2  12   4     112218.23     113225.65      1236.11 o                         
   0  12   4     425412.28     443971.78      3678.92 o                         
   2  12   4      87859.63      79575.49       984.32 o                         
   4  12   4     107551.91     113323.99      1208.65 o                         
   6  12   4        927.67       1199.99       257.79 o                         
   8  12   4     268572.75     269366.12      2455.72 o                         
  10  12   4      49122.70      51626.12       815.51 o                         
  12  12   4       2134.41       3413.67       387.90 o                         
  14  12   4     186305.31     179324.48      2001.19 o                         
  16  12   4      34451.71      38514.20       959.22 o                         
  18  12   4       5405.53       5758.37       586.28 o                         
  20  12   4      75195.98      74153.72      1492.09 o                         
  22  12   4      76959.55      73949.23      1777.92 o                         
  24  12   4      81174.73      87040.72      2613.31 o                         
  26  12   4      15138.04      14235.81      1234.52 o                         
  28  12   4       2027.78       3347.43      1401.89 o                         
  30  12   4      24004.58      21899.10      2204.42 o                         
 -31  13   4        137.30        974.07      1346.92 o                         
 -29  13   4      36378.98      42477.24      2092.67 o                         
 -27  13   4       2397.84       4807.38      1040.93 o                         
 -25  13   4      20386.65      20039.31      1329.83 o                         
 -23  13   4      40080.99      35903.46      1622.64 o                         
 -21  13   4      52360.38      50128.70      1928.78 o                         
 -19  13   4       8773.50       9399.38       643.86 o                         
 -17  13   4       9326.84       9420.96       637.79 o                         
 -15  13   4      16703.75      18897.51       731.31 o                         
 -13  13   4      14216.76      16530.44       600.98 o                         
 -11  13   4      13806.63      14647.21       639.11 o                         
  -9  13   4     110141.41     106040.73      1345.56 o                         
  -7  13   4      83178.63      79552.24      1034.29 o                         
  -5  13   4       2208.90       3104.74       358.72 o                         
  -3  13   4      11856.21      12487.96       520.21 o                         
  -1  13   4      56198.38      65441.30       846.47 o                         
   1  13   4      24511.24      18853.70       569.38 o                         
   3  13   4        769.38        392.55       283.76 o                         
   5  13   4        964.79        566.16       325.04 o                         
   7  13   4     124002.70     116308.03      1273.07 o                         
   9  13   4       1502.66        779.75       303.71 o                         
  11  13   4      88083.84      97856.65      1278.92 o                         
  13  13   4      29904.22      32705.82       863.43 o                         
  15  13   4        927.37        700.93       494.26 o                         
  17  13   4      17967.96      17713.08       870.84 o                         
  19  13   4      33194.20      32706.83      1495.94 o                         
  21  13   4       2121.16       1745.12       849.48 o                         
  23  13   4      55888.24      60168.04      1936.54 o                         
  25  13   4       1444.03       1278.34      1428.56 o                         
  27  13   4       4353.21       4006.86      1316.18 o                         
  29  13   4       6133.00       6604.84      2843.82 o                         
 -30  14   4       7215.02       6957.41      1732.41 o                         
 -28  14   4      35764.61      32032.57      1928.57 o                         
 -26  14   4       5917.71       7825.44      1158.96 o                         
 -24  14   4      29229.41      27992.55      1495.35 o                         
 -22  14   4       1954.64       1364.26       970.09 o                         
 -20  14   4      51281.68      53660.38      1290.18 o                         
 -18  14   4       1428.92       2216.10       606.69 o                         
 -16  14   4       6254.09       5545.67       509.97 o                         
 -14  14   4      19600.23      21632.54       700.50 o                         
 -12  14   4      34886.57      33738.57       893.17 o                         
 -10  14   4      16731.72      15979.64       658.60 o                         
  -8  14   4         17.24        164.64       372.83 o                         
  -6  14   4     162535.11     181965.48      1857.15 o                         
  -4  14   4      29797.20      23522.65       652.81 o                         
  -2  14   4      32657.90      29407.54       616.79 o                         
   0  14   4      15528.30      15109.57       537.21 o                         
   2  14   4      45820.17      49574.50       797.24 o                         
   4  14   4       2030.76       2634.33       344.80 o                         
   6  14   4      39685.88      44462.14       799.65 o                         
   8  14   4      11284.45      10469.49       438.67 o                         
  10  14   4      36844.48      34726.56       782.89 o                         
  12  14   4      53966.06      49136.21       978.15 o                         
  14  14   4       3583.11       4257.09       543.72 o                         
  16  14   4        124.37       -258.46       553.92 o                         
  18  14   4        167.26       -268.70       976.80 o                         
  20  14   4      20959.89      25284.25      2142.71 o                         
  22  14   4      44167.71      39293.02      2518.26 o                         
  24  14   4      18219.81      19928.34      1485.75 o                         
  26  14   4       7672.17       9845.68      1407.50 o                         
  28  14   4       5255.18       5364.61      1695.08 o                         
 -29  15   4      22428.69      25154.29      1930.29 o                         
 -27  15   4      27305.00      33932.55      1931.52 o                         
 -25  15   4        653.01       1461.58      1003.42 o                         
 -23  15   4      45411.05      47741.61      1750.62 o                         
 -21  15   4       1565.68       1148.39       792.58 o                         
 -19  15   4        838.04        174.86       656.40 o                         
 -17  15   4     285797.56     271000.50      2977.79 o                         
 -15  15   4      73646.53      77921.80      1247.78 o                         
 -13  15   4      60008.74      53033.70      1112.41 o                         
 -11  15   4      53762.12      57459.84      1070.72 o                         
  -9  15   4      21882.60      21907.24       749.81 o                         
  -7  15   4       1180.66       1780.92       418.67 o                         
  -5  15   4      18563.11      22020.55       708.33 o                         
  -3  15   4      28199.00      25525.12       669.90 o                         
  -1  15   4      18400.22      17011.41       593.07 o                         
   1  15   4      75378.03      77390.14      1038.51 o                         
   3  15   4       8965.87      12682.37       539.56 o                         
   5  15   4      34743.83      38066.57       851.36 o                         
   7  15   4        233.75        684.36       348.08 o                         
   9  15   4     128023.84     127111.35      1475.76 o                         
  11  15   4      52338.21      47165.02       895.83 o                         
  13  15   4        188.53        477.13       587.17 o                         
  15  15   4      25764.65      27786.80      1075.80 o                         
  17  15   4      27854.98      29207.83      1175.51 o                         
  19  15   4        289.09          2.07       804.91 o                         
  21  15   4        205.81       1431.64      1725.40 o                         
  23  15   4      59537.21      62281.13      2123.01 o                         
  25  15   4      15860.83      17071.27      1571.21 o                         
  27  15   4       4177.31       6938.46      1718.57 o                         
 -28  16   4       1177.36       2191.50      1543.37 o                         
 -26  16   4        736.64       3322.03      1266.76 o                         
 -24  16   4       7323.81       7104.62      1031.44 o                         
 -22  16   4         66.79        467.80       885.59 o                         
 -20  16   4         18.08       -446.64       635.01 o                         
 -18  16   4      49285.95      45535.90      1151.14 o                         
 -16  16   4       6087.12       7593.93       711.21 o                         
 -14  16   4      20066.08      19930.54       921.78 o                         
 -12  16   4      65056.82      64504.09      1263.90 o                         
 -10  16   4       7827.17       6698.64       538.76 o                         
  -8  16   4        155.28        908.01       470.24 o                         
  -6  16   4         18.89        237.28       456.88 o                         
  -4  16   4      50240.42      43589.92       901.19 o                         
  -2  16   4     148403.02     162545.27      1711.52 o                         
   0  16   4         11.79        499.60       412.79 o                         
   2  16   4      70461.03      73932.38      1059.10 o                         
   4  16   4       1029.09       1591.33       436.91 o                         
   6  16   4       5034.38       5327.28       463.45 o                         
   8  16   4       3986.01       4252.29       415.27 o                         
  10  16   4       6961.20       7574.88       547.37 o                         
  12  16   4       2027.71       1837.64       521.24 o                         
  14  16   4      16109.10      17140.31       868.07 o                         
  16  16   4      11881.89      12337.10       919.75 o                         
  18  16   4       9645.02      10946.84       977.03 o                         
  20  16   4      12953.22       8923.68      1078.61 o                         
  22  16   4      21488.68      24109.56      1514.01 o                         
  24  16   4      30215.44      27834.80      2000.37 o                         
  26  16   4      41920.45      40729.68      4963.52 o                         
 -25  17   4        957.81        688.69      1222.94 o                         
 -23  17   4      34373.57      34401.44      1585.48 o                         
 -21  17   4        840.41       3295.84       739.87 o                         
 -19  17   4      11313.44      14957.53       977.54 o                         
 -17  17   4      35124.27      31699.03      1239.00 o                         
 -15  17   4       4435.61       4553.22       632.09 o                         
 -13  17   4         49.93       -488.32       653.89 o                         
 -11  17   4     114763.84     118217.14      1684.23 o                         
  -9  17   4      53656.38      51199.61      1173.59 o                         
  -7  17   4      44588.05      43519.49      1085.00 o                         
  -5  17   4     160134.52     154907.64      1815.59 o                         
  -3  17   4     172444.30     181799.70      2032.55 o                         
  -1  17   4      70598.64      68857.20      1133.20 o                         
   1  17   4       9002.71       8197.49       538.08 o                         
   3  17   4       6916.79       8412.53       528.93 o                         
   5  17   4        285.74       -393.00       440.54 o                         
   7  17   4      12810.68      11632.95       601.88 o                         
   9  17   4      20837.15      21147.78       930.82 o                         
  11  17   4      87831.18      91389.23      1560.06 o                         
  13  17   4        453.86        950.05       545.80 o                         
  15  17   4        153.53        -86.64       882.13 o                         
  17  17   4       1271.62        435.08       752.47 o                         
  19  17   4       2598.23       2284.49      1001.72 o                         
  21  17   4        486.02       2465.14      1299.99 o                         
  23  17   4       4597.36       6984.27      1520.00 o                         
  25  17   4       9850.56       9435.52      2258.13 o                         
 -24  18   4      21308.62      24141.95      1695.95 o                         
 -22  18   4       5224.03       6596.65      1044.69 o                         
 -20  18   4       4705.93       5231.10       827.74 o                         
 -18  18   4     107805.81     101479.64      2052.96 o                         
 -16  18   4      31713.37      31018.03      1202.03 o                         
 -14  18   4       5992.15       5801.42       727.77 o                         
 -12  18   4       2969.13       3142.02       671.68 o                         
 -10  18   4       4396.27       3720.35       683.30 o                         
  -8  18   4     213558.52     211547.53      2535.15 o                         
  -6  18   4      68469.60      68009.01      1247.97 o                         
  -4  18   4      24775.33      24956.04       877.93 o                         
  -2  18   4       5525.72       6518.28       597.25 o                         
   0  18   4      12669.51      15653.37       726.93 o                         
   2  18   4     250817.52     241628.14      2657.50 o                         
   4  18   4     242815.05     244879.05      2674.41 o                         
   6  18   4      51091.37      50583.54      1078.20 o                         
   8  18   4      13922.50      17860.10       928.41 o                         
  10  18   4       5954.10       5418.96       684.74 o                         
  12  18   4       3318.56       2994.75       890.21 o                         
  14  18   4      67118.63      71996.57      1505.30 o                         
  16  18   4       4110.00       3542.37       797.10 o                         
  18  18   4         56.80       1970.97       900.71 o                         
  20  18   4       4506.83       5484.53      1143.47 o                         
  22  18   4      13162.48      18023.69      1473.74 o                         
 -21  19   4      21722.19      21023.35      1571.23 o                         
 -19  19   4      20691.29      22706.98      1693.99 o                         
 -17  19   4      19935.21      21130.21      1604.74 o                         
 -15  19   4        273.24        -16.00       814.25 o                         
 -13  19   4       3050.27       4172.88       865.70 o                         
 -11  19   4      14240.07      16453.17       966.15 o                         
  -9  19   4      48525.70      50636.37      1521.98 o                         
  -7  19   4        132.25        616.60       637.69 o                         
  -5  19   4      62270.37      59346.68      1312.70 o                         
  -3  19   4      11801.19      10588.71       734.88 o                         
  -1  19   4      20828.50      22041.96       968.06 o                         
   1  19   4        871.64       1789.71       573.65 o                         
   3  19   4      33641.22      33768.89      1007.59 o                         
   5  19   4     194172.39     192205.95      2406.31 o                         
   7  19   4      78562.93      74135.91      1502.40 o                         
   9  19   4        866.37       2073.73       739.12 o                         
  11  19   4     207043.88     195149.58      2815.79 o                         
  13  19   4     118939.78     123868.38      2198.20 o                         
  15  19   4       3024.62       2248.13       813.96 o                         
  17  19   4      17985.78      17734.26      1267.81 o                         
  19  19   4      13389.76      12357.52      1248.80 o                         
  21  19   4      26138.47      30114.29      2539.39 o                         
 -20  20   4     146368.98     144820.08      3077.64 o                         
 -18  20   4      31301.62      28776.89      1622.04 o                         
 -16  20   4        520.07       1348.07      1005.22 o                         
 -14  20   4      50755.90      41897.33      1505.84 o                         
 -12  20   4      29412.74      30754.18      1292.20 o                         
 -10  20   4      67344.08      63801.86      1452.92 o                         
  -8  20   4      11787.90      12901.24      1246.59 o                         
  -6  20   4       2147.43       2605.45       720.00 o                         
  -4  20   4        698.30       1606.39       711.37 o                         
  -2  20   4      60010.06      59326.22      1370.33 o                         
   0  20   4      28696.58      28634.47      1065.99 o                         
   2  20   4       1399.83       2698.30       689.55 o                         
   4  20   4      96279.47      93940.70      1709.08 o                         
   6  20   4      46468.22      49103.14      1252.36 o                         
   8  20   4      78327.87      74329.33      1597.35 o                         
  10  20   4         16.58       -258.42       745.94 o                         
  12  20   4       1160.56       1655.96      1038.33 o                         
  14  20   4        501.77       1329.31       975.49 o                         
  16  20   4        775.36       1177.64       935.30 o                         
  18  20   4      22079.38      23978.28      1583.12 o                         
 -17  21   4      26515.88      27348.17      1805.20 o                         
 -15  21   4       1985.07       2714.09      1193.34 o                         
 -13  21   4      84573.42      74874.70      2299.87 o                         
 -11  21   4     204191.11     202237.30      3032.05 o                         
  -9  21   4     167507.94     158359.20      2265.14 o                         
  -7  21   4       1709.87       1295.13       732.70 o                         
  -5  21   4     200789.20     195172.86      2637.70 o                         
  -3  21   4     231115.91     224640.72      3047.90 o                         
  -1  21   4     179147.44     173539.19      2361.93 o                         
   1  21   4       5505.47       7508.51       789.14 o                         
   3  21   4       3408.89       5699.05       786.19 o                         
   5  21   4       6045.34       5133.29       767.27 o                         
   7  21   4        528.56        481.39       766.15 o                         
   9  21   4       2476.56       1999.14       848.51 o                         
  11  21   4        604.30       2684.81      1083.80 o                         
  13  21   4        218.80       2535.46      1161.61 o                         
  15  21   4         78.70        469.35      1214.29 o                         
 -12  22   4        678.19       1410.30      1201.63 o                         
 -10  22   4        320.09       1750.60      1179.99 o                         
  -8  22   4         18.11       1567.88       980.96 o                         
  -6  22   4        158.98       1727.87      1347.37 o                         
  -4  22   4      90186.55      87203.51      2201.06 o                         
  -2  22   4      23606.82      26852.51      1534.44 o                         
   0  22   4      16278.54      15366.34      1303.85 o                         
   2  22   4      18552.63      17008.03      1196.16 o                         
   4  22   4         14.64       1579.45       906.24 o                         
   6  22   4        493.51       1300.32      1009.91 o                         
   8  22   4        759.78       1817.56      1001.63 o                         
  10  22   4        524.78       1683.57      1049.30 o                         
  12  22   4       4825.62       7500.37      1372.86 o                         
  -7  23   4       4375.41       5317.41      1618.82 o                         
  -5  23   4      39165.39      43818.57      2343.74 o                         
  -3  23   4      21267.70      21384.65      1651.00 o                         
  -1  23   4      15434.97      16772.38      1346.55 o                         
   1  23   4      11556.70      16514.23      1444.32 o                         
   3  23   4      62510.58      52200.23      2085.80 o                         
   5  23   4      15797.33      20669.15      1582.59 o                         
 -37   1   5       9223.39       8814.97      3164.97 o                         
 -35   1   5       3714.62       1489.51      1690.69 o                         
 -33   1   5      18904.99      20237.67      1945.22 o                         
 -31   1   5       2436.31       2827.07      1298.16 o                         
 -29   1   5      39315.81      38996.09      1929.32 o                         
 -27   1   5       9072.41       8223.15       897.16 o                         
 -25   1   5      23673.23      24251.06      1004.20 o                         
 -23   1   5       6809.49       5371.42       571.10 o                         
 -21   1   5       2843.28       3299.66       449.31 o                         
 -19   1   5      22702.60      22210.51       708.81 o                         
 -17   1   5      88664.04      86524.62      1265.34 o                         
 -15   1   5      52384.81      56276.76      1009.73 o                         
 -13   1   5      94029.83      87059.77      1171.66 o                         
 -11   1   5     113411.53     117437.01      1383.76 o                         
  -9   1   5      13034.63       9269.03       326.60 o                         
  -7   1   5      61925.67      83212.02      1011.71 o                         
  -5   1   5     102347.27      79852.30       967.52 o                         
  -3   1   5      66497.71      34233.74       473.40 o                         
  -1   1   5    1949973.75    2077175.62     17096.75 o                         
   1   1   5     458313.38     428824.34      3590.40 o                         
   3   1   5     163136.28     149805.17      1459.91 o                         
   5   1   5      50193.43      44452.71       619.55 o                         
   7   1   5      19546.90      28942.90       537.57 o                         
   9   1   5     444304.47     453804.91      4554.66 o                         
  11   1   5     144988.20     149167.50      1681.65 o                         
  13   1   5       4699.58       6213.89       379.62 o                         
  15   1   5     203595.19     197347.67      2331.98 o                         
  17   1   5      29647.15      28849.38       797.12 o                         
  19   1   5       1057.09       1192.46       469.41 o                         
  21   1   5      83013.85      83284.30      1913.07 o                         
  23   1   5       1623.19        965.12       877.41 o                         
  25   1   5      36258.02      35696.05      1568.75 o                         
  27   1   5       2585.79       1831.40       876.18 o                         
  29   1   5      58338.74      61973.30      1649.26 o                         
  31   1   5     124398.93     114562.63      2265.84 o                         
  33   1   5        135.86        504.89      1370.30 o                         
  35   1   5       7123.40       8833.56      1226.54 o                         
 -38   2   5      19710.60      21197.82      2601.67 o                         
 -36   2   5      38759.49      35837.81      2737.39 o                         
 -34   2   5       4224.40       3798.66      1504.35 o                         
 -32   2   5      89032.73      85391.48      2858.24 o                         
 -30   2   5      56974.18      56032.97      3041.75 o                         
 -28   2   5       4858.12       4215.14       995.00 o                         
 -26   2   5       7656.63       6056.42       689.19 o                         
 -24   2   5      11315.60      13069.93       700.32 o                         
 -22   2   5      17093.54      17929.99       804.79 o                         
 -20   2   5      21569.37      17969.80       676.91 o                         
 -18   2   5        140.21       -295.23       298.95 o                         
 -16   2   5      39222.89      42210.01       775.55 o                         
 -14   2   5      37582.79      30502.81       681.63 o                         
 -12   2   5      37175.81      35796.25       627.40 o                         
 -10   2   5     183524.31     182760.44      2083.66 o                         
  -8   2   5       4457.30       7263.51       302.62 o                         
  -6   2   5      68451.68      67812.77       863.45 o                         
  -4   2   5     113741.43     109417.18      1111.59 o                         
  -2   2   5      49977.18      49828.78       621.07 o                         
   0   2   5     220855.33     250109.86      2270.94 o                         
   2   2   5      15895.10      11752.41       281.81 o                         
   4   2   5      26858.84      23646.15       389.52 o                         
   6   2   5      48017.54      39205.84       596.23 o                         
   8   2   5     184592.88     176753.11      1771.38 o                         
  10   2   5      73446.52      85260.58      1093.77 o                         
  12   2   5       3200.82       4054.41       362.04 o                         
  14   2   5       2498.80       2845.06       385.01 o                         
  16   2   5      27277.80      25080.86       749.10 o                         
  18   2   5       5299.74       7191.35       525.67 o                         
  20   2   5      85201.53      84218.92      1492.53 o                         
  22   2   5       7208.84       8831.97       683.42 o                         
  24   2   5       9807.37      11969.88       876.68 o                         
  26   2   5        318.70       -634.25       795.09 o                         
  28   2   5     108477.06      94549.82      2007.19 o                         
  30   2   5      80660.73      87380.86      3510.25 o                         
  32   2   5       2046.95       4135.96      1000.96 o                         
  34   2   5      14005.02      14283.01      1437.11 o                         
  36   2   5       9470.08       8499.19      1806.07 o                         
 -37   3   5       4629.33       1095.49      2311.91 o                         
 -35   3   5      35932.24      37539.34      2588.64 o                         
 -33   3   5       3348.23       1643.63      1414.35 o                         
 -31   3   5       8996.98       8126.25      1218.21 o                         
 -29   3   5      11200.48      12420.01      1074.93 o                         
 -27   3   5        840.35        936.15       712.10 o                         
 -25   3   5       1749.66       1070.86       523.01 o                         
 -23   3   5      25096.13      22259.90       802.76 o                         
 -21   3   5        441.04        -85.23       373.74 o                         
 -19   3   5      52223.44      61680.59      1080.73 o                         
 -17   3   5        220.35       1829.28       324.15 o                         
 -15   3   5       3295.19       2331.55       287.89 o                         
 -13   3   5     237909.19     221880.58      2580.29 o                         
 -11   3   5      90512.48      99278.74      1241.69 o                         
  -9   3   5      98659.55      84544.44      1029.22 o                         
  -7   3   5      43920.94      46074.47       675.74 o                         
  -5   3   5       6795.10       3172.38       187.39 o                         
  -3   3   5     237404.72     288422.69      2651.09 o                         
  -1   3   5        156.88        933.20       132.37 o                         
   1   3   5     105351.81     110761.61      1085.76 o                         
   3   3   5      34320.44      28775.49       427.60 o                         
   5   3   5       5559.76       5540.40       248.33 o                         
   7   3   5         58.13        588.07       192.70 o                         
   9   3   5      26759.78      29721.46       559.74 o                         
  11   3   5      15817.30      18188.39       563.94 o                         
  13   3   5      54042.61      51290.17       893.57 o                         
  15   3   5     390420.56     400712.88      4190.32 o                         
  17   3   5       4902.79       3313.52       417.95 o                         
  19   3   5       2146.21       3027.81       494.41 o                         
  21   3   5      29175.76      30021.49      1037.59 o                         
  23   3   5       4380.34       4986.77       681.11 o                         
  25   3   5       4165.52       3673.68       767.67 o                         
  27   3   5       3371.25       3720.56       875.20 o                         
  29   3   5      31083.94      36351.61      1774.14 o                         
  31   3   5       1129.26       3025.06      1572.07 o                         
  33   3   5      18445.82      20759.54      1652.78 o                         
  35   3   5       1921.19       1569.87      1422.93 o                         
 -38   4   5       2493.49       2370.79      2282.87 o                         
 -36   4   5      38200.44      42592.21      2811.31 o                         
 -34   4   5      41475.03      37512.97      2072.30 o                         
 -32   4   5      91728.84      92161.13      4063.61 o                         
 -30   4   5     113024.04     110042.76      2607.65 o                         
 -28   4   5      23306.79      23431.49      1426.04 o                         
 -26   4   5      18549.20      18783.21      1017.67 o                         
 -24   4   5       6047.16       6741.79       554.34 o                         
 -22   4   5      90804.77      86354.60      1411.28 o                         
 -20   4   5         45.93       1023.80       362.72 o                         
 -18   4   5     148998.25     155000.59      2555.38 o                         
 -16   4   5     564700.69     565481.06      7179.33 o                         
 -14   4   5     172593.06     152424.14      1920.20 o                         
 -12   4   5        285.71        226.26       240.23 o                         
 -10   4   5     230462.48     257719.59      2771.63 o                         
  -8   4   5      52183.59      62450.11       803.17 o                         
  -6   4   5     131725.55     118340.00      1220.15 o                         
  -4   4   5       5513.65       9030.30       277.76 o                         
  -2   4   5     143711.34     132663.19      1288.80 o                         
   0   4   5      42925.53      54561.83       607.22 o                         
   2   4   5       5768.68       9619.61       269.40 o                         
   4   4   5        180.46       1056.67       161.02 o                         
   6   4   5      38529.36      38363.66       541.79 o                         
   8   4   5      69631.87      65870.95       898.43 o                         
  10   4   5       1807.05       3392.62       287.33 o                         
  12   4   5      16768.14      17158.69       517.76 o                         
  14   4   5     117929.99     129746.41      1556.15 o                         
  16   4   5         30.40         21.26       347.21 o                         
  18   4   5        452.11        362.71       413.12 o                         
  20   4   5       2553.14       3188.30       500.18 o                         
  22   4   5      18095.63      17938.66       837.35 o                         
  24   4   5          1.98       -483.40       685.42 o                         
  26   4   5      55230.13      55916.12      2106.34 o                         
  28   4   5      27576.16      27573.86      1433.79 o                         
  30   4   5      47690.12      48709.93      1746.59 o                         
  32   4   5        831.33        359.15      1029.73 o                         
  34   4   5          5.52        266.99      1954.46 o                         
 -37   5   5      15513.13      15077.29      1911.41 o                         
 -35   5   5      55356.22      53040.03      2578.30 o                         
 -33   5   5     197447.02     210580.81      4205.24 o                         
 -31   5   5     150362.84     138245.95      3827.07 o                         
 -29   5   5       7042.10       9221.72      1032.31 o                         
 -27   5   5      75806.48      72364.34      2625.70 o                         
 -25   5   5     119640.18     112894.28      1805.50 o                         
 -23   5   5       5271.52       8672.14       583.49 o                         
 -21   5   5        652.90        340.93       395.75 o                         
 -19   5   5     114299.66     110829.88      1748.35 o                         
 -17   5   5      74483.89      76899.77      1280.19 o                         
 -15   5   5      65770.41      64406.92      1028.09 o                         
 -13   5   5     167705.41     164176.20      2206.04 o                         
 -11   5   5       7695.78       9041.21       419.52 o                         
  -9   5   5      11222.65      17334.11       420.98 o                         
  -7   5   5      31958.51      18567.80       388.37 o                         
  -5   5   5       2760.81       7153.91       285.72 o                         
  -3   5   5       1214.49       3707.17       193.40 o                         
  -1   5   5      30401.47      25707.80       394.50 o                         
   1   5   5     189700.00     177187.72      1813.36 o                         
   3   5   5     182053.67     172368.38      1779.37 o                         
   5   5   5        409.66       1336.01       193.79 o                         
   7   5   5     264961.00     304773.50      2654.38 o                         
   9   5   5     103669.41      91038.18      1094.11 o                         
  11   5   5       2135.32       2732.14       293.15 o                         
  13   5   5      40135.70      39187.45       745.27 o                         
  15   5   5     196242.48     195757.53      2137.76 o                         
  17   5   5         86.48        -75.23       390.29 o                         
  19   5   5     233476.89     230555.06      3320.05 o                         
  21   5   5       4292.81       3721.78       582.51 o                         
  23   5   5      61644.74      60695.82      1364.88 o                         
  25   5   5       1257.79       1275.06       702.65 o                         
  27   5   5       5264.53       6377.71       851.70 o                         
  29   5   5          1.21       1427.26       772.85 o                         
  31   5   5       4305.10       5545.96      1219.66 o                         
  33   5   5         39.76        583.74      1389.80 o                         
  35   5   5       2250.93       3695.87      1660.16 o                         
 -36   6   5       1837.86       3899.68      1874.16 o                         
 -34   6   5       4694.86       4057.87      1370.34 o                         
 -32   6   5      27327.36      26280.58      1839.65 o                         
 -30   6   5       3451.70       3552.89      1049.06 o                         
 -28   6   5         18.86       -457.04       831.53 o                         
 -26   6   5       2547.29       2687.11       699.35 o                         
 -24   6   5       2053.31       2439.47       605.89 o                         
 -22   6   5      83417.12      88557.26      1523.86 o                         
 -20   6   5      25117.39      21639.73       737.67 o                         
 -18   6   5      59265.58      68216.26      1130.56 o                         
 -16   6   5       6943.77      10642.31       536.78 o                         
 -14   6   5      43072.84      42720.16       891.15 o                         
 -12   6   5      44160.99      32839.85       760.65 o                         
 -10   6   5       5201.79       3254.56       280.94 o                         
  -8   6   5      42405.11      45938.86       666.17 o                         
  -6   6   5      58255.01      47922.76       669.58 o                         
  -4   6   5     206931.64     226000.81      2100.37 o                         
  -2   6   5     465576.16     455529.44      3839.25 o                         
   0   6   5     664454.88     707384.88      6495.41 o                         
   2   6   5      76517.89      88057.51      1055.15 o                         
   4   6   5     199080.72     205395.25      2150.08 o                         
   6   6   5     665536.06     666965.12      5829.77 o                         
   8   6   5      67043.66      79908.32       933.92 o                         
  10   6   5      22382.17      22126.67       528.35 o                         
  12   6   5     145535.62     160800.30      1732.98 o                         
  14   6   5     130944.05     120986.43      1439.56 o                         
  16   6   5      18362.46      18159.06       642.64 o                         
  18   6   5      65044.36      53609.53      1031.38 o                         
  20   6   5      96305.92      86861.49      1387.13 o                         
  22   6   5      56922.30      54479.20      1131.54 o                         
  24   6   5     200604.14     209443.42      2634.80 o                         
  26   6   5       3715.05       2939.02       691.09 o                         
  28   6   5         39.84        275.18       671.13 o                         
  30   6   5      49495.03      43009.51      1731.33 o                         
  32   6   5      46508.68      48008.77      2095.91 o                         
  34   6   5       1593.75       2678.73      1605.83 o                         
 -35   7   5        494.50       3314.27      2710.85 o                         
 -33   7   5       5908.98       5419.14      1337.64 o                         
 -31   7   5       8970.40       7397.93      1705.07 o                         
 -29   7   5       9123.47       8089.75      1310.81 o                         
 -27   7   5      29524.69      29214.59      1438.68 o                         
 -25   7   5       1805.93       1004.70       666.54 o                         
 -23   7   5          3.39        230.13       555.03 o                         
 -21   7   5         30.40        800.85       501.29 o                         
 -19   7   5       9040.38       8625.64       508.85 o                         
 -17   7   5     217339.67     216654.17      3343.80 o                         
 -15   7   5     131999.73     120765.93      1606.45 o                         
 -13   7   5      22145.50      15638.87       554.92 o                         
 -11   7   5     226450.38     253641.95      3215.85 o                         
  -9   7   5     687196.81     687121.44      6516.55 o                         
  -7   7   5     138772.55     138698.34      1623.28 o                         
  -5   7   5      15324.78      15790.49       366.40 o                         
  -3   7   5     649163.50     673437.88      5590.81 o                         
  -1   7   5     758051.06     754262.69      6739.27 o                         
   1   7   5      96371.05     122087.24      1405.97 o                         
   3   7   5      60553.14      71306.09       939.40 o                         
   5   7   5      44215.29      47490.07       814.50 o                         
   7   7   5       1530.13       3123.23       263.06 o                         
   9   7   5       6634.22       7996.93       333.81 o                         
  11   7   5      64238.23      68642.10       941.65 o                         
  13   7   5     104776.95     106570.46      1306.62 o                         
  15   7   5       1586.37       1835.04       362.56 o                         
  17   7   5       1385.42        352.85       402.68 o                         
  19   7   5      19200.17      20153.64       778.17 o                         
  21   7   5      12429.44       9173.03       608.56 o                         
  23   7   5      16789.76      16405.30       812.06 o                         
  25   7   5        413.90       -798.65       731.32 o                         
  27   7   5       4552.62       4523.65       851.23 o                         
  29   7   5      40023.52      34291.94      1785.95 o                         
  31   7   5      19134.39      21514.65      1533.29 o                         
  33   7   5       5783.29       5429.71      1824.61 o                         
 -36   8   5       1843.49       -287.01      2525.93 o                         
 -34   8   5       2714.72       1475.15      1415.66 o                         
 -32   8   5        130.56       -688.14      1655.80 o                         
 -30   8   5      46423.40      46490.66      2015.65 o                         
 -28   8   5      28827.74      30794.31      1598.21 o                         
 -26   8   5      80769.51      83207.45      1818.72 o                         
 -24   8   5      78915.30      72976.84      1553.84 o                         
 -22   8   5      33054.52      35958.79      1051.16 o                         
 -20   8   5      57288.38      54430.29      1021.40 o                         
 -18   8   5     399153.97     416016.06      4634.89 o                         
 -16   8   5     104829.89     102763.94      1488.72 o                         
 -14   8   5       1009.67       1530.08       338.22 o                         
 -12   8   5         57.39        -59.02       276.40 o                         
 -10   8   5     235524.67     252162.70      2833.16 o                         
  -8   8   5       5367.49       6385.00       334.88 o                         
  -6   8   5      26143.89      32116.34       563.34 o                         
  -4   8   5      91199.17      88966.55       924.38 o                         
  -2   8   5      16823.97      21129.97       463.78 o                         
   0   8   5     134976.36     150816.81      1690.96 o                         
   2   8   5     215370.31     213953.41      2144.56 o                         
   4   8   5      20632.64      20196.54       495.82 o                         
   6   8   5         61.41        536.99       286.73 o                         
   8   8   5     147920.02     159206.64      1687.46 o                         
  10   8   5      31128.02      28782.88       645.81 o                         
  12   8   5     244496.61     247913.67      2505.99 o                         
  14   8   5      13609.91      11942.77       548.91 o                         
  16   8   5       5569.49       6785.97       479.08 o                         
  18   8   5     183217.73     189969.42      2160.06 o                         
  20   8   5      63757.46      59677.47      1294.39 o                         
  22   8   5         40.14        613.16       566.38 o                         
  24   8   5       9714.62      11804.59       740.49 o                         
  26   8   5     128134.38     120107.91      2029.94 o                         
  28   8   5     244074.23     243599.97      3216.96 o                         
  30   8   5      75467.12      73308.55      2015.38 o                         
  32   8   5      32525.02      37999.18      2918.48 o                         
  34   8   5      29717.31      33450.60      3792.02 o                         
 -35   9   5        576.69        966.66      1661.11 o                         
 -33   9   5       1990.96       2506.90      1415.30 o                         
 -31   9   5       3549.41       6687.15      1304.94 o                         
 -29   9   5      42373.41      43499.08      2022.75 o                         
 -27   9   5      10184.34      10289.85      1046.67 o                         
 -25   9   5       7694.07       9079.18       839.22 o                         
 -23   9   5      27344.14      26157.50      1153.89 o                         
 -21   9   5      29865.84      33355.54      1277.06 o                         
 -19   9   5     100288.81      93424.45      1640.08 o                         
 -17   9   5        127.61       1995.52       411.98 o                         
 -15   9   5     346501.16     327091.09      3503.80 o                         
 -13   9   5     400605.00     403057.69      4196.80 o                         
 -11   9   5     169630.45     188003.48      2109.19 o                         
  -9   9   5     172735.73     159298.23      1829.76 o                         
  -7   9   5        108.31        412.98       227.34 o                         
  -5   9   5         37.56        728.42       206.25 o                         
  -3   9   5      11463.87      13210.83       390.86 o                         
  -1   9   5      61812.35      65762.76       920.87 o                         
   1   9   5       3244.91        988.74       295.40 o                         
   3   9   5     147082.70     171740.14      1771.77 o                         
   5   9   5      38813.73      32717.20       703.63 o                         
   7   9   5      64730.60      65846.11       940.82 o                         
   9   9   5      14681.16      16318.97       534.00 o                         
  11   9   5     243884.23     248482.36      2534.03 o                         
  13   9   5     256087.52     259872.17      2907.55 o                         
  15   9   5      97095.25      94185.71      1290.40 o                         
  17   9   5        243.53         56.21       436.18 o                         
  19   9   5      25609.08      24335.62       840.07 o                         
  21   9   5      11971.48      12631.38       942.34 o                         
  23   9   5      62165.98      67974.31      1533.72 o                         
  25   9   5       7699.04      10052.46       969.97 o                         
  27   9   5       2885.98       3255.43       927.36 o                         
  29   9   5       8895.77       7844.94      1327.73 o                         
  31   9   5      23866.74      20730.12      1899.88 o                         
  33   9   5      47438.89      47614.72      4086.67 o                         
 -34  10   5       2445.08       -664.82      2304.38 o                         
 -32  10   5       1087.50       1508.69      1407.86 o                         
 -30  10   5       4520.92       6193.96      1160.81 o                         
 -28  10   5       3090.83       2466.51      1010.10 o                         
 -26  10   5      10079.21       9550.46       963.40 o                         
 -24  10   5       8508.76      11389.12       835.86 o                         
 -22  10   5      36907.55      34826.58      1216.74 o                         
 -20  10   5      77433.54      74141.47      1180.15 o                         
 -18  10   5     145083.27     145722.66      1786.70 o                         
 -16  10   5      10258.96       8821.16       549.16 o                         
 -14  10   5     233826.69     241506.22      2710.89 o                         
 -12  10   5      92518.98     102425.46      1301.31 o                         
 -10  10   5      31012.92      26280.53       690.38 o                         
  -8  10   5       5572.63       8502.58       426.39 o                         
  -6  10   5      92881.73      91846.69      1126.73 o                         
  -4  10   5     311458.81     339567.44      3225.21 o                         
  -2  10   5     148289.16     139677.23      1531.01 o                         
   0  10   5     294244.72     308035.84      3283.57 o                         
   2  10   5      66349.28      62791.11       996.80 o                         
   4  10   5      10178.40      13995.86       471.60 o                         
   6  10   5      64992.56      56795.61       944.24 o                         
   8  10   5      27024.90      29489.85       643.01 o                         
  10  10   5      54689.54      51504.81       871.24 o                         
  12  10   5      53151.24      53958.80       925.30 o                         
  14  10   5      47799.27      53126.79       986.37 o                         
  16  10   5      21106.78      18959.77       755.94 o                         
  18  10   5       2720.54       4243.77       555.14 o                         
  20  10   5       8591.07      10314.40       721.85 o                         
  22  10   5      12526.90      13472.60       781.41 o                         
  24  10   5      46297.69      42000.39      1496.71 o                         
  26  10   5      24618.04      26256.91      1360.51 o                         
  28  10   5       4504.44       4072.72      1134.81 o                         
  30  10   5         23.11        613.61      1505.41 o                         
  32  10   5      11094.62      12352.65      2653.93 o                         
 -33  11   5      37661.70      35193.06      2248.75 o                         
 -31  11   5        121.22       1577.36      1611.29 o                         
 -29  11   5         89.77       -785.50      1267.48 o                         
 -27  11   5     188843.39     179306.05      2976.85 o                         
 -25  11   5      40181.00      41396.48      1352.93 o                         
 -23  11   5      17331.94      17174.98      1010.02 o                         
 -21  11   5      32086.07      35764.16      1069.51 o                         
 -19  11   5      70463.66      69550.56      1122.86 o                         
 -17  11   5      22289.27      24810.47       733.28 o                         
 -15  11   5      18700.69      17025.32       636.24 o                         
 -13  11   5       4694.89       4972.64       399.54 o                         
 -11  11   5        461.52       -174.81       362.78 o                         
  -9  11   5     154713.11     142014.69      1566.48 o                         
  -7  11   5          9.89       1007.55       316.31 o                         
  -5  11   5       4009.65       3646.81       294.78 o                         
  -3  11   5        793.67       1415.51       271.47 o                         
  -1  11   5      24686.85      23623.15       591.54 o                         
   1  11   5      16622.60      17082.87       620.22 o                         
   3  11   5     292989.09     306859.16      3202.21 o                         
   5  11   5      43324.38      43101.69       759.77 o                         
   7  11   5      14742.30      12892.19       546.94 o                         
   9  11   5        243.86        -24.81       343.70 o                         
  11  11   5       1913.30        644.72       366.43 o                         
  13  11   5       1494.95       1548.01       407.73 o                         
  15  11   5     131643.09     121159.04      1569.95 o                         
  17  11   5       2995.31       3563.51       679.27 o                         
  19  11   5        705.71       1186.57       561.48 o                         
  21  11   5      17380.76      18833.91      1036.08 o                         
  23  11   5      33014.83      39172.71      1300.87 o                         
  25  11   5      95048.91      89876.85      2192.76 o                         
  27  11   5     270986.97     256911.50      3891.18 o                         
  29  11   5      35014.40      34893.50      2126.19 o                         
  31  11   5      16341.24      16226.53      3130.98 o                         
 -32  12   5        841.08       1388.36      1459.42 o                         
 -30  12   5      41632.94      41755.24      2153.10 o                         
 -28  12   5      32845.93      38253.53      1829.64 o                         
 -26  12   5      28569.32      34241.07      1657.48 o                         
 -24  12   5      21707.97      24131.90      1663.65 o                         
 -22  12   5      10032.26      10800.66       865.18 o                         
 -20  12   5         91.56        830.98       530.49 o                         
 -18  12   5      48928.45      51210.08      1083.46 o                         
 -16  12   5     110481.02     105981.95      1484.33 o                         
 -14  12   5      81804.67      87277.53      1341.95 o                         
 -12  12   5      60986.41      59693.21      1111.18 o                         
 -10  12   5     127474.33     136286.20      1633.46 o                         
  -8  12   5        634.86        444.88       354.89 o                         
  -6  12   5     432528.34     462250.31      4020.24 o                         
  -4  12   5     341268.38     338817.44      3032.22 o                         
  -2  12   5     137769.80     148556.38      1558.42 o                         
   0  12   5        336.80        666.71       278.35 o                         
   2  12   5      59696.50      54092.67      1005.00 o                         
   4  12   5      27117.48      29268.29       765.97 o                         
   6  12   5      15833.89      16957.74       578.76 o                         
   8  12   5      83335.45      86357.77      1166.82 o                         
  10  12   5         98.37        261.49       406.54 o                         
  12  12   5      15118.67      13881.11       637.21 o                         
  14  12   5      58193.16      57580.73      1170.35 o                         
  16  12   5       1197.19       1296.60       515.29 o                         
  18  12   5      85221.91      81458.38      1476.72 o                         
  20  12   5     111853.48     111327.98      1849.83 o                         
  22  12   5      56790.96      60721.25      1728.03 o                         
  24  12   5        683.45       1328.38       840.87 o                         
  26  12   5        839.68      -1652.41      1101.61 o                         
  28  12   5       1545.50        546.06      1465.88 o                         
  30  12   5      10310.32       9680.73      1965.33 o                         
 -31  13   5        923.50       3248.26      1473.13 o                         
 -29  13   5      72995.62      71144.60      3157.59 o                         
 -27  13   5      16214.80      18519.56      1342.22 o                         
 -25  13   5      12588.98      14687.79      1185.77 o                         
 -23  13   5      90531.93      88851.47      1962.74 o                         
 -21  13   5     161030.97     157372.03      2381.43 o                         
 -19  13   5      35636.50      40996.47      1254.07 o                         
 -17  13   5      91830.84      89501.99      1423.55 o                         
 -15  13   5       6123.53       7403.10       504.99 o                         
 -13  13   5      79194.52      78237.59      1297.72 o                         
 -11  13   5      46820.77      44318.75       901.95 o                         
  -9  13   5     171614.72     179454.58      2065.05 o                         
  -7  13   5      25776.74      24643.71       697.13 o                         
  -5  13   5      26285.49      26561.05       647.32 o                         
  -3  13   5       8122.76       7834.31       424.38 o                         
  -1  13   5      34921.17      36472.38       780.93 o                         
   1  13   5        316.77        546.76       327.43 o                         
   3  13   5      25909.12      27158.50       653.50 o                         
   5  13   5       2981.65       1884.46       320.13 o                         
   7  13   5       2517.87       5889.86       448.04 o                         
   9  13   5       1788.38       2207.92       460.03 o                         
  11  13   5     230731.34     229015.28      2496.57 o                         
  13  13   5       8754.15       8089.72       548.54 o                         
  15  13   5        775.19       1113.84       537.96 o                         
  17  13   5      10490.34       9634.52       697.74 o                         
  19  13   5       1995.56       1716.17       776.99 o                         
  21  13   5      33870.95      32827.00      1645.51 o                         
  23  13   5      33923.51      33189.39      1574.15 o                         
  25  13   5       2850.24       1908.43      1172.40 o                         
  27  13   5        345.25        479.58      1414.68 o                         
  29  13   5        167.23        802.47      1838.59 o                         
 -30  14   5     104307.25     106473.82      3836.49 o                         
 -28  14   5      25819.25      30725.63      1795.29 o                         
 -26  14   5       4709.34       6306.72      1113.53 o                         
 -24  14   5       1837.56         63.97       967.71 o                         
 -22  14   5      44206.51      43580.19      1498.16 o                         
 -20  14   5     106847.49     106789.23      1988.64 o                         
 -18  14   5     400361.91     401541.12      4392.02 o                         
 -16  14   5       3526.65       6023.29       502.55 o                         
 -14  14   5        250.79        899.43       515.81 o                         
 -12  14   5       8550.80       9723.79       607.14 o                         
 -10  14   5      42924.28      40677.71       917.78 o                         
  -8  14   5      11972.60      15545.80       656.04 o                         
  -6  14   5        494.60       1951.38       385.63 o                         
  -4  14   5      18851.67      14211.80       587.95 o                         
  -2  14   5      13278.70      14092.64       552.41 o                         
   0  14   5     101762.52     103040.99      1297.37 o                         
   2  14   5       8282.37      10877.42       504.35 o                         
   4  14   5     190739.06     188723.53      2083.48 o                         
   6  14   5     166610.09     168512.28      1909.96 o                         
   8  14   5     144291.09     141659.80      1598.33 o                         
  10  14   5     149709.23     157029.92      1880.19 o                         
  12  14   5     267721.00     263649.19      2833.63 o                         
  14  14   5      10382.42      11769.35       681.24 o                         
  16  14   5     121912.97     119316.12      1904.95 o                         
  18  14   5     192544.08     192233.81      2670.81 o                         
  20  14   5     113534.88     106553.86      2186.99 o                         
  22  14   5      21861.20      22077.33      1409.87 o                         
  24  14   5       1001.73       2466.46      1137.19 o                         
  26  14   5      46611.52      46094.42      2850.90 o                         
  28  14   5       4066.72       5208.98      3429.94 o                         
 -29  15   5       2698.16       1764.29      1458.10 o                         
 -27  15   5      17585.72      18314.41      1510.21 o                         
 -25  15   5      39042.52      35887.88      1739.57 o                         
 -23  15   5      18882.99      22323.40      1283.42 o                         
 -21  15   5      10075.12      10076.30       861.45 o                         
 -19  15   5       1358.17       2196.56       597.57 o                         
 -17  15   5      74421.50      72989.88      1395.25 o                         
 -15  15   5      44817.15      43164.78      1183.03 o                         
 -13  15   5      23500.26      20797.81       890.06 o                         
 -11  15   5      21131.43      23074.60       863.34 o                         
  -9  15   5     125988.78     117443.44      1534.18 o                         
  -7  15   5      68706.38      67720.23      1159.98 o                         
  -5  15   5      40517.12      45366.22       890.71 o                         
  -3  15   5      24920.95      30266.88       710.17 o                         
  -1  15   5     249174.92     239321.56      2517.08 o                         
   1  15   5      89491.23      87210.26      1233.24 o                         
   3  15   5     177269.12     173754.53      1883.98 o                         
   5  15   5      35750.17      32546.54       905.12 o                         
   7  15   5         49.60        523.53       380.82 o                         
   9  15   5      32207.01      31197.50       766.10 o                         
  11  15   5      82370.91      84398.26      1358.94 o                         
  13  15   5       1458.89       1505.00       610.96 o                         
  15  15   5        935.45       1324.83       806.85 o                         
  17  15   5         11.82        261.27       741.26 o                         
  19  15   5      12437.87      11547.82       985.15 o                         
  21  15   5      36411.60      34423.01      1642.68 o                         
  23  15   5      55635.92      47547.29      2078.16 o                         
  25  15   5      10556.65      10404.94      1579.23 o                         
  27  15   5      71757.77      67264.09      3486.77 o                         
 -28  16   5       1197.38       2787.94      1568.30 o                         
 -26  16   5        927.96        -17.16      1454.70 o                         
 -24  16   5      23974.91      25781.40      1560.01 o                         
 -22  16   5       8153.09       9105.84      1016.65 o                         
 -20  16   5      46515.66      44279.34      1263.18 o                         
 -18  16   5       3774.01       3391.98       749.24 o                         
 -16  16   5      39099.12      35018.00      1240.12 o                         
 -14  16   5     123145.77     131385.19      1877.96 o                         
 -12  16   5     144987.88     139083.92      1848.93 o                         
 -10  16   5      20103.79      21491.32       862.78 o                         
  -8  16   5      11878.52      13849.68       757.19 o                         
  -6  16   5     399006.12     414306.19      4191.54 o                         
  -4  16   5     156186.58     147313.03      1721.95 o                         
  -2  16   5      70730.93      75242.59      1116.54 o                         
   0  16   5       2066.73       2410.53       465.32 o                         
   2  16   5      88176.05      87404.62      1198.12 o                         
   4  16   5      33933.31      31920.53       875.72 o                         
   6  16   5       4553.62       6169.59       562.90 o                         
   8  16   5      48408.00      47707.91       926.74 o                         
  10  16   5     154867.61     145932.73      1773.12 o                         
  12  16   5       1461.89       3306.04       556.27 o                         
  14  16   5      74084.00      68009.04      1640.37 o                         
  16  16   5      18011.75      14700.71      1007.12 o                         
  18  16   5         38.64        -41.24       875.52 o                         
  20  16   5       1866.81       1677.25      1058.95 o                         
  22  16   5      12562.90      12646.77      1291.80 o                         
  24  16   5      89472.34      89388.48      4012.41 o                         
  26  16   5      10187.11      11772.35      2754.97 o                         
 -25  17   5       2425.34       2704.14      1259.16 o                         
 -23  17   5      37265.09      37354.01      1682.28 o                         
 -21  17   5      29536.20      30911.31      1222.40 o                         
 -19  17   5      14168.77      13456.44       960.95 o                         
 -17  17   5     117305.66     115002.04      2142.13 o                         
 -15  17   5     102679.20      99990.08      1748.89 o                         
 -13  17   5      23810.12      25329.13      1069.02 o                         
 -11  17   5       4199.02       5201.24       644.32 o                         
  -9  17   5      42919.31      42720.70      1138.29 o                         
  -7  17   5      31907.03      32839.24      1020.84 o                         
  -5  17   5      10682.86      12174.11       618.89 o                         
  -3  17   5       2580.87       3265.51       536.54 o                         
  -1  17   5      63935.57      62057.20      1146.16 o                         
   1  17   5        132.82         26.50       488.62 o                         
   3  17   5     103920.32     100184.39      1374.95 o                         
   5  17   5      13953.76      17014.86      1108.56 o                         
   7  17   5       5893.92       5289.32       625.31 o                         
   9  17   5       2765.64       4135.32       562.13 o                         
  11  17   5      54434.76      52693.02      1325.84 o                         
  13  17   5      12940.77      13691.23       850.74 o                         
  15  17   5     397055.09     368917.69      5455.71 o                         
  17  17   5      35757.09      38454.00      2457.60 o                         
  19  17   5        113.39        288.03      1051.84 o                         
  21  17   5        700.15        204.45      1288.98 o                         
  23  17   5      58851.93      58316.66      2634.77 o                         
 -24  18   5      15015.03      10575.18      1338.39 o                         
 -22  18   5       8246.35       6609.97      1652.48 o                         
 -20  18   5       4002.85       4636.13      1353.29 o                         
 -18  18   5      66196.57      63825.36      1562.62 o                         
 -16  18   5      11186.54       8882.17       914.41 o                         
 -14  18   5     115323.56     122498.47      2090.36 o                         
 -12  18   5        735.36       1955.85       683.34 o                         
 -10  18   5      32920.18      34753.03      1192.43 o                         
  -8  18   5          3.33        -36.61       660.62 o                         
  -6  18   5       1747.74       2696.84       579.35 o                         
  -4  18   5       4421.60       4035.20       642.97 o                         
  -2  18   5       1218.27        921.90       531.95 o                         
   0  18   5      12440.50      13025.62       758.23 o                         
   2  18   5      28048.09      27486.34       936.21 o                         
   4  18   5      24133.86      25511.99       905.82 o                         
   6  18   5      42208.73      47569.83      1185.14 o                         
   8  18   5     107462.72      98514.32      1615.93 o                         
  10  18   5      67366.54      65654.62      1416.41 o                         
  12  18   5      11072.22      12386.15      1196.46 o                         
  14  18   5      62252.49      54617.69      1568.67 o                         
  16  18   5      21258.12      22533.85      1517.50 o                         
  18  18   5      27363.51      26493.17      1573.30 o                         
  20  18   5      47197.45      49527.27      2081.69 o                         
  22  18   5      51130.51      48495.32      2530.90 o                         
 -21  19   5      54332.38      47341.53      2192.99 o                         
 -19  19   5        459.92        861.72      1082.94 o                         
 -17  19   5      47535.75      45583.72      1623.28 o                         
 -15  19   5      11322.30      10751.97       918.19 o                         
 -13  19   5       2069.13        937.45       814.38 o                         
 -11  19   5      38650.49      43781.50      1389.35 o                         
  -9  19   5      11698.87       9249.65       792.41 o                         
  -7  19   5      13605.99      17264.56       913.77 o                         
  -5  19   5      21194.89      23260.30       951.99 o                         
  -3  19   5       7628.57       9750.46       714.83 o                         
  -1  19   5      42042.96      40141.16      1232.15 o                         
   1  19   5       1407.57       1726.10       632.47 o                         
   3  19   5     100534.92      96391.51      1675.62 o                         
   5  19   5       6321.46       6633.24       614.60 o                         
   7  19   5      17255.37      17486.24      1179.03 o                         
   9  19   5       8145.43       8584.13       929.24 o                         
  11  19   5      44130.21      42112.24      1604.94 o                         
  13  19   5         18.79      -1296.45       864.30 o                         
  15  19   5         68.08        765.28       848.26 o                         
  17  19   5         16.18       -997.45       959.22 o                         
  19  19   5      22884.48      25156.28      1809.67 o                         
 -18  20   5      10909.25       8961.18      1220.81 o                         
 -16  20   5       9189.81       9292.97      1181.27 o                         
 -14  20   5       2683.15       4470.38       984.16 o                         
 -12  20   5        724.94       1580.09       856.53 o                         
 -10  20   5      22534.44      20972.26      1264.51 o                         
  -8  20   5      21148.65      21537.20      1092.06 o                         
  -6  20   5      55828.23      53034.83      1355.21 o                         
  -4  20   5       3289.43       4167.90       745.92 o                         
  -2  20   5       5837.61       7296.08       756.53 o                         
   0  20   5       2350.15       1873.09       827.29 o                         
   2  20   5       1251.02       2011.15       684.49 o                         
   4  20   5        512.58       -450.62       640.20 o                         
   6  20   5      27778.07      32189.06      1162.97 o                         
   8  20   5       5389.92       7356.14      1303.03 o                         
  10  20   5        161.64        503.14       836.48 o                         
  12  20   5     101798.80     104283.24      2933.45 o                         
  14  20   5      20006.03      17373.38      1469.70 o                         
  16  20   5      16035.50      17236.63      1468.81 o                         
 -15  21   5      29148.18      28632.78      1774.34 o                         
 -13  21   5      11825.76      13252.71      1285.31 o                         
 -11  21   5       2856.51       3783.91      1059.94 o                         
  -9  21   5      66922.99      67825.23      1805.62 o                         
  -7  21   5       3448.71       4602.32       826.54 o                         
  -5  21   5      53619.39      52654.46      1605.86 o                         
  -3  21   5      43909.71      46781.22      1405.84 o                         
  -1  21   5      89289.39      87978.38      1845.29 o                         
   1  21   5      20489.70      21500.07      1105.67 o                         
   3  21   5        342.95        523.57       750.86 o                         
   5  21   5       7769.96      10299.43      1356.88 o                         
   7  21   5      12415.72      15807.06      1183.33 o                         
   9  21   5       4374.55       3237.48      1141.90 o                         
  11  21   5       5234.25       7092.97      1513.29 o                         
  13  21   5      24558.78      23986.10      2163.43 o                         
 -12  22   5       2849.64       3426.03      1506.51 o                         
 -10  22   5       3852.61       4341.41      1246.07 o                         
  -8  22   5       2504.74       1588.48      1069.63 o                         
  -6  22   5      10467.38      13278.34      1208.11 o                         
  -4  22   5        228.52        113.30      1465.10 o                         
  -2  22   5       1749.14       3481.21      1137.32 o                         
   0  22   5      36704.93      37271.02      1885.40 o                         
   2  22   5       1243.18       2268.37       960.53 o                         
   4  22   5      28077.42      31692.74      2074.39 o                         
   6  22   5      66997.03      68527.38      3147.19 o                         
   8  22   5       3711.84       2064.57      1408.02 o                         
  10  22   5       2881.11       4674.00      1565.06 o                         
  -3  23   5       5243.91       6060.56      1791.70 o                         
  -1  23   5      17996.87      20255.72      1652.17 o                         
   1  23   5     114779.13     112210.04      2944.03 o                         
 -38   0   6      37314.37      47987.73      5149.74 o                         
 -36   0   6        376.00      11416.79      4120.46 o                         
 -34   0   6      69155.99      61262.66      8714.38 o                         
 -32   0   6      14235.70      14842.47      4269.05 o                         
 -30   0   6     241261.22     214816.00      6780.88 o                         
 -28   0   6     111102.22     113196.17      3177.21 o                         
 -26   0   6     440595.38     424650.62      7103.23 o                         
 -24   0   6      24953.81      25195.90      1542.18 o                         
 -22   0   6     177692.20     186041.39      3446.60 o                         
 -20   0   6     574546.94     535261.19      8257.88 o                         
 -18   0   6     196150.34     204742.98      3510.36 o                         
 -16   0   6      60387.36      58918.46      1381.94 o                         
 -14   0   6       2180.68        661.33       340.47 o                         
 -12   0   6      57696.22      86447.06      1637.29 o                         
 -10   0   6     405027.16     375271.50      5309.63 o                         
  -8   0   6      86325.29      79394.52      1488.71 o                         
  -6   0   6      22274.80      35141.59       810.97 o                         
  -4   0   6      92813.12     110395.88      1597.82 o                         
  -2   0   6     154496.73     105385.88      1620.44 o                         
   0   0   6       3294.16        794.04       212.20 o                         
   2   0   6      89753.33     114792.71      1603.74 o                         
   4   0   6      56051.46      33739.21       766.31 o                         
   6   0   6     255322.44     224404.14      3197.86 o                         
   8   0   6     286457.56     335685.38      4925.18 o                         
  10   0   6     529843.81     536593.00      7627.01 o                         
  12   0   6     109006.42     105320.13      1867.18 o                         
  14   0   6     108976.74     109294.66      2113.86 o                         
  16   0   6     124998.95     132287.28      2501.41 o                         
  18   0   6     180721.22     179035.70      3209.58 o                         
  20   0   6      61115.13      62933.77      1667.53 o                         
  22   0   6     101301.65     100188.51      2282.39 o                         
  24   0   6     132479.69     128564.55      2702.99 o                         
  26   0   6      21779.40      23574.03      1641.66 o                         
  28   0   6     349181.47     332987.81      6391.46 o                         
  30   0   6      46248.42      47936.29      3865.89 o                         
  32   0   6     101950.48      99823.89      4633.02 o                         
  34   0   6       4683.97       4754.69      1758.60 o                         
 -37   1   6       3670.48       7827.88      2471.32 o                         
 -35   1   6     148888.33     150247.50      4334.01 o                         
 -33   1   6      33412.72      36553.40      3220.77 o                         
 -31   1   6       1136.01       -241.85      1244.91 o                         
 -29   1   6      11168.78      12370.46      1155.26 o                         
 -27   1   6       3051.90       2306.94       735.06 o                         
 -25   1   6      55535.98      48275.82      1337.71 o                         
 -23   1   6      68316.15      60219.35      1339.17 o                         
 -21   1   6      97984.40      91064.66      1527.33 o                         
 -19   1   6      35691.42      42440.41       936.97 o                         
 -17   1   6     206018.12     212155.67      2528.10 o                         
 -15   1   6        314.68        960.93       273.27 o                         
 -13   1   6     139257.53     139779.53      1673.01 o                         
 -11   1   6       8246.06       6061.45       327.44 o                         
  -9   1   6     178053.67     179641.53      1989.24 o                         
  -7   1   6       6306.63       2663.01       217.85 o                         
  -5   1   6     495546.19     470989.91      4359.04 o                         
  -3   1   6       5627.45       6100.37       271.16 o                         
  -1   1   6       3236.38       1714.25       172.86 o                         
   1   1   6     139455.45     134047.67      1312.26 o                         
   3   1   6     783939.94     836985.00      7417.66 o                         
   5   1   6       9308.38      11149.59       347.82 o                         
   7   1   6        537.18        296.69       204.45 o                         
   9   1   6     191038.06     174636.48      2075.01 o                         
  11   1   6     145845.06     154257.59      1975.89 o                         
  13   1   6      36313.34      33542.27       758.03 o                         
  15   1   6     115446.12     126502.30      1743.24 o                         
  17   1   6      44177.57      47655.63       965.28 o                         
  19   1   6      19223.68      20610.85       850.07 o                         
  21   1   6       1132.67       1010.45       542.65 o                         
  23   1   6       2420.35       2347.26       612.01 o                         
  25   1   6      38340.85      37722.61      1276.02 o                         
  27   1   6     139590.72     125474.98      2926.00 o                         
  29   1   6         92.53         32.59      1060.44 o                         
  31   1   6       1149.30       2280.03      1475.97 o                         
  33   1   6       2983.64       3719.92      1068.37 o                         
  35   1   6      72503.37      76010.78      4351.38 o                         
 -38   2   6       5173.95       6782.38      2179.63 o                         
 -36   2   6     114611.82     121818.48      4226.22 o                         
 -34   2   6       4702.62       7660.81      1686.96 o                         
 -32   2   6      28218.58      26878.21      2113.94 o                         
 -30   2   6        302.74      -1580.00      1229.93 o                         
 -28   2   6         49.89         18.42       788.32 o                         
 -26   2   6      57889.10      62937.16      1429.53 o                         
 -24   2   6       1366.23       3192.27       568.34 o                         
 -22   2   6      38354.48      37348.21      1003.65 o                         
 -20   2   6     188558.73     194396.02      2462.16 o                         
 -18   2   6     104457.34     100148.12      1455.08 o                         
 -16   2   6       2301.23       4164.55       350.17 o                         
 -14   2   6     651544.94     639563.44      6491.33 o                         
 -12   2   6     191228.42     190728.78      2393.52 o                         
 -10   2   6     107116.51      98465.18      1223.94 o                         
  -8   2   6      40815.78      37381.34       619.85 o                         
  -6   2   6     793441.06     830946.12      7328.29 o                         
  -4   2   6     145055.95     130870.27      1410.44 o                         
  -2   2   6      35344.70      59958.16       698.92 o                         
   0   2   6      19177.94      21836.05       396.18 o                         
   2   2   6     279243.94     310327.06      2627.34 o                         
   4   2   6      10417.67      23166.21       440.30 o                         
   6   2   6     234483.88     293291.41      2642.28 o                         
   8   2   6      45236.14      49607.18       752.42 o                         
  10   2   6     155617.78     157738.39      1804.10 o                         
  12   2   6     269460.34     283016.56      3069.22 o                         
  14   2   6     146062.42     156067.80      1859.30 o                         
  16   2   6      96009.61      88067.66      1342.06 o                         
  18   2   6     214613.89     206101.56      2430.46 o                         
  20   2   6     103062.20     105589.18      1678.38 o                         
  22   2   6        568.50        799.66       596.72 o                         
  24   2   6     102213.09      96652.77      1863.73 o                         
  26   2   6     146663.84     141842.30      2785.10 o                         
  28   2   6       9267.93       8389.48      1263.80 o                         
  30   2   6      64978.28      67180.35      1981.75 o                         
  32   2   6        402.63       2580.35      1474.44 o                         
  34   2   6      28512.17      32026.46      2196.10 o                         
 -37   3   6      20916.81      27560.49      3102.80 o                         
 -35   3   6     116402.97     115695.10      3800.37 o                         
 -33   3   6      30493.26      30362.54      2347.11 o                         
 -31   3   6        110.84       1267.53      1293.49 o                         
 -29   3   6      11714.30      12290.11      1152.93 o                         
 -27   3   6      43927.23      42237.61      1394.50 o                         
 -25   3   6       3415.46       3115.80       577.19 o                         
 -23   3   6      42560.45      42474.27      1222.07 o                         
 -21   3   6      96929.56      90652.58      1542.06 o                         
 -19   3   6     105352.37     104035.45      1477.64 o                         
 -17   3   6     391362.03     405146.72      4199.68 o                         
 -15   3   6     226167.86     224307.02      2459.63 o                         
 -13   3   6     317131.81     333465.41      3821.68 o                         
 -11   3   6     284532.88     257345.72      2984.57 o                         
  -9   3   6        663.08       1325.67       222.80 o                         
  -7   3   6      28309.05      28238.32       488.96 o                         
  -5   3   6       5008.16       9909.73       305.64 o                         
  -3   3   6     299960.19     325814.97      2926.81 o                         
  -1   3   6       4449.04       3165.17       189.73 o                         
   1   3   6      20267.98      16266.37       358.28 o                         
   3   3   6      57691.07      53772.42       668.94 o                         
   5   3   6      46734.72      46039.64       617.73 o                         
   7   3   6     773927.00     820470.62      7127.20 o                         
   9   3   6     163373.56     158782.80      1673.86 o                         
  11   3   6       2147.37       5195.54       371.39 o                         
  13   3   6      31087.92      38145.95       893.54 o                         
  15   3   6     545432.31     557872.06      6430.29 o                         
  17   3   6      96255.78      97145.56      1473.77 o                         
  19   3   6     342869.56     342836.38      3817.83 o                         
  21   3   6      85857.90      87672.61      1498.07 o                         
  23   3   6     341581.62     339007.91      3809.64 o                         
  25   3   6     128303.30     119806.40      1947.26 o                         
  27   3   6     247429.56     228631.41      3656.24 o                         
  29   3   6       5723.62       6326.61      1123.13 o                         
  31   3   6      14859.53      16387.59      1484.58 o                         
  33   3   6       2183.15       2689.05      1157.47 o                         
  35   3   6      30197.28      29653.44      2258.59 o                         
 -36   4   6       4244.43       5094.26      1861.14 o                         
 -34   4   6      56821.37      52114.45      3016.75 o                         
 -32   4   6       5078.54       4286.14      1556.79 o                         
 -30   4   6     145779.48     135388.06      2894.34 o                         
 -28   4   6      17487.36      21800.03      1337.36 o                         
 -26   4   6     195532.28     192665.97      2465.22 o                         
 -24   4   6      30872.25      29419.47       992.60 o                         
 -22   4   6      49627.97      49765.73      1077.16 o                         
 -20   4   6        599.03        193.92       386.01 o                         
 -18   4   6       9037.78      13210.23       582.98 o                         
 -16   4   6     174852.36     188591.36      2234.11 o                         
 -14   4   6       9182.60       8099.39       443.28 o                         
 -12   4   6      76233.02      82316.09      1135.29 o                         
 -10   4   6     353732.09     311115.97      3599.36 o                         
  -8   4   6     378047.72     431774.25      4054.52 o                         
  -6   4   6     135048.22     130921.44      1387.77 o                         
  -4   4   6       1126.82       6474.39       287.26 o                         
  -2   4   6     778398.38     748991.75      6314.94 o                         
   0   4   6     307415.56     334866.06      2938.50 o                         
   2   4   6       8725.61      10367.34       295.85 o                         
   4   4   6         35.04         52.42       189.43 o                         
   6   4   6     450395.91     478577.00      4156.26 o                         
   8   4   6      71544.58      66184.27       894.65 o                         
  10   4   6      13539.44      14758.99       495.10 o                         
  12   4   6       2078.93       3400.00       367.45 o                         
  14   4   6     359667.69     376904.88      3879.52 o                         
  16   4   6      12664.78      13831.86       643.23 o                         
  18   4   6     135570.02     128042.61      1735.46 o                         
  20   4   6      42876.49      44694.64      1174.72 o                         
  22   4   6      12793.11       9928.67       760.40 o                         
  24   4   6      24325.99      21179.30      1175.37 o                         
  26   4   6         85.06       -517.54       767.62 o                         
  28   4   6      46959.85      49930.62      1651.79 o                         
  30   4   6       4879.82       4708.80      1104.73 o                         
  32   4   6       9593.76      13638.78      1180.31 o                         
  34   4   6        455.13       2156.63      1452.70 o                         
 -37   5   6      24762.86      23056.90      4171.81 o                         
 -35   5   6      25168.40      22363.63      3760.47 o                         
 -33   5   6      15780.43      14558.89      1579.27 o                         
 -31   5   6       1199.34       4565.09      1258.06 o                         
 -29   5   6         63.11        971.46      1063.25 o                         
 -27   5   6     132727.59     137290.12      2377.56 o                         
 -25   5   6       2988.68       1893.67       552.05 o                         
 -23   5   6     402849.72     398502.81      4444.16 o                         
 -21   5   6      20815.30      23984.41       957.82 o                         
 -19   5   6       5692.48       3961.88       440.34 o                         
 -17   5   6      15230.30      18605.78       620.93 o                         
 -15   5   6      39925.23      37986.09       800.50 o                         
 -13   5   6      80255.11      79299.43      1252.78 o                         
 -11   5   6      23822.70      16601.06       472.46 o                         
  -9   5   6      33901.70      23679.78       514.92 o                         
  -7   5   6        566.06        393.74       185.34 o                         
  -5   5   6     541212.06     589214.50      5592.08 o                         
  -3   5   6      23111.77      19945.68       400.82 o                         
  -1   5   6      21736.59      19364.10       354.14 o                         
   1   5   6     293547.41     269142.38      2374.00 o                         
   3   5   6     808940.31     866580.94      7706.58 o                         
   5   5   6      18990.89      21463.99       460.98 o                         
   7   5   6      20781.98      12737.96       375.59 o                         
   9   5   6     380094.34     366265.12      3561.12 o                         
  11   5   6     866017.38     870606.12      8254.27 o                         
  13   5   6       7596.63      13877.22       553.37 o                         
  15   5   6     173465.12     160706.95      1879.10 o                         
  17   5   6      66100.92      74864.77      1270.42 o                         
  19   5   6         85.93        802.79       448.70 o                         
  21   5   6        323.19        -43.63       617.47 o                         
  23   5   6       7390.24       5497.91       708.45 o                         
  25   5   6      83488.78      83462.51      1726.18 o                         
  27   5   6      21225.91      22451.21      1394.33 o                         
  29   5   6      36576.83      32084.70      1458.23 o                         
  31   5   6      28156.66      29066.13      1549.89 o                         
  33   5   6      66033.46      60085.85      2552.19 o                         
 -36   6   6       9515.84      10982.95      2282.86 o                         
 -34   6   6      28016.66      24081.55      1970.34 o                         
 -32   6   6       5004.98       5675.98      1375.27 o                         
 -30   6   6         34.83       -110.85      1118.28 o                         
 -28   6   6      17479.70      15464.81      1204.56 o                         
 -26   6   6     171087.64     170301.84      2530.85 o                         
 -24   6   6       1439.29       1338.12       510.76 o                         
 -22   6   6       6441.97       5162.87       508.51 o                         
 -20   6   6      99904.88     106478.51      1661.48 o                         
 -18   6   6     191713.98     179348.03      2242.00 o                         
 -16   6   6      29016.01      29632.74       766.05 o                         
 -14   6   6     618650.69     613824.12      6323.04 o                         
 -12   6   6     128494.38     117222.64      1398.35 o                         
 -10   6   6     184184.72     203265.62      2105.78 o                         
  -8   6   6      40045.31      40032.13       618.78 o                         
  -6   6   6      36660.47      32909.93       598.40 o                         
  -4   6   6     106967.70      93343.45      1045.85 o                         
  -2   6   6       7040.36      12616.92       319.80 o                         
   0   6   6      60266.38      63809.75       832.51 o                         
   2   6   6     199134.70     190585.44      1998.21 o                         
   4   6   6     528130.94     528364.75      4966.33 o                         
   6   6   6         27.96        481.98       244.05 o                         
   8   6   6         10.16        173.45       199.71 o                         
  10   6   6     158920.31     160267.30      1669.63 o                         
  12   6   6     265377.66     280915.06      2707.07 o                         
  14   6   6       1529.49       1194.34       348.32 o                         
  16   6   6     104392.41     107976.01      1409.72 o                         
  18   6   6      28779.56      30367.04       839.50 o                         
  20   6   6     209035.73     206179.50      2431.10 o                         
  22   6   6      91697.84      94216.82      1739.45 o                         
  24   6   6     133761.62     127434.16      2228.47 o                         
  26   6   6      15629.37      14286.56       986.20 o                         
  28   6   6      14355.33      14750.44      1016.24 o                         
  30   6   6      28411.05      30259.69      1458.03 o                         
  32   6   6      56569.62      59397.01      2326.32 o                         
  34   6   6         34.10        -23.19      1737.77 o                         
 -35   7   6      35531.02      35154.65      2427.04 o                         
 -33   7   6      11033.44      13351.13      1624.96 o                         
 -31   7   6      17201.02      16035.40      1868.66 o                         
 -29   7   6        289.48       1654.65      1234.35 o                         
 -27   7   6      13891.71      17816.80      1180.80 o                         
 -25   7   6     249785.12     244014.11      3085.11 o                         
 -23   7   6       3238.55       3305.83       517.37 o                         
 -21   7   6      15662.53      15974.15       742.97 o                         
 -19   7   6      54230.15      56205.29      1057.58 o                         
 -17   7   6     289258.34     278104.72      5306.06 o                         
 -15   7   6       2317.00       1862.69       369.17 o                         
 -13   7   6     177357.86     180685.94      2075.04 o                         
 -11   7   6     303391.56     328049.66      3226.75 o                         
  -9   7   6     504719.91     508931.41      4909.95 o                         
  -7   7   6      46109.00      48167.50       719.22 o                         
  -5   7   6      74424.94      72284.05       888.40 o                         
  -3   7   6      70344.96      61359.37      1043.34 o                         
  -1   7   6      19271.25      19839.59       545.51 o                         
   1   7   6     222071.52     206302.11      2220.60 o                         
   3   7   6      12005.20       9080.26       442.53 o                         
   5   7   6     271589.00     284221.22      3031.85 o                         
   7   7   6      14515.79      11026.84       415.68 o                         
   9   7   6      27554.72      27465.57       551.89 o                         
  11   7   6      46893.80      41096.68       714.02 o                         
  13   7   6      46970.70      49458.11       863.21 o                         
  15   7   6     212645.50     205602.20      2585.38 o                         
  17   7   6     120754.08     126098.66      1849.92 o                         
  19   7   6      26737.22      21926.02       828.91 o                         
  21   7   6         52.84       1686.67       543.63 o                         
  23   7   6     159030.09     161538.31      2213.07 o                         
  25   7   6       3326.41       3028.99       704.84 o                         
  27   7   6      40549.89      43578.17      1382.49 o                         
  29   7   6      59129.46      58909.36      1792.22 o                         
  31   7   6      41940.65      38324.25      1987.27 o                         
  33   7   6       9701.17      15169.68      4531.67 o                         
 -34   8   6       7483.33       7614.28      1901.23 o                         
 -32   8   6      60644.57      57260.04      2431.09 o                         
 -30   8   6       2878.35       3356.29      1159.94 o                         
 -28   8   6      24028.80      26718.45      1517.83 o                         
 -26   8   6       5338.35       5329.03       834.04 o                         
 -24   8   6      80771.14      77397.84      1552.79 o                         
 -22   8   6      21960.91      20362.77       914.22 o                         
 -20   8   6       4108.83       3956.00       483.40 o                         
 -18   8   6      13264.04      13911.92       720.79 o                         
 -16   8   6       3056.22       4432.20       423.12 o                         
 -14   8   6     233609.66     226847.36      2539.97 o                         
 -12   8   6      22004.24      19660.68       558.57 o                         
 -10   8   6       7761.94      11815.31       437.24 o                         
  -8   8   6       2271.92       1600.54       252.71 o                         
  -6   8   6     440034.16     470371.47      4212.90 o                         
  -4   8   6        388.36        587.74       185.70 o                         
  -2   8   6      73298.12      89948.16      1110.93 o                         
   0   8   6      87005.63      95378.45      1262.65 o                         
   2   8   6      14695.75      18359.53       542.13 o                         
   4   8   6      19614.61      24161.58       608.04 o                         
   6   8   6     186141.69     165875.16      1799.89 o                         
   8   8   6      43755.25      45033.77       753.62 o                         
  10   8   6     125402.29     127178.32      1420.01 o                         
  12   8   6     121222.23     117420.23      1345.46 o                         
  14   8   6      65638.66      63696.71      1048.58 o                         
  16   8   6       3123.98       4139.93       461.17 o                         
  18   8   6      21900.67      24871.88       837.45 o                         
  20   8   6       1404.21       1183.53       540.95 o                         
  22   8   6        269.55        934.69       621.15 o                         
  24   8   6      74904.52      75486.34      1575.28 o                         
  26   8   6       6371.73       6851.53       811.03 o                         
  28   8   6       5211.30       3213.48      1190.30 o                         
  30   8   6       4024.79       2199.28      1175.34 o                         
  32   8   6      23180.14      23732.79      1953.04 o                         
 -35   9   6       1631.57       3186.34      1737.90 o                         
 -33   9   6       5888.89       3876.63      1642.37 o                         
 -31   9   6      85161.44      84947.02      2680.56 o                         
 -29   9   6     129314.13     130438.63      2699.60 o                         
 -27   9   6      96642.12      92394.66      2814.27 o                         
 -25   9   6     131815.58     135022.09      2318.05 o                         
 -23   9   6     321260.53     318364.38      4009.55 o                         
 -21   9   6         55.15       -679.75       466.22 o                         
 -19   9   6       1431.30       2838.38       500.10 o                         
 -17   9   6      15086.46      19908.33       761.56 o                         
 -15   9   6     118463.89     111104.86      1573.46 o                         
 -13   9   6       5433.37       5096.34       388.07 o                         
 -11   9   6      48664.25      50294.59       794.20 o                         
  -9   9   6      43362.68      44352.52       743.65 o                         
  -7   9   6     161503.59     159127.00      1680.83 o                         
  -5   9   6     311375.09     287868.69      2515.18 o                         
  -3   9   6      20584.56      15753.89       420.80 o                         
  -1   9   6        551.43        572.98       298.74 o                         
   1   9   6      58091.05      65742.29      1000.22 o                         
   3   9   6     144657.03     154536.08      1805.39 o                         
   5   9   6       1832.37       1833.05       321.90 o                         
   7   9   6      61760.11      67985.97      1077.32 o                         
   9   9   6      46342.84      46801.67       808.19 o                         
  11   9   6       5665.65       5257.68       416.03 o                         
  13   9   6      94420.71      91999.71      1201.27 o                         
  15   9   6      24840.79      23992.15       807.07 o                         
  17   9   6      13839.42      12356.63       676.73 o                         
  19   9   6      16330.66      14744.08       768.61 o                         
  21   9   6        244.94         64.85       587.10 o                         
  23   9   6      18509.61      20313.14      1606.04 o                         
  25   9   6      18693.69      21644.90      1072.94 o                         
  27   9   6       6321.60       7135.15      1025.46 o                         
  29   9   6         59.48        916.62      1087.50 o                         
  31   9   6       1987.53       4181.88      1472.25 o                         
 -34  10   6      18592.97      19192.96      1933.15 o                         
 -32  10   6       8502.44      10616.03      1550.25 o                         
 -30  10   6       1162.68      -1529.37      1118.95 o                         
 -28  10   6        126.26       1077.45      1002.37 o                         
 -26  10   6      22293.96      26573.77      1514.22 o                         
 -24  10   6       9613.42       9744.68       830.75 o                         
 -22  10   6      95027.50      99320.93      1635.39 o                         
 -20  10   6       8366.48       8571.69       674.93 o                         
 -18  10   6       6522.93       7217.90       564.75 o                         
 -16  10   6      64693.71      66777.13      1117.68 o                         
 -14  10   6      26199.32      26510.41       721.32 o                         
 -12  10   6        294.18        152.90       288.78 o                         
 -10  10   6      15710.40      16442.52       563.63 o                         
  -8  10   6      67915.21      68358.58       949.94 o                         
  -6  10   6      22667.10      18691.35       476.79 o                         
  -4  10   6       9462.78       8092.04       370.97 o                         
  -2  10   6      52828.62      47644.65       798.18 o                         
   0  10   6     128774.60     129894.55      1664.51 o                         
   2  10   6     126825.23     141744.84      1717.88 o                         
   4  10   6      21160.35      15134.63       574.68 o                         
   6  10   6     268111.44     266115.88      2695.42 o                         
   8  10   6         94.99       -545.99       363.99 o                         
  10  10   6        945.75       1827.92       371.83 o                         
  12  10   6       2776.11       3091.36       429.62 o                         
  14  10   6     325372.56     316877.81      3304.28 o                         
  16  10   6     129951.76     131818.27      1747.43 o                         
  18  10   6      38435.19      33856.71      1017.29 o                         
  20  10   6      39628.44      35876.94      1075.09 o                         
  22  10   6     103686.00     111481.41      1844.38 o                         
  24  10   6       7288.51       7727.57       853.79 o                         
  26  10   6       8629.58      10066.55      1285.72 o                         
  28  10   6      49395.48      49389.27      1832.59 o                         
  30  10   6        105.33      -2480.05      1653.37 o                         
  32  10   6      10353.05       9028.55      3788.84 o                         
 -33  11   6      18999.73      24598.29      2431.54 o                         
 -31  11   6       1109.34       2479.38      1463.51 o                         
 -29  11   6       8759.15      12871.55      1240.02 o                         
 -27  11   6        306.84        531.52       898.68 o                         
 -25  11   6       6724.56       9063.50       881.05 o                         
 -23  11   6       2513.91       3666.87       713.15 o                         
 -21  11   6        962.31       1300.16       557.94 o                         
 -19  11   6      27463.67      29822.95       973.99 o                         
 -17  11   6       3047.73       4047.18       482.49 o                         
 -15  11   6      86322.22      82278.27      1225.17 o                         
 -13  11   6       1409.27       1617.28       382.19 o                         
 -11  11   6      91726.88      98585.02      1291.42 o                         
  -9  11   6      21003.53      20186.82       604.86 o                         
  -7  11   6       2324.45       2038.65       322.08 o                         
  -5  11   6       5090.43       8638.53       419.28 o                         
  -3  11   6      63914.10      76882.27      1024.61 o                         
  -1  11   6      63258.93      57035.08      1026.19 o                         
   1  11   6       4805.35       4054.57       421.70 o                         
   3  11   6      37846.05      45308.56       912.33 o                         
   5  11   6      59827.98      65266.31      1011.11 o                         
   7  11   6      51372.12      48300.19       903.91 o                         
   9  11   6      29136.12      24714.47       758.15 o                         
  11  11   6        103.09        662.92       460.78 o                         
  13  11   6      15814.06      14238.87       651.90 o                         
  15  11   6       5264.45       4322.10       571.82 o                         
  17  11   6      77452.29      80481.76      1545.61 o                         
  19  11   6      36737.28      40082.40      1156.13 o                         
  21  11   6        845.34       -161.38       699.95 o                         
  23  11   6      48408.33      42426.49      1445.77 o                         
  25  11   6       7222.79       7918.05       866.76 o                         
  27  11   6      25244.36      27479.41      1565.04 o                         
  29  11   6       4067.84       2956.70      1431.99 o                         
  31  11   6       2135.35       2745.83      1971.19 o                         
 -32  12   6         24.28        755.56      1806.83 o                         
 -30  12   6        637.51        871.86      1192.54 o                         
 -28  12   6       7904.10       8235.78      1025.49 o                         
 -26  12   6      26127.39      24847.13      1356.55 o                         
 -24  12   6        597.29       -141.73       868.46 o                         
 -22  12   6       5216.76       4630.29       711.03 o                         
 -20  12   6        961.59       1649.24       577.36 o                         
 -18  12   6      22593.48      23401.11       939.77 o                         
 -16  12   6      26313.99      21522.67       763.77 o                         
 -14  12   6     115424.41     122690.05      1579.41 o                         
 -12  12   6       8570.30       9347.81       544.18 o                         
 -10  12   6      20067.16      21830.63       671.89 o                         
  -8  12   6      15393.14      16828.18       621.35 o                         
  -6  12   6       2121.18       3581.38       338.44 o                         
  -4  12   6      80637.17      78541.97       988.84 o                         
  -2  12   6      44922.16      41409.72       806.98 o                         
   0  12   6     253166.75     269062.97      3021.68 o                         
   2  12   6      93352.48      90738.96      1345.58 o                         
   4  12   6     127301.23     125723.70      1667.42 o                         
   6  12   6     129915.25     128720.65      1629.54 o                         
   8  12   6      94317.30      99607.52      1440.37 o                         
  10  12   6      42267.71      44635.02       910.49 o                         
  12  12   6      25790.80      24815.42       820.18 o                         
  14  12   6      16660.51      16944.63       790.00 o                         
  16  12   6     125280.85     122451.16      1785.54 o                         
  18  12   6       2717.93       3154.98       603.95 o                         
  20  12   6      28419.45      28151.55      1134.71 o                         
  22  12   6      15358.40      20184.92      1193.24 o                         
  24  12   6       4611.56       3756.90       932.48 o                         
  26  12   6      64806.99      61111.91      1917.45 o                         
  28  12   6      13982.75       7916.89      1517.72 o                         
  30  12   6      48051.05      53470.34      4179.13 o                         
 -31  13   6       2752.28       1071.83      1533.76 o                         
 -29  13   6       1433.30       1266.64      1296.40 o                         
 -27  13   6      17143.37      20740.55      1496.51 o                         
 -25  13   6     127723.73     131219.75      2549.35 o                         
 -23  13   6      14654.46      13130.26      1095.50 o                         
 -21  13   6       3403.29       4817.67       766.34 o                         
 -19  13   6       1902.18       1735.20       600.31 o                         
 -17  13   6        791.27       1253.99       579.59 o                         
 -15  13   6       5824.99       6116.70       630.39 o                         
 -13  13   6        387.51        638.96       426.17 o                         
 -11  13   6       3908.61       3050.64       428.52 o                         
  -9  13   6     103496.05     113433.34      1435.55 o                         
  -7  13   6      10984.00      10141.52       512.82 o                         
  -5  13   6      61663.00      65239.70      1122.51 o                         
  -3  13   6       5415.40       5890.39       431.99 o                         
  -1  13   6      11201.55      10465.76       578.72 o                         
   1  13   6      28451.51      27812.83       924.80 o                         
   3  13   6      21736.14      19961.74       792.47 o                         
   5  13   6       1266.54       4264.61       497.73 o                         
   7  13   6      65131.72      72697.70      1172.69 o                         
   9  13   6      37773.06      33745.42       888.75 o                         
  11  13   6        340.54         28.52       429.21 o                         
  13  13   6       5001.13       4910.80       581.17 o                         
  15  13   6      17536.13      18885.62       911.42 o                         
  17  13   6      69444.91      72929.50      1708.46 o                         
  19  13   6         36.53        690.25       817.57 o                         
  21  13   6       2980.41       3450.85       812.31 o                         
  23  13   6       8173.36       7950.69       899.30 o                         
  25  13   6      22931.85      20123.66      1402.54 o                         
  27  13   6       8919.08      11856.19      1801.49 o                         
  29  13   6      22156.84      23607.61      2595.64 o                         
 -30  14   6          3.00       1571.10      1652.04 o                         
 -28  14   6       1029.05       2830.18      1311.76 o                         
 -26  14   6      13360.62      11682.95      1464.96 o                         
 -24  14   6      44248.57      49116.85      1747.96 o                         
 -22  14   6      16699.52      17018.93       988.43 o                         
 -20  14   6        185.95       2038.70       902.87 o                         
 -18  14   6       2720.56       3292.72       565.39 o                         
 -16  14   6      10919.80      10515.76       775.93 o                         
 -14  14   6      48721.36      48307.94      1256.51 o                         
 -12  14   6      30334.33      31387.25      1002.54 o                         
 -10  14   6       2084.95       3831.77       526.01 o                         
  -8  14   6      16781.33      14911.04       632.42 o                         
  -6  14   6      30064.46      27764.13       723.15 o                         
  -4  14   6      13589.72      13632.48       579.53 o                         
  -2  14   6     105724.05     102599.41      1718.29 o                         
   0  14   6      19838.04      23679.01       820.27 o                         
   2  14   6      25616.20      23205.52       875.95 o                         
   4  14   6        793.55       1964.75       652.08 o                         
   6  14   6      21655.90      26642.99       935.18 o                         
   8  14   6      10396.77       8786.13       594.66 o                         
  10  14   6        316.73        651.92       577.08 o                         
  12  14   6       2496.66       3243.11       538.52 o                         
  14  14   6      47977.56      46548.75      1207.70 o                         
  16  14   6        558.50        163.46       679.80 o                         
  18  14   6       5487.40       6713.68       738.07 o                         
  20  14   6      51376.10      49158.35      1622.10 o                         
  22  14   6       2381.84       3651.79       883.98 o                         
  24  14   6       9340.15      11171.76      1212.74 o                         
  26  14   6       2996.21       2635.34      1598.25 o                         
 -29  15   6      32529.43      34258.17      2397.11 o                         
 -27  15   6      10206.70       8928.00      1365.28 o                         
 -25  15   6      13723.75      11005.23      1170.91 o                         
 -23  15   6      11014.49      11611.10      1143.83 o                         
 -21  15   6      10282.69      11887.61      1038.59 o                         
 -19  15   6       5395.48       4851.43       890.29 o                         
 -17  15   6       8856.21      10202.54      1265.78 o                         
 -15  15   6     107798.60     107173.12      1688.62 o                         
 -13  15   6       4224.23       4336.92       623.85 o                         
 -11  15   6      21933.33      20938.11       906.03 o                         
  -9  15   6     201431.28     198585.50      2257.42 o                         
  -7  15   6     116835.27     118128.97      1577.88 o                         
  -5  15   6      51180.40      54548.36       950.82 o                         
  -3  15   6      20234.37      20061.31       744.75 o                         
  -1  15   6      41957.23      42261.64       927.30 o                         
   1  15   6      59195.86      57308.97      1215.55 o                         
   3  15   6      24120.40      26726.84       816.27 o                         
   5  15   6      17959.10      16634.67       754.91 o                         
   7  15   6      78726.58      79953.65      1352.25 o                         
   9  15   6       7937.34       8245.17       706.01 o                         
  11  15   6      66990.24      62677.68      1307.89 o                         
  13  15   6      42124.49      41587.06      1127.94 o                         
  15  15   6      32219.45      31969.79      1146.27 o                         
  17  15   6      17561.40      18669.94      1018.09 o                         
  19  15   6        318.01        969.87       760.91 o                         
  21  15   6        756.89       -296.84      1504.23 o                         
  23  15   6      20429.32      21629.04      1810.57 o                         
  25  15   6        534.70       1858.28      2809.97 o                         
 -26  16   6      20764.84      17778.35      1788.30 o                         
 -24  16   6       1213.04       2277.46      1473.34 o                         
 -22  16   6      13306.44      13974.95      1204.96 o                         
 -20  16   6       7085.94       6858.70       877.40 o                         
 -18  16   6       3901.18       4896.46       739.20 o                         
 -16  16   6      77615.73      78146.05      1561.81 o                         
 -14  16   6       3140.11       3909.77       750.75 o                         
 -12  16   6      21174.46      18641.55       895.51 o                         
 -10  16   6      24550.40      28850.38      1002.88 o                         
  -8  16   6      16132.28      19596.33       848.74 o                         
  -6  16   6      50883.48      52094.07      1120.43 o                         
  -4  16   6      34866.34      34100.62       886.83 o                         
  -2  16   6      10483.07       9752.55       610.92 o                         
   0  16   6       3350.95       2520.13       588.63 o                         
   2  16   6        751.14       1039.05       535.58 o                         
   4  16   6       7318.31       7696.27       589.13 o                         
   6  16   6       9669.24      11663.28       746.45 o                         
   8  16   6      22907.57      22341.40       952.54 o                         
  10  16   6       1042.86        779.61       569.07 o                         
  12  16   6       2063.80       1273.09       948.19 o                         
  14  16   6       1564.20       2095.60       654.07 o                         
  16  16   6      28133.99      27381.07      1218.32 o                         
  18  16   6      30225.60      26581.50      1517.93 o                         
  20  16   6      17033.39      16621.26      1323.67 o                         
  22  16   6      62735.14      66888.44      3833.70 o                         
  24  16   6      19677.44      20355.69      2018.83 o                         
 -25  17   6      45087.29      46652.20      2540.40 o                         
 -23  17   6      29711.79      32327.12      1459.54 o                         
 -21  17   6      63751.71      64431.11      1912.05 o                         
 -19  17   6      22363.71      26189.64      1225.99 o                         
 -17  17   6       5250.74       4975.76       944.44 o                         
 -15  17   6       5143.22       6011.83       790.49 o                         
 -13  17   6       6775.30       7143.12       729.25 o                         
 -11  17   6      12004.28      12034.56       799.21 o                         
  -9  17   6          0.83        453.74       645.95 o                         
  -7  17   6      14744.72      16998.23       840.61 o                         
  -5  17   6       4786.45       7389.84       578.16 o                         
  -3  17   6       2188.34       1852.99       529.81 o                         
  -1  17   6          1.97       -665.82       550.90 o                         
   1  17   6       7682.95       9269.24       752.35 o                         
   3  17   6      10601.65      13413.94      1093.76 o                         
   5  17   6      12374.23      14044.70       774.06 o                         
   7  17   6      12857.15      14266.94       808.12 o                         
   9  17   6       2658.29       3230.50       674.09 o                         
  11  17   6        118.03       -151.43       804.95 o                         
  13  17   6      50891.67      54412.73      1429.32 o                         
  15  17   6      42063.12      44931.52      1997.93 o                         
  17  17   6      30934.05      29487.01      2219.69 o                         
  19  17   6      13235.82      15975.88      1528.06 o                         
  21  17   6       1266.00       2936.03      2014.19 o                         
  23  17   6        980.47       3520.55      2257.72 o                         
 -22  18   6      18814.54      15899.04      1389.80 o                         
 -20  18   6      23984.14      28919.99      1409.57 o                         
 -18  18   6       7016.89       8144.55       956.35 o                         
 -16  18   6       4239.54       3933.49       853.51 o                         
 -14  18   6      20537.49      23158.26      1319.05 o                         
 -12  18   6       1387.61       3520.77       735.35 o                         
 -10  18   6         49.73        845.59       692.66 o                         
  -8  18   6      18829.98      19320.12       924.72 o                         
  -6  18   6      14533.87      14087.71       792.95 o                         
  -4  18   6      70709.42      73648.26      1490.19 o                         
  -2  18   6      33706.74      28921.13      1148.48 o                         
   0  18   6     137683.72     138357.08      2112.41 o                         
   2  18   6       5467.70       6675.25       775.57 o                         
   4  18   6      65769.35      69579.80      1533.04 o                         
   6  18   6     249183.72     230847.83      3109.86 o                         
   8  18   6      72312.05      75937.81      1959.32 o                         
  10  18   6      26292.37      21936.36      1180.01 o                         
  12  18   6        578.20       2621.35       932.93 o                         
  14  18   6         40.69       -147.01      1016.95 o                         
  16  18   6      67258.48      70033.98      2710.28 o                         
  18  18   6       4987.61       3966.79      1417.42 o                         
  20  18   6       2880.78       5255.84      1466.80 o                         
 -21  19   6       1810.36       1992.47      1206.45 o                         
 -19  19   6         26.68       1518.89      1174.81 o                         
 -17  19   6       2631.67       3973.07      1045.96 o                         
 -15  19   6      29445.98      33215.44      1406.39 o                         
 -13  19   6       3445.85       1087.81       840.70 o                         
 -11  19   6       6793.26       7639.24       964.86 o                         
  -9  19   6       5542.83       5698.60       846.13 o                         
  -7  19   6       2038.71       2966.88       800.62 o                         
  -5  19   6        629.89       1160.14       697.53 o                         
  -3  19   6        577.08        983.68       707.85 o                         
  -1  19   6      22567.08      21261.84      1115.18 o                         
   1  19   6        137.53       1169.21       839.96 o                         
   3  19   6     114749.75     115690.35      2276.41 o                         
   5  19   6      12525.88      13079.99       952.46 o                         
   7  19   6       9447.31       9195.98      1056.34 o                         
   9  19   6      35791.36      35440.25      1457.61 o                         
  11  19   6      12415.48      11319.86      1310.84 o                         
  13  19   6        425.71        281.38      1225.52 o                         
  15  19   6      10685.50      11251.81      2719.68 o                         
  17  19   6      39508.10      41501.98      3195.36 o                         
  19  19   6      26678.44      26331.38      2032.22 o                         
 -18  20   6       6565.28       4332.10      1248.65 o                         
 -16  20   6      83315.98      88136.26      2373.04 o                         
 -14  20   6      30521.35      23352.03      1503.74 o                         
 -12  20   6      22049.43      22761.54      1259.11 o                         
 -10  20   6      16322.63      15038.90       926.91 o                         
  -8  20   6       9224.31      13414.99       894.71 o                         
  -6  20   6      16665.08      18072.15       987.17 o                         
  -4  20   6       8708.10       9228.28       842.63 o                         
  -2  20   6         78.57       -139.75       803.82 o                         
   0  20   6       7442.96       7163.62       831.86 o                         
   2  20   6      13533.17      13002.42      1078.57 o                         
   4  20   6      18005.99      21433.77      1264.22 o                         
   6  20   6       3832.24       3048.12       833.13 o                         
   8  20   6      76031.59      73478.70      2275.10 o                         
  10  20   6      11554.31       9967.19      1986.06 o                         
  12  20   6       1400.70       1281.39      1409.39 o                         
  14  20   6        465.66       1108.80      1537.97 o                         
  16  20   6       9232.93       8349.57      1844.63 o                         
 -15  21   6      29466.53      33314.49      1960.84 o                         
 -13  21   6       8481.27       8265.81      1240.27 o                         
 -11  21   6      14042.21      15152.54      1411.09 o                         
  -9  21   6      80787.93      75273.66      1927.74 o                         
  -7  21   6     126029.26     129114.27      2170.82 o                         
  -5  21   6      39693.41      29567.54      1552.20 o                         
  -3  21   6        261.04       -165.13       900.00 o                         
  -1  21   6      58893.48      54391.38      2049.51 o                         
   1  21   6      51173.38      54412.04      1791.58 o                         
   3  21   6      17515.22      17862.76      1481.18 o                         
   5  21   6       4533.42       4374.55      1063.91 o                         
   7  21   6       6777.23       7557.38      1333.39 o                         
   9  21   6      43263.96      44294.24      2456.96 o                         
  11  21   6      19814.21      22683.97      2603.81 o                         
 -10  22   6       8056.17       9698.25      1514.21 o                         
  -8  22   6         14.25        544.52      1110.13 o                         
  -6  22   6      81943.30      89463.17      2601.28 o                         
  -4  22   6       5033.97       4330.26      1213.43 o                         
  -2  22   6        950.33        735.44      1482.88 o                         
   0  22   6      24274.55      28122.59      2107.61 o                         
   2  22   6      18943.23      20080.47      1737.42 o                         
   4  22   6      22402.20      25314.24      3514.75 o                         
   6  22   6        959.98       2485.71      1590.42 o                         
   8  22   6        346.97       2854.69      1453.18 o                         
 -37   1   7       5855.03       5997.25      2175.21 o                         
 -35   1   7       1798.67       1477.68      1952.74 o                         
 -33   1   7      23929.04      22026.00      1987.48 o                         
 -31   1   7       5282.08       4341.01      1286.45 o                         
 -29   1   7      35511.46      31579.69      1694.75 o                         
 -27   1   7       6311.74       5293.56       882.65 o                         
 -25   1   7        821.19       1454.74       697.45 o                         
 -23   1   7      26774.26      25276.32       972.26 o                         
 -21   1   7       3874.17       4555.77       506.60 o                         
 -19   1   7      62727.65      57571.66      1047.79 o                         
 -17   1   7        569.99        138.58       319.10 o                         
 -15   1   7      15124.94      15592.46       532.65 o                         
 -13   1   7       1522.21       3687.48       296.44 o                         
 -11   1   7      13528.74      19157.04       522.40 o                         
  -9   1   7      64932.08      67224.31       977.53 o                         
  -7   1   7      15630.33      18003.23       451.73 o                         
  -5   1   7      39214.15      30369.80       515.78 o                         
  -3   1   7     176236.70     221284.12      2204.69 o                         
  -1   1   7      91881.63      81586.44       911.79 o                         
   1   1   7       1254.86        782.44       195.90 o                         
   3   1   7     143229.98     117028.44      1305.58 o                         
   5   1   7      23477.26      30094.17       540.76 o                         
   7   1   7     210332.33     190697.38      2027.33 o                         
   9   1   7        136.12        327.28       308.00 o                         
  11   1   7     233576.38     239365.94      2781.88 o                         
  13   1   7     298597.09     299502.19      3180.43 o                         
  15   1   7      22663.24      24598.62       780.59 o                         
  17   1   7      24634.93      21478.71       857.31 o                         
  19   1   7      12597.80      11275.37       753.55 o                         
  21   1   7      84019.34      83710.15      1650.92 o                         
  23   1   7      82693.73      78182.59      1711.63 o                         
  25   1   7      28316.42      28392.50      1554.57 o                         
  27   1   7      31433.16      33047.41      1644.76 o                         
  29   1   7      12906.08       7958.87      1159.89 o                         
  31   1   7      36895.89      33658.55      1840.11 o                         
  33   1   7      18472.25      18746.18      2125.34 o                         
 -36   2   7      29232.46      37811.78      3016.55 o                         
 -34   2   7      82404.75      77616.99      3932.39 o                         
 -32   2   7       1403.86       1626.88      1800.58 o                         
 -30   2   7        107.42      -1502.20      1023.74 o                         
 -28   2   7       5380.38       4771.26       869.88 o                         
 -26   2   7      56661.91      56993.32      1502.18 o                         
 -24   2   7     128762.23     121680.57      1923.29 o                         
 -22   2   7     164057.23     171127.59      2319.06 o                         
 -20   2   7        463.23         74.76       395.97 o                         
 -18   2   7      31612.43      33550.34       799.70 o                         
 -16   2   7      15225.13      18632.80       583.36 o                         
 -14   2   7      11407.40      13588.88       523.03 o                         
 -12   2   7        969.48       1012.86       259.53 o                         
 -10   2   7      30329.81      25282.68       564.40 o                         
  -8   2   7     192853.69     214221.19      2209.11 o                         
  -6   2   7       2791.59        849.00       198.94 o                         
  -4   2   7     187672.50     202364.45      2040.55 o                         
  -2   2   7     203593.41     178209.67      1690.17 o                         
   0   2   7      29642.17      40172.40       563.47 o                         
   2   2   7      48622.59      54101.88       693.43 o                         
   4   2   7     133146.14     136166.33      1353.49 o                         
   6   2   7      30016.43      30162.19       583.76 o                         
   8   2   7      68636.10      65177.77       869.27 o                         
  10   2   7      23582.68      26456.46       708.10 o                         
  12   2   7       2876.82       3895.46       431.94 o                         
  14   2   7      16394.48      16474.31       733.90 o                         
  16   2   7        158.18        886.82       463.59 o                         
  18   2   7       6754.43       6837.13       539.61 o                         
  20   2   7       1445.67       1193.15       564.02 o                         
  22   2   7       4633.02       4608.01       718.55 o                         
  24   2   7       5492.70       4310.70       784.77 o                         
  26   2   7       9652.22      11063.27      1004.63 o                         
  28   2   7       1921.03       -220.39      1041.03 o                         
  30   2   7      29092.96      26376.97      1744.71 o                         
  32   2   7       8668.66       5413.69      1845.53 o                         
  34   2   7       8809.96      10040.23      1517.18 o                         
 -37   3   7      15068.51      22142.73      3821.41 o                         
 -35   3   7       7575.85       9279.20      4044.44 o                         
 -33   3   7       3900.37       2487.73      1625.13 o                         
 -31   3   7        991.23       1319.37      1277.04 o                         
 -29   3   7      17858.62      16684.27      1274.05 o                         
 -27   3   7       9329.43      10551.71       941.78 o                         
 -25   3   7       5637.77       7975.35       746.71 o                         
 -23   3   7      26845.71      28585.53      1080.77 o                         
 -21   3   7      11465.02      11007.55       652.20 o                         
 -19   3   7        815.78        606.73       382.33 o                         
 -17   3   7       3191.23       4453.90       394.81 o                         
 -15   3   7      72073.16      65671.79       994.73 o                         
 -13   3   7       3681.02       5807.17       375.09 o                         
 -11   3   7        121.81        379.37       246.17 o                         
  -9   3   7      51634.20      60410.75       873.49 o                         
  -7   3   7      41024.95      37326.91       611.50 o                         
  -5   3   7     167291.23     184330.39      1882.85 o                         
  -3   3   7       7542.38       8286.02       315.45 o                         
  -1   3   7      36702.39      35182.91       520.62 o                         
   1   3   7     143126.50     143460.45      1421.22 o                         
   3   3   7       6389.16       5764.08       291.21 o                         
   5   3   7        572.79        361.66       223.32 o                         
   7   3   7        299.76        316.58       233.83 o                         
   9   3   7      79804.53      79796.59      1016.72 o                         
  11   3   7       3345.03       5571.13       415.26 o                         
  13   3   7     112243.16     110573.99      1430.90 o                         
  15   3   7       1523.71       2335.76       439.48 o                         
  17   3   7      93329.92      86772.34      1450.83 o                         
  19   3   7      86714.34      87950.40      1568.76 o                         
  21   3   7        792.55       1398.23       597.67 o                         
  23   3   7       7608.79       6465.15       782.30 o                         
  25   3   7      60860.75      63574.77      1635.67 o                         
  27   3   7      17735.21      17435.67      1258.37 o                         
  29   3   7       1040.29        936.22      1186.31 o                         
  31   3   7        168.61        314.77      1739.87 o                         
  33   3   7       1159.68       1310.40      1356.63 o                         
 -36   4   7       5991.48       8050.95      2651.67 o                         
 -34   4   7         29.74       2510.52      1927.28 o                         
 -32   4   7      36798.99      38936.04      2397.83 o                         
 -30   4   7      35119.82      31110.97      1984.12 o                         
 -28   4   7       1098.03       1333.51       835.94 o                         
 -26   4   7        134.43       -508.29       687.63 o                         
 -24   4   7     216868.00     205895.75      3547.09 o                         
 -22   4   7      10214.95      11039.87       681.80 o                         
 -20   4   7       7595.32       4562.52       466.24 o                         
 -18   4   7     159682.88     168414.80      2100.56 o                         
 -16   4   7      18414.88      24199.50       704.78 o                         
 -14   4   7     306054.28     343623.88      3848.83 o                         
 -12   4   7      91890.73      78503.05      1164.52 o                         
 -10   4   7      42149.16      44361.49       732.32 o                         
  -8   4   7     163103.05     163267.16      1763.06 o                         
  -6   4   7      58251.00      59834.75       921.41 o                         
  -4   4   7      74842.68      69616.12       874.56 o                         
  -2   4   7      59660.68      65282.79       741.06 o                         
   0   4   7      10194.83      10440.16       341.01 o                         
   2   4   7       2418.68       3875.46       251.08 o                         
   4   4   7      94488.31      99130.41      1141.27 o                         
   6   4   7     112504.69     119868.59      1320.35 o                         
   8   4   7     268742.75     254262.47      2447.16 o                         
  10   4   7     183470.89     190449.41      2068.59 o                         
  12   4   7      43234.48      42298.78       844.55 o                         
  14   4   7      13051.22      15394.41       681.33 o                         
  16   4   7        103.58         88.74       451.68 o                         
  18   4   7      12473.08      12869.96       747.13 o                         
  20   4   7      39045.20      37263.84      1061.96 o                         
  22   4   7      18237.42      17961.10      1056.58 o                         
  24   4   7         57.61       -807.54       793.11 o                         
  26   4   7         43.68       -107.59       957.52 o                         
  28   4   7       2796.71       2311.60      1047.98 o                         
  30   4   7        610.14       1908.60      1571.29 o                         
  32   4   7       2481.50       3338.97      1834.67 o                         
  34   4   7      15684.39      19096.54      2118.18 o                         
 -35   5   7       5557.25       3825.38      1909.57 o                         
 -33   5   7        399.99       -714.85      1534.06 o                         
 -31   5   7     101359.27      94672.29      3965.93 o                         
 -29   5   7      24357.40      25301.29      1622.16 o                         
 -27   5   7       9722.49      11147.19       857.84 o                         
 -25   5   7        759.29       1548.18       657.97 o                         
 -23   5   7      64645.07      65871.16      1289.48 o                         
 -21   5   7     203651.86     210570.59      3110.44 o                         
 -19   5   7     164555.75     153209.20      2104.43 o                         
 -17   5   7        651.67        -75.31       365.63 o                         
 -15   5   7     159639.28     153993.25      1874.76 o                         
 -13   5   7     129416.46     126892.43      1564.92 o                         
 -11   5   7       1023.76       2107.81       284.59 o                         
  -9   5   7       1095.40        749.12       242.89 o                         
  -7   5   7       9786.00       9634.80       411.15 o                         
  -5   5   7          1.48        373.68       205.74 o                         
  -3   5   7      42640.39      45428.94       648.75 o                         
  -1   5   7         14.30        263.07       177.83 o                         
   1   5   7       3795.62       6802.05       272.07 o                         
   3   5   7      38648.57      37313.02       557.99 o                         
   5   5   7     101694.22     107844.77      1126.08 o                         
   7   5   7     103877.06      95889.69      1098.30 o                         
   9   5   7      65443.37      67811.96       982.86 o                         
  11   5   7     197687.50     200956.86      2058.46 o                         
  13   5   7     113272.88     113155.49      1469.44 o                         
  15   5   7         57.75        153.21       428.73 o                         
  17   5   7       7926.49       7795.13       598.24 o                         
  19   5   7      28717.47      29874.90      1021.06 o                         
  21   5   7      61467.86      58516.53      1362.56 o                         
  23   5   7      46569.63      45814.29      1419.44 o                         
  25   5   7       4279.61       5296.26       887.08 o                         
  27   5   7      44404.13      43075.04      2021.38 o                         
  29   5   7       2593.34       2082.82      1214.64 o                         
  31   5   7        236.72      -1607.65      1308.14 o                         
  33   5   7      17220.51      18764.17      1766.35 o                         
 -36   6   7         74.72       2656.30      2897.97 o                         
 -34   6   7      10086.21       9716.08      1834.21 o                         
 -32   6   7      38557.00      40458.87      2613.03 o                         
 -30   6   7        711.05        604.71      1023.99 o                         
 -28   6   7      41463.74      41409.11      1932.28 o                         
 -26   6   7      26098.94      26324.76      1135.75 o                         
 -24   6   7         41.19        691.60       547.71 o                         
 -22   6   7      49302.54      45181.57      1073.05 o                         
 -20   6   7      38658.31      40190.02       951.42 o                         
 -18   6   7       2179.66       2065.42       439.62 o                         
 -16   6   7       1456.31       1298.44       380.88 o                         
 -14   6   7     163633.19     158311.58      1827.24 o                         
 -12   6   7      28683.94      24274.05       628.49 o                         
 -10   6   7      33614.24      34565.95       644.45 o                         
  -8   6   7     222724.23     225166.30      2304.18 o                         
  -6   6   7      63100.10      68457.42       932.09 o                         
  -4   6   7         66.58        -53.36       200.22 o                         
  -2   6   7      87677.79      89227.31       940.19 o                         
   0   6   7      55531.22      69254.19       822.05 o                         
   2   6   7      43605.43      31773.04       668.28 o                         
   4   6   7     309305.12     343929.47      3615.74 o                         
   6   6   7      10611.77      15025.03       469.11 o                         
   8   6   7     148645.77     145169.20      1460.11 o                         
  10   6   7     765637.62     783163.38      6724.63 o                         
  12   6   7     161019.66     155781.03      1661.92 o                         
  14   6   7       7400.57       7284.46       490.65 o                         
  16   6   7      36036.27      33216.10       938.43 o                         
  18   6   7      56415.49      59479.92      1233.45 o                         
  20   6   7       3792.03       4494.59       677.74 o                         
  22   6   7       9493.42       9377.32       882.55 o                         
  24   6   7      17271.50      16382.95      1031.67 o                         
  26   6   7         22.31        810.83       842.16 o                         
  28   6   7      79284.98      77416.20      2506.02 o                         
  30   6   7      12208.82      10189.23      1186.20 o                         
  32   6   7       9934.15      10374.16      1602.51 o                         
 -35   7   7      11353.38      11144.40      1827.66 o                         
 -33   7   7       1743.91       1567.34      1305.32 o                         
 -31   7   7      21857.09      23510.17      1765.09 o                         
 -29   7   7      31739.64      28029.34      1647.19 o                         
 -27   7   7      47157.68      51309.80      1890.54 o                         
 -25   7   7      59128.78      53742.95      1308.35 o                         
 -23   7   7     106418.19     107465.02      1713.31 o                         
 -21   7   7       1693.18       1509.17       478.53 o                         
 -19   7   7      10724.04      11497.39       664.00 o                         
 -17   7   7      10205.65      10083.74       588.59 o                         
 -15   7   7       6114.74       7858.98       455.39 o                         
 -13   7   7       2028.84       2665.41       323.61 o                         
 -11   7   7      23335.26      24442.53       597.81 o                         
  -9   7   7      84220.41      79988.38      1057.93 o                         
  -7   7   7      41045.46      44590.65       721.65 o                         
  -5   7   7     234272.12     227453.47      2249.84 o                         
  -3   7   7      27194.90      31427.19       524.06 o                         
  -1   7   7        252.59        231.82       245.17 o                         
   1   7   7      94783.65     103782.20      1317.18 o                         
   3   7   7      63568.34      55824.24       906.50 o                         
   5   7   7     155147.31     166244.47      1840.70 o                         
   7   7   7     349859.91     352592.22      3562.04 o                         
   9   7   7      30670.26      30884.11       635.96 o                         
  11   7   7       1132.43        868.32       312.44 o                         
  13   7   7      58263.51      57513.23       969.44 o                         
  15   7   7      47741.26      48584.61       942.65 o                         
  17   7   7       5999.38       5112.33       491.64 o                         
  19   7   7      89525.84      94508.16      1464.40 o                         
  21   7   7      78773.56      83810.98      1612.10 o                         
  23   7   7      55536.00      54576.61      1556.87 o                         
  25   7   7         54.17        380.93       852.95 o                         
  27   7   7       3416.62       4070.26       928.54 o                         
  29   7   7      17771.75      18573.08      1304.60 o                         
  31   7   7       4237.32       4891.22      1596.67 o                         
  33   7   7       1118.49       3749.24      2966.79 o                         
 -34   8   7     106473.72     101507.95      3403.26 o                         
 -32   8   7       2811.03       1032.68      1272.27 o                         
 -30   8   7      53290.86      55495.66      2138.09 o                         
 -28   8   7       4212.21       3649.23      1138.98 o                         
 -26   8   7      58116.03      59334.60      1764.70 o                         
 -24   8   7      35777.27      37730.86      1153.47 o                         
 -22   8   7     127111.88     122520.13      1816.11 o                         
 -20   8   7       7439.54       7906.54       640.53 o                         
 -18   8   7        715.20       1526.90       455.67 o                         
 -16   8   7      24326.32      24206.81       765.33 o                         
 -14   8   7      80086.62      78803.90      1121.54 o                         
 -12   8   7     102906.31     102165.70      1299.53 o                         
 -10   8   7      21926.51      23364.33       616.21 o                         
  -8   8   7      67432.90      65026.22       925.94 o                         
  -6   8   7     223718.41     229120.22      2226.83 o                         
  -4   8   7      34596.25      37543.26       615.08 o                         
  -2   8   7        118.61        490.29       226.54 o                         
   0   8   7     197929.81     209097.38      2290.04 o                         
   2   8   7         40.19        295.57       295.33 o                         
   4   8   7       2605.28       3672.95       368.03 o                         
   6   8   7      39098.69      43249.36       849.94 o                         
   8   8   7      40997.85      42739.28       826.32 o                         
  10   8   7        946.39       1518.81       324.45 o                         
  12   8   7      63058.36      70778.71       992.97 o                         
  14   8   7      72043.92      70379.58      1183.95 o                         
  16   8   7     188989.23     188110.39      2152.44 o                         
  18   8   7       4717.50       4878.96       547.41 o                         
  20   8   7       1525.86       2270.85       605.76 o                         
  22   8   7      78734.33      79635.27      1548.24 o                         
  24   8   7      48567.45      45679.64      1379.36 o                         
  26   8   7      71500.94      68215.12      1867.92 o                         
  28   8   7       1200.02       3144.54       983.88 o                         
  30   8   7     100873.08     104099.53      3558.77 o                         
  32   8   7      66006.38      65031.46      3822.08 o                         
 -33   9   7       5600.85       5532.86      1551.10 o                         
 -31   9   7      15878.71      15854.87      1706.20 o                         
 -29   9   7        720.81       2471.86      1093.11 o                         
 -27   9   7      17016.54      18312.12      1268.92 o                         
 -25   9   7      33832.59      30427.37      1429.95 o                         
 -23   9   7       5565.86       6535.62       805.78 o                         
 -21   9   7      33481.36      32421.04      1224.47 o                         
 -19   9   7         36.76        204.26       494.78 o                         
 -17   9   7       2453.89       2544.65       464.67 o                         
 -15   9   7       1464.02       1861.38       377.07 o                         
 -13   9   7      56014.12      57734.34       949.60 o                         
 -11   9   7      32046.55      38017.41       787.59 o                         
  -9   9   7      76422.40      69270.85       975.35 o                         
  -7   9   7     223806.06     233744.72      2348.29 o                         
  -5   9   7     187146.59     192035.33      1883.89 o                         
  -3   9   7       5558.42       7253.92       360.67 o                         
  -1   9   7      65238.14      59913.49       972.17 o                         
   1   9   7     644730.88     672859.50      6721.77 o                         
   3   9   7     220295.00     229962.92      2598.84 o                         
   5   9   7      12483.88      11062.29       550.06 o                         
   7   9   7     122787.16     128712.79      1655.51 o                         
   9   9   7      52174.47      56306.27       951.92 o                         
  11   9   7      31496.32      33333.70       755.38 o                         
  13   9   7       2034.50       2070.57       414.97 o                         
  15   9   7      23129.84      24653.07       775.82 o                         
  17   9   7       2010.30       1650.63       534.12 o                         
  19   9   7     211175.78     210937.89      2849.19 o                         
  21   9   7      77814.19      75471.99      1783.44 o                         
  23   9   7      21285.64      19313.43      1077.42 o                         
  25   9   7         53.21       -358.77       804.87 o                         
  27   9   7      71554.15      73297.98      1823.25 o                         
  29   9   7       2479.67       2807.34      1319.60 o                         
  31   9   7      52784.44      52041.05      2796.12 o                         
 -32  10   7       4250.08       1504.69      1477.07 o                         
 -30  10   7          4.67       1184.85      1189.45 o                         
 -28  10   7      57108.99      58866.54      2016.11 o                         
 -26  10   7      17382.17      13954.60      1107.10 o                         
 -24  10   7       5729.16       8593.70       921.58 o                         
 -22  10   7      21256.88      23264.45      1096.37 o                         
 -20  10   7      34915.05      31523.37      1068.56 o                         
 -18  10   7      31108.50      31309.58       972.23 o                         
 -16  10   7       8078.47      10183.82       632.85 o                         
 -14  10   7      29812.42      30524.44       818.51 o                         
 -12  10   7      48135.24      48117.75       882.66 o                         
 -10  10   7     140815.34     141916.81      1628.97 o                         
  -8  10   7      33508.06      32899.74       693.54 o                         
  -6  10   7      23087.57      23791.63       553.05 o                         
  -4  10   7       6617.04       6109.37       349.48 o                         
  -2  10   7     234343.59     251518.89      2744.48 o                         
   0  10   7      85019.34      82728.46      1380.22 o                         
   2  10   7     105678.12     110233.87      1456.34 o                         
   4  10   7      12226.07      11705.54       578.49 o
[truncated: 372,358 more chars]
